# Supplementary material for: A Genomic Catalog of Stress Response Genes in Anaerobic Fungi for Applications in Bioproduction
Source: Front Fungal Biol. 2021 Aug 9;2:708358. doi: 10.3389/ffunb.2021.708358 (PMC10512342; doi:10.3389/ffunb.2021.708358)
Supplement: Supplementary file 1 [file Data_Sheet_1.zip]

Archive with 3 entries (3 files):
- Swift_Supplementary_dataset_S1_210306.xlsx
- Swift_Supplementary_dataset_S2_210306.xlsx
- Swift_Supplementary_tablesandfigures.pdf
