# Supplementary material for: A Genomic Catalog of Stress Response Genes in Anaerobic Fungi for Applications in Bioproduction
Source: Front Fungal Biol. 2021 Aug 9;2:708358. doi: 10.3389/ffunb.2021.708358 (PMC10512342; doi:10.3389/ffunb.2021.708358)
Supplement: Supplementary file 1 [file Data_Sheet_1.zip › Swift_Supplementary_dataset_S1_210306.xlsx]

## Sheet: A_robustus_DGE
proteinId	t0	t15	t30	t45	t60	InterPro ID	InterPro Description	KEGG EnzymeCommission	Signal peptide probability	Gene Ontology	CAZyme	KOG ID	KOG description	1st KOG	2nd KOG class	3rd KOG class
284359	4.11974	5.28584	6.59594	6.64686	7.73466	-	-	-	-	-	-	KOG1187	Serine/threonine protein kinase	Signal transduction mechanisms	-	-
296152	4.93227	4.85951	5.77009	4.70698	7.37823	IPR001680	WD40 repeat,WD40 repeat-like	3.1.1.47	-	-	-	KOG4155	FOG: WD40 repeat	General function prediction only	-	-
278696	0	0	0	6.03184	7.35427	IPR001878	Zinc finger, CCHC-type	3.6.1.3	-	-	-	-	-	-	-	-
290222	0	0	0	6.64528	7.16836	-	-	-	-	-	-	-	-	-	-	-
272423	0	0	0	5.79982	6.97472	-	-	-	-	-	-	-	-	-	-	-
293583	0	0	0	5.93057	6.94131	IPR001373	Cullin, N-terminal region,Cullin homology,Cullin, conserved site,Cullin repeat-like	-	-	-	-	KOG2166	Cullins	Cell cycle control, cell division, chromosome partitioning	-	-
297483	6.48452	0	0	0	6.90798	IPR016146	Calponin-homology	-	-	-	-	-	-	-	-	-
263169	4.70937	5.42669	5.75307	6.0927	6.09461	IPR001270	Chaperonin clpA/B,AAA ATPase, core,Clp, N-terminal,ATPase AAA-2,AAA+ ATPase, core	-	-	-	-	KOG1051	Chaperone HSP104 and related ATP-dependent Clp proteases	Posttranslational modification, protein turnover, chaperones	-	-
287845	0	0	0	6.44697	6.76637	-	-	-	-	-	-	-	-	-	-	-
283939	0	0	0	0	6.63551	-	-	-	-	-	-	KOG4574	RNA-binding protein (contains RRM and Pumilio-like repeats)	General function prediction only	-	-
263673	0	0	0	0	6.59716	-	-	-	-	-	-	-	-	-	-	-
278454	0	0	0	5.37796	6.44269	-	-	-	-	-	-	-	-	-	-	-
297106	5.52077	0	0	5.37906	6.30711	IPR004114	THUMP	-	-	-	-	KOG3943	THUMP domain-containing proteins	General function prediction only	-	-
298175	3.54834	0	5.15762	5.21269	6.13463	-	-	-	-	-	-	-	-	-	-	-
208902	5.07118	5.43475	6.43962	5.755	6.81914	IPR008165	Protein of unknown function GLTT	-	-	-	-	KOG1282	Serine carboxypeptidases (lysosomal cathepsin A)	Posttranslational modification, protein turnover, chaperones	Amino acid transport and metabolism	-
293750	0	0	0	6.22017	6.05038	IPR001895	Guanine-nucleotide dissociation stimulator CDC25,Guanine nucleotide exchange factor for Ras-like GTPases, N-terminal,Ras guanine nucleotide exchange factor	-	-	-	-	KOG3542	cAMP-regulated guanine nucleotide exchange factor	Signal transduction mechanisms	-	-
287832	0	0	0	4.67319	5.93872	-	-	-	-	-	-	-	-	-	-	-
244727	6.58022	0	0	6.15876	5.93041	-	-	-	0.818	-	-	-	-	-	-	-
272935	0	0	0	0	5.88701	-	-	2.7.7.7	-	DNA-directed DNA polymerase activity,DNA polymerase activity	-	KOG2744	DNA-binding proteins Bright/BRCAA1/RBP1 and related proteins containing BRIGHT domain	Transcription	-	-
289096	0	0	0	5.60619	5.87796	IPR000719	Protein kinase, core,Serine/threonine protein kinase-related,Tyrosine protein kinase,Serine/threonine protein kinase,Protein kinase ATP binding, conserved site,Serine/threonine protein kinase, active site,Protein kinase-like	-	-	-	-	KOG0596	Dual specificity; serine/threonine and tyrosine kinase	Cell cycle control, cell division, chromosome partitioning	-	-
296359	0	0	0	0	5.86179	-	-	-	-	-	-	-	-	-	-	-
282395	0	0	0	0	5.7323	IPR002052	N-6 adenine-specific DNA methylase, conserved site	-	-	-	-	-	-	-	-	-
296072	0	0	0	0	5.64598	IPR013332	Ketopantoate reductase ApbA/PanE, N-terminal,NAD(P)-binding	-	-	-	-	-	-	-	-	-
285280	0	0	0	6.12732	5.63538	-	-	-	-	-	-	-	-	-	-	-
265046	0	0	0	0	5.61179	-	-	-	-	-	-	KOG4722	Zn-finger protein	General function prediction only	-	-
262221	0	0	0	6.39685	5.6003	IPR001806	Ras GTPase,Ras,Ras small GTPase, Ras type,Ras small GTPase, Rho type,Ras small GTPase, Rab type,Small GTP-binding protein	-	-	-	-	KOG0393	Ras-related small GTPase, Rho type	General function prediction only	-	-
296266	0	0	0	0	5.58012	-	-	-	-	-	-	KOG1973	Chromatin remodeling protein, contains PHD Zn-finger	Chromatin structure and dynamics	-	-
329882	4.9614	5.49965	5.07264	5.50938	5.28007	IPR002068	Heat shock protein Hsp20,HSP20-like chaperone	-	-	-	-	KOG0710	Molecular chaperone (small heat-shock protein Hsp26/Hsp42)	Posttranslational modification, protein turnover, chaperones	-	-
156732	0	0	0	0	5.54231	IPR006059	Bacterial extracellular solute-binding, family 1	-	0.654	-	-	-	-	-	-	-
288877	5.74185	0	0	5.61173	5.52898	IPR013926	Kinase binding protein CGI-121	-	-	-	-	KOG4066	Cell growth regulatory protein CGR11	Function unknown	-	-
327871	0	0	0	0	5.52247	IPR001411	Tetracycline resistance protein, TetB,Major facilitator superfamily MFS-1,Drug resistance transporter EmrB/QacA subfamily,Major facilitator superfamily,MFS general substrate transporter	-	-	-	-	KOG0254	Predicted transporter (major facilitator superfamily)	General function prediction only	-	-
307873	0	0	0	0	5.51112	-	-	-	-	-	-	-	-	-	-	-
288512	3.68659	4.30289	4.47788	4.94214	4.75844	IPR013126	Heat shock protein 70,Heat shock protein Hsp70	-	-	ATP binding	-	KOG0101	Molecular chaperones HSP70/HSC70, HSP70 superfamily	Posttranslational modification, protein turnover, chaperones	-	-
6458	0	0	0	6.00362	5.44984	IPR000719	Protein kinase, core,Calponin-like actin-binding subtype,Tyrosine protein kinase,SM22/calponin,Serine/threonine protein kinase-related,Calponin-like actin-binding,Serine/threonine protein kinase,Protein kinase ATP binding, conserved site,Serine/threonine protein kinase, active site,Calponin-homology,Protein kinase-like	2.7.1.-	-	-	-	KOG0198	MEKK and related serine/threonine protein kinases	Signal transduction mechanisms	-	-
328928	4.14475	4.41171	4.43326	4.9264	5.39187	IPR002068	Heat shock protein Hsp20,HSP20-like chaperone	-	-	-	-	KOG0710	Molecular chaperone (small heat-shock protein Hsp26/Hsp42)	Posttranslational modification, protein turnover, chaperones	-	-
283281	0	0	0	0	5.36391	-	-	-	-	-	-	-	-	-	-	-
288704	3.93371	4.50841	4.50473	5.367	5.34503	-	-	-	-	-	-	-	-	-	-	-
285199	0	0	0	0	5.33041	-	-	-	-	-	-	-	-	-	-	-
295614	0	0	0	4.86349	4.85663	IPR002068	Heat shock protein Hsp20,HSP20-like chaperone	-	-	-	-	KOG0710	Molecular chaperone (small heat-shock protein Hsp26/Hsp42)	Posttranslational modification, protein turnover, chaperones	-	-
281781	0	0	0	0	5.13712	-	-	-	-	-	-	-	-	-	-	-
248064	0	0	0	4.85374	5.01181	IPR002110	Ankyrin	-	-	-	-	KOG0502	Integral membrane ankyrin-repeat protein Kidins220 (protein kinase D substrate)	General function prediction only	-	-
294532	0	0	0	0	4.96504	IPR006059	Bacterial extracellular solute-binding, family 1	-	0.996	-	-	KOG1056	Glutamate-gated metabotropic ion channel receptor subunit GRM2 and related subunits, G-protein coupled receptor superfamily	Signal transduction mechanisms	Inorganic ion transport and metabolism	-
271641	0	0	0	0	4.91825	IPR016040	NAD(P)-binding	-	-	-	-	KOG4039	Serine/threonine kinase TIP30/CC3	Signal transduction mechanisms	-	-
237462	4.57778	4.73531	4.54105	4.76672	4.91003	IPR002068	Heat shock protein Hsp20,HSP20-like chaperone	-	-	-	-	KOG0710	Molecular chaperone (small heat-shock protein Hsp26/Hsp42)	Posttranslational modification, protein turnover, chaperones	-	-
215641	3.3102	3.64018	4.66701	4.71755	4.70264	IPR001270	Chaperonin clpA/B,AAA ATPase, core,Clp, N-terminal,ATPase AAA-2,AAA+ ATPase, core,HR1 rho-binding repeat	-	-	-	-	KOG1051	Chaperone HSP104 and related ATP-dependent Clp proteases	Posttranslational modification, protein turnover, chaperones	-	-
298122	2.63268	3.29922	4.37135	4.02839	4.81564	-	-	-	-	-	-	KOG1187	Serine/threonine protein kinase	Signal transduction mechanisms	-	-
324657	3.24578	3.57277	4.41136	4.51084	4.59328	IPR001270	Chaperonin clpA/B,AAA ATPase, core,Clp, N-terminal,ATPase AAA-2,AAA+ ATPase, core,HR1 rho-binding repeat	-	-	-	-	KOG1051	Chaperone HSP104 and related ATP-dependent Clp proteases	Posttranslational modification, protein turnover, chaperones	-	-
268854	0	0	0	0	4.74532	IPR012502	Wings apart-like,Armadillo-type fold	-	-	-	-	KOG2152	Sister chromatid cohesion protein	Cell cycle control, cell division, chromosome partitioning	-	-
329883	3.90717	4.20512	4.16771	4.41063	4.31891	IPR002068	Heat shock protein Hsp20,HSP20-like chaperone	-	-	-	-	KOG0710	Molecular chaperone (small heat-shock protein Hsp26/Hsp42)	Posttranslational modification, protein turnover, chaperones	-	-
279489	3.27203	4.12781	3.79368	3.97117	4.61913	-	-	-	-	-	-	KOG1347	Uncharacterized membrane protein, predicted efflux pump	General function prediction only	-	-
181015	0	0	0	0	4.59472	IPR002110	Ankyrin	-	-	-	-	KOG4177	Ankyrin	Cell wall/membrane/envelope biogenesis	-	-
278913	3.37309	3.9096	4.1247	4.35395	4.30315	IPR013126	Heat shock protein 70,Heat shock protein Hsp70	-	-	-	-	KOG0101	Molecular chaperones HSP70/HSC70, HSP70 superfamily	Posttranslational modification, protein turnover, chaperones	-	-
218042	0	0	0	0	4.3788	IPR014810	Fcf2 pre-rRNA processing	-	-	-	-	KOG3100	Uncharacterized conserved protein	Function unknown	-	-
278912	3.35821	3.86468	4.0906	4.3021	4.31129	IPR013126	Heat shock protein 70,Heat shock protein Hsp70	-	-	-	-	KOG0101	Molecular chaperones HSP70/HSC70, HSP70 superfamily	Posttranslational modification, protein turnover, chaperones	-	-
237471	3.46429	4.19935	3.76453	4.15011	4.13076	IPR002068	Heat shock protein Hsp20,HSP20-like chaperone	-	-	-	-	KOG0710	Molecular chaperone (small heat-shock protein Hsp26/Hsp42)	Posttranslational modification, protein turnover, chaperones	-	-
225209	3.39743	3.8011	3.71376	3.95202	3.99255	IPR002068	Heat shock protein Hsp20,HSP20-like chaperone	-	-	-	-	KOG0710	Molecular chaperone (small heat-shock protein Hsp26/Hsp42)	Posttranslational modification, protein turnover, chaperones	-	-
261330	0	0	0	3.96838	4.25594	IPR001806	Ras GTPase,Ras,Ras small GTPase, Ras type,Ras small GTPase, Rho type,Ras small GTPase, Rab type,Small GTP-binding protein	-	-	-	-	KOG0393	Ras-related small GTPase, Rho type	General function prediction only	-	-
327767	2.54319	2.90116	3.75923	3.69575	4.14301	IPR000592	Ribosomal protein S27e,Ribosomal protein, zinc-binding	-	-	-	-	KOG1779	40s ribosomal protein S27	Translation, ribosomal structure and biogenesis	-	-
329885	3.68248	3.78965	3.29675	3.86796	3.94075	IPR002068	Heat shock protein Hsp20,HSP20-like chaperone	-	-	-	-	KOG0710	Molecular chaperone (small heat-shock protein Hsp26/Hsp42)	Posttranslational modification, protein turnover, chaperones	-	-
290362	0	0	0	0	4.09513	-	-	-	-	-	-	-	-	-	-	-
284167	0	0	0	3.41902	4.04027	-	-	-	-	-	-	-	-	-	-	-
205369	2.89176	2.84372	3.81584	3.58702	3.85808	IPR001404	Heat shock protein Hsp90,ATP-binding region, ATPase-like	-	-	-	-	KOG0019	Molecular chaperone (HSP90 family)	Posttranslational modification, protein turnover, chaperones	-	-
296999	3.09554	3.72563	3.449	3.58319	3.8089	IPR002068	Heat shock protein Hsp20,HSP20-like chaperone	-	-	-	-	KOG0710	Molecular chaperone (small heat-shock protein Hsp26/Hsp42)	Posttranslational modification, protein turnover, chaperones	-	-
238846	0	0	0	3.54911	3.44512	IPR004176	Clp, N-terminal	-	-	protein binding,protein metabolic process	-	KOG1051	Chaperone HSP104 and related ATP-dependent Clp proteases	Posttranslational modification, protein turnover, chaperones	-	-
328331	0	0	0	0	3.87636	-	-	6.3.2.19	-	-	-	KOG2806	Chitinase	Carbohydrate transport and metabolism	-	-
298416	0	0	0	2.67987	3.86739	IPR006095	Glutamate/phenylalanine/leucine/valine dehydrogenase,Glutamate/phenylalanine/leucine/valine dehydrogenase, C-terminal,Glutamate/phenylalanine/leucine/valine dehydrogenase, dimerisation region,NAD(P)-binding	1.4.1.4	-	amino acid metabolic process,oxidoreductase activity,catalytic activity,binding,metabolic process,glutamate dehydrogenase (NADP+) activity	-	KOG2250	Glutamate/leucine/phenylalanine/valine dehydrogenases	Amino acid transport and metabolism	-	-
278574	0	0	0	0	3.8621	IPR000169	Peptidase, cysteine peptidase active site	-	-	-	-	-	-	-	-	-
185255	2.79622	0	0	3.42327	3.90522	IPR002068	Heat shock protein Hsp20,HSP20-like chaperone	-	-	-	-	KOG0710	Molecular chaperone (small heat-shock protein Hsp26/Hsp42)	Posttranslational modification, protein turnover, chaperones	-	-
275068	0	0	0	0	3.85581	-	-	-	-	-	-	-	-	-	-	-
177838	2.94206	3.38492	2.94228	3.25747	3.09604	IPR002068	Heat shock protein Hsp20,HSP20-like chaperone	-	-	-	-	KOG0710	Molecular chaperone (small heat-shock protein Hsp26/Hsp42)	Posttranslational modification, protein turnover, chaperones	-	-
297960	0	0	0	2.05764	0	IPR007233	Sybindin-like protein,Longin-like	-	-	cis-Golgi network,ER to Golgi vesicle-mediated transport,transport	-	KOG3369	Transport protein particle (TRAPP) complex subunit	Intracellular trafficking, secretion, and vesicular transport	-	-
293070	0	0	0	0	3.66371	IPR006722	Sedlin,Longin-like	-	-	-	-	KOG3444	Uncharacterized conserved protein	Function unknown	-	-
292029	0	0	0	0	3.553	-	-	-	-	-	-	-	-	-	-	-
261681	2.50415	2.71112	3.37465	3.20916	3.45042	IPR003095	Heat shock protein DnaJ,Heat shock protein DnaJ, N-terminal,Chaperone DnaJ, C-terminal,HSP40/DnaJ peptide-binding	-	-	-	-	KOG0714	Molecular chaperone (DnaJ superfamily)	Posttranslational modification, protein turnover, chaperones	-	-
324654	2.30878	2.39171	3.17614	3.11087	3.11524	IPR013126	Heat shock protein 70,Heat shock protein Hsp70	-	-	-	-	KOG0101	Molecular chaperones HSP70/HSC70, HSP70 superfamily	Posttranslational modification, protein turnover, chaperones	-	-
263610	0	0	0	0	3.50723	IPR006095	Glutamate/phenylalanine/leucine/valine dehydrogenase,Glutamate/phenylalanine/leucine/valine dehydrogenase, C-terminal,Glutamate/phenylalanine/leucine/valine dehydrogenase, dimerisation region,NAD(P)-binding	1.4.1.4	-	amino acid metabolic process,oxidoreductase activity,catalytic activity,binding,metabolic process,glutamate dehydrogenase (NADP+) activity	-	KOG2250	Glutamate/leucine/phenylalanine/valine dehydrogenases	Amino acid transport and metabolism	-	-
292082	3.32974	3.72793	3.14504	3.48506	3.50388	-	-	6.3.2.19	-	-	-	KOG2806	Chitinase	Carbohydrate transport and metabolism	-	-
329918	2.71747	0	2.94647	3.09688	3.5098	IPR002068	Heat shock protein Hsp20,HSP20-like chaperone	-	-	-	-	KOG0710	Molecular chaperone (small heat-shock protein Hsp26/Hsp42)	Posttranslational modification, protein turnover, chaperones	-	-
215645	2.2477	2.34846	3.13835	3.09283	3.10219	IPR013126	Heat shock protein 70,Heat shock protein Hsp70	-	-	-	-	KOG0101	Molecular chaperones HSP70/HSC70, HSP70 superfamily	Posttranslational modification, protein turnover, chaperones	-	-
245927	2.46689	3.1195	0	3.08742	3.52945	IPR002068	Heat shock protein Hsp20,HSP20-like chaperone	-	-	-	-	KOG0710	Molecular chaperone (small heat-shock protein Hsp26/Hsp42)	Posttranslational modification, protein turnover, chaperones	-	-
211693	0	0	0	1.93868	3.39652	IPR006095	Glutamate/phenylalanine/leucine/valine dehydrogenase,Glutamate/phenylalanine/leucine/valine dehydrogenase, C-terminal,Glutamate/phenylalanine/leucine/valine dehydrogenase, dimerisation region,NAD(P)-binding	1.4.1.4	-	amino acid metabolic process,oxidoreductase activity,catalytic activity,binding,metabolic process,glutamate dehydrogenase (NADP+) activity	-	KOG2250	Glutamate/leucine/phenylalanine/valine dehydrogenases	Amino acid transport and metabolism	-	-
233176	0	0	0	1.82344	3.31265	IPR006095	Glutamate/phenylalanine/leucine/valine dehydrogenase,Glutamate/phenylalanine/leucine/valine dehydrogenase, C-terminal,Glutamate/phenylalanine/leucine/valine dehydrogenase, dimerisation region,Glutamate dehydrogenase,NAD(P)-binding	1.4.1.4	-	-	-	KOG2250	Glutamate/leucine/phenylalanine/valine dehydrogenases	Amino acid transport and metabolism	-	-
227007	0	0	2.21775	2.10452	3.30128	IPR006095	Glutamate/phenylalanine/leucine/valine dehydrogenase,Glutamate/phenylalanine/leucine/valine dehydrogenase, C-terminal,Glutamate/phenylalanine/leucine/valine dehydrogenase, dimerisation region,Glutamate dehydrogenase,NAD(P)-binding	1.4.1.4	-	amino acid metabolic process,oxidoreductase activity,catalytic activity,binding,metabolic process,glutamate dehydrogenase (NADP+) activity	-	KOG2250	Glutamate/leucine/phenylalanine/valine dehydrogenases	Amino acid transport and metabolism	-	-
293607	0	0	0	1.70729	3.16688	IPR006095	Glutamate/phenylalanine/leucine/valine dehydrogenase,Glutamate/phenylalanine/leucine/valine dehydrogenase, C-terminal,Glutamate/phenylalanine/leucine/valine dehydrogenase, dimerisation region,Glutamate dehydrogenase,NAD(P)-binding	1.4.1.4	-	-	-	KOG2250	Glutamate/leucine/phenylalanine/valine dehydrogenases	Amino acid transport and metabolism	-	-
95870	2.25212	2.88765	0	2.85118	3.10463	IPR002068	Heat shock protein Hsp20,HSP20-like chaperone	-	-	-	-	KOG0710	Molecular chaperone (small heat-shock protein Hsp26/Hsp42)	Posttranslational modification, protein turnover, chaperones	-	-
27251	0	0	0	2.68165	2.90075	IPR002068	Heat shock protein Hsp20,HSP20-like chaperone	-	-	-	-	KOG0710	Molecular chaperone (small heat-shock protein Hsp26/Hsp42)	Posttranslational modification, protein turnover, chaperones	-	-
213076	2.5916	2.76076	2.24201	2.65706	2.97113	IPR002068	Heat shock protein Hsp20,HSP20-like chaperone	-	-	-	-	KOG0710	Molecular chaperone (small heat-shock protein Hsp26/Hsp42)	Posttranslational modification, protein turnover, chaperones	-	-
330696	2.35926	2.67585	2.18036	2.65387	2.81383	IPR002068	Heat shock protein Hsp20,HSP20-like chaperone	-	-	-	-	KOG0710	Molecular chaperone (small heat-shock protein Hsp26/Hsp42)	Posttranslational modification, protein turnover, chaperones	-	-
327989	0	0	0	2.50201	2.50279	IPR002068	Heat shock protein Hsp20,HSP20-like chaperone	-	-	-	-	KOG0710	Molecular chaperone (small heat-shock protein Hsp26/Hsp42)	Posttranslational modification, protein turnover, chaperones	-	-
324133	2.70689	3.25531	0	3.59901	3.03281	IPR013922	Cyclin-related 2,Cyclin-like	-	-	-	-	KOG1674	Cyclin	General function prediction only	-	-
295185	0	0	2.17635	2.07415	3.01412	-	-	-	-	-	-	-	-	-	-	-
296190	0	0	0	2.89888	3.01151	-	-	-	-	-	-	-	-	-	-	-
327988	2.01056	2.34002	0	2.41087	1.73163	IPR002068	Heat shock protein Hsp20,HSP20-like chaperone	-	-	-	-	KOG0710	Molecular chaperone (small heat-shock protein Hsp26/Hsp42)	Posttranslational modification, protein turnover, chaperones	-	-
288401	0	0	0	0	2.96948	-	-	-	-	-	-	-	-	-	-	-
180803	0	2.84117	0	2.38891	2.3389	IPR002068	Heat shock protein Hsp20,HSP20-like chaperone	-	-	-	-	KOG0710	Molecular chaperone (small heat-shock protein Hsp26/Hsp42)	Posttranslational modification, protein turnover, chaperones	-	-
268628	0	0	0	1.66771	2.88594	IPR006095	Glutamate/phenylalanine/leucine/valine dehydrogenase,Glutamate/phenylalanine/leucine/valine dehydrogenase, C-terminal,Glutamate/phenylalanine/leucine/valine dehydrogenase, dimerisation region,Glutamate dehydrogenase,NAD(P)-binding	1.4.1.4	-	-	-	KOG2250	Glutamate/leucine/phenylalanine/valine dehydrogenases	Amino acid transport and metabolism	-	-
293122	0	0	0	0	2.87837	IPR007529	Zinc finger, HIT-type	6.1.1.11	-	-	-	KOG4317	Predicted Zn-finger protein	Function unknown	-	-
247472	0	0	2.27692	2.15282	2.85681	-	-	-	-	-	-	-	-	-	-	-
263609	0	0	0	0	2.85662	IPR006095	Glutamate/phenylalanine/leucine/valine dehydrogenase,Glutamate/phenylalanine/leucine/valine dehydrogenase, C-terminal,Glutamate/phenylalanine/leucine/valine dehydrogenase, dimerisation region,NAD(P)-binding	1.4.1.4	-	amino acid metabolic process,oxidoreductase activity,catalytic activity,binding,metabolic process,glutamate dehydrogenase (NADP+) activity	-	KOG2250	Glutamate/leucine/phenylalanine/valine dehydrogenases	Amino acid transport and metabolism	-	-
327987	2.17829	0	0	2.35009	1.88042	IPR002068	Heat shock protein Hsp20,HSP20-like chaperone	-	-	-	-	KOG0710	Molecular chaperone (small heat-shock protein Hsp26/Hsp42)	Posttranslational modification, protein turnover, chaperones	-	-
276344	0	0	0	2.66094	2.68061	-	-	-	-	-	-	-	-	-	-	-
267792	0	0	0	0	2.59183	IPR001895	Guanine-nucleotide dissociation stimulator CDC25,Ras guanine nucleotide exchange factor	-	-	-	-	KOG3417	Ras1 guanine nucleotide exchange factor	Signal transduction mechanisms	-	-
206197	0	0	0	0	2.52594	IPR000719	Protein kinase, core,Serine/threonine protein kinase-related,Tyrosine protein kinase,Serine/threonine protein kinase,Protein kinase ATP binding, conserved site,Serine/threonine protein kinase, active site,Protein kinase-like	-	-	-	-	KOG0032	Ca2+/calmodulin-dependent protein kinase, EF-Hand protein superfamily	Signal transduction mechanisms	-	-
203193	0	0	0	0	2.50739	IPR001752	Kinesin, motor region	-	-	-	-	KOG0242	Kinesin-like protein	Cytoskeleton	-	-
294239	0	0	0	2.31253	2.35822	IPR002068	Heat shock protein Hsp20,HSP20-like chaperone	-	-	-	-	KOG0710	Molecular chaperone (small heat-shock protein Hsp26/Hsp42)	Posttranslational modification, protein turnover, chaperones	-	-
263498	0	0	0	0	2.42322	IPR006095	Glutamate/phenylalanine/leucine/valine dehydrogenase,Glutamate/phenylalanine/leucine/valine dehydrogenase, C-terminal,Glutamate/phenylalanine/leucine/valine dehydrogenase, dimerisation region,NAD(P)-binding	1.4.1.4	-	amino acid metabolic process,oxidoreductase activity,catalytic activity,binding,metabolic process,glutamate dehydrogenase (NADP+) activity	-	KOG2250	Glutamate/leucine/phenylalanine/valine dehydrogenases	Amino acid transport and metabolism	-	-
326894	2.61671	0	0	2.29015	3.06416	IPR002068	Heat shock protein Hsp20,HSP20-like chaperone	-	-	-	-	KOG0710	Molecular chaperone (small heat-shock protein Hsp26/Hsp42)	Posttranslational modification, protein turnover, chaperones	-	-
268109	1.71272	0	2.25522	0.977077	2.38881	IPR005599	Alg9-like mannosyltransferase	2.4.1.-			GT22	KOG4123		Carbohydrate transport and metabolism	-	-
213070	0	0	0	2.01042	0	IPR002068	Heat shock protein Hsp20,HSP20-like chaperone	-	-	-	-	KOG0710	Molecular chaperone (small heat-shock protein Hsp26/Hsp42)	Posttranslational modification, protein turnover, chaperones	-	-
232283	1.49611	1.66849	2.19418	2.00606	1.95932	IPR013126	Heat shock protein 70,Heat shock protein Hsp70	-	-	-	-	KOG0103	Molecular chaperones HSP105/HSP110/SSE1, HSP70 superfamily	Posttranslational modification, protein turnover, chaperones	-	-
324520	0	0	0	1.58521	2.31936	IPR013027	FAD-dependent pyridine nucleotide-disulphide oxidoreductase,Adrenodoxin reductase,Pyridine nucleotide-disulphide oxidoreductase, class-II,Glutamine amidotransferase, class-II,Glutamate synthase, alpha subunit, C-terminal,Glutamate synthase, central-C,Glutamate synthase, central-N,Glutamate synthase, eukaryotic,Glutamate synthase, NADH/NADPH, small subunit 1,Alpha-helical ferredoxin	1.4.1.13	-	-	-	KOG0399	Glutamate synthase	Amino acid transport and metabolism	-	-
324236	0	0	0	1.23175	2.30439	IPR006095	Glutamate/phenylalanine/leucine/valine dehydrogenase,Glutamate/phenylalanine/leucine/valine dehydrogenase, C-terminal,Glutamate/phenylalanine/leucine/valine dehydrogenase, dimerisation region,Glutamate dehydrogenase,NAD(P)-binding	1.4.1.4	-	-	-	KOG2250	Glutamate/leucine/phenylalanine/valine dehydrogenases	Amino acid transport and metabolism	-	-
289393	0	0	0	2.09977	2.29189	IPR013922	Cyclin-related 2,Cyclin-like	-	-	-	-	KOG1674	Cyclin	General function prediction only	-	-
327164	0	1.77035	1.73467	2.31751	2.28282	IPR006434	HAD-superfamily hydrolase, subfamily IE	3.1.3.5	-	-	-	KOG3128	Uncharacterized conserved protein	Function unknown	-	-
267340	0	0	0	2.01935	2.25808	IPR005132	Rare lipoprotein A,Barwin-related endoglucanase	2.7.1.37			EXPN	KOG1973		Chromatin structure and dynamics	-	-
216100	0	0	0	1.05151	2.15911	IPR006095	Glutamate/phenylalanine/leucine/valine dehydrogenase,Glutamate/phenylalanine/leucine/valine dehydrogenase, C-terminal,Glutamate/phenylalanine/leucine/valine dehydrogenase, dimerisation region,Glutamate dehydrogenase,NAD(P)-binding	1.4.1.4	-	-	-	KOG2250	KOG2250	Amino acid transport and metabolism	-	-
328503	0	2.50023	0	2.00446	2.12815	IPR002068	Heat shock protein Hsp20,HSP20-like chaperone	-	-	-	-	KOG0710	Molecular chaperone (small heat-shock protein Hsp26/Hsp42)	Posttranslational modification, protein turnover, chaperones	-	-
296278	0	0	0	0	2.12785	IPR006709	Small-subunit processome, Utp14	6.5.1.1	-	-	-	KOG2172	KOG2172	Function unknown	-	-
293725	0	0	0	0	2.11946	-	-	-	-	-	-	-	-	-	-	-
325659	0	0	2.6348	2.50189	2.0786	IPR004136	2-nitropropane dioxygenase, NPD	-	-	-	-	-	-	-	-	-
293067	0	0	0	0	2.04388	-	-	-	-	-	-	KOG4725	KOG4725	Function unknown	-	-
289092	0	0	0	0	1.96578	-	-	-	-	-	-	-	-	-	-	-
201261	0	1.84759	0	1.78884	0	IPR000594	UBA/THIF-type NAD/FAD binding fold,Ubiquitin-activating enzyme repeat,E2 binding,Calcium-binding EF-hand,Ubiquitin-activating enzyme, E1,Molybdenum cofactor biosynthesis	6.3.2.19	-	-	-	KOG2015	NEDD8-activating complex, catalytic component UBA3	Posttranslational modification, protein turnover, chaperones	-	-
215029	0	0	0	1.51637	1.95897	IPR001752	Kinesin, motor region	-	-	-	-	KOG0239	KOG0239	Cytoskeleton	-	-
299217	0	0	0	1.67505	1.72618	IPR000225	Armadillo,HEAT,Armadillo-type fold	-	-	-	-	KOG0166	Karyopherin (importin) alpha	Intracellular trafficking, secretion, and vesicular transport	-	-
206708	0	0	0	0	1.94806	IPR000722	RNA polymerase, alpha subunit,RNA polymerase Rpb1, domain 3,RNA polymerase Rpb1, domain 1,RNA polymerase Rpb1, domain 5,RNA polymerase Rpb1, domain 4,RNA polymerase, N-terminal	2.7.7.6	-	-	-	KOG0261	KOG0261	Transcription	-	-
291613	0	0	0	5.51903	0	IPR002048	Calcium-binding EF-hand,Dynamin, GTPase region,EPS15 homology (EH)	2.1.1.45	-	-	-	KOG1954	Endocytosis/signaling protein EHD1	Signal transduction mechanisms	Intracellular trafficking, secretion, and vesicular transport	-
288193	0	0	0	1.76074	0	IPR003959	AAA ATPase, core,AAA+ ATPase, core,26S proteasome subunit P45,AAA ATPase, conserved site	3.4.25.1	-	nucleotide binding,nucleoside-triphosphatase activity,ATP binding,nucleus,cytoplasm,hydrolase activity,protein catabolic process,threonine endopeptidase activity,proteasome endopeptidase activity	-	KOG0727	26S proteasome regulatory complex, ATPase RPT3	Posttranslational modification, protein turnover, chaperones	-	-
180637	0	0	0	1.60976	0	IPR002068	Heat shock protein Hsp20,HSP20-like chaperone	-	-	-	-	KOG0710	Molecular chaperone (small heat-shock protein Hsp26/Hsp42)	Posttranslational modification, protein turnover, chaperones	-	-
325342	1.8659	1.86898	1.56836	1.97665	1.81812	IPR000679	Zinc finger, GATA-type	-	-	-	-	KOG1601	GATA-4/5/6 transcription factors	Transcription	-	-
296920	0	0	0	0	1.78017	IPR001680	WD40 repeat,WD40 repeat-like	-	-	-	-	KOG1407	KOG1407	Function unknown	-	-
226593	0	0	0	1.64887	1.75708	IPR001680	WD40 repeat,BOP1, N-terminal,WD40 repeat-like	-	-	nucleus,rRNA processing	-	KOG0650	KOG0650	Translation, ribosomal structure and biogenesis	-	-
225527	0	0	0	1.55039	0	IPR003959	AAA ATPase, core,AAA+ ATPase, core,26S proteasome subunit P45,AAA ATPase, conserved site	3.4.25.1	-	nucleotide binding,nucleoside-triphosphatase activity,ATP binding,nucleus,cytoplasm,hydrolase activity,protein catabolic process,threonine endopeptidase activity,proteasome endopeptidase activity	-	KOG0727	26S proteasome regulatory complex, ATPase RPT3	Posttranslational modification, protein turnover, chaperones	-	-
249042	0	0	0	1.52704	0	IPR001806	Ras GTPase,Ras,Ras small GTPase, Ras type,Ras small GTPase, Rho type,Ras small GTPase, Rab type,Ran GTPase,Small GTP-binding protein	-	-	-	-	KOG0094	GTPase Rab6/YPT6/Ryh1, small G protein superfamily	Intracellular trafficking, secretion, and vesicular transport	-	-
282042	0	0	0	0	1.70577	-	-	-	-	-	-	-	-	-	-	-
329430	1.44249	0	0	0	1.6902	-	-	-	-	-	-	KOG4415	KOG4415	Function unknown	-	-
261535	0	0	0	0	1.67496	IPR001680	WD40 repeat,Sof1-like protein,WD40 repeat-like	-	-	-	-	KOG0268	KOG0268	RNA processing and modification	-	-
271018	0	0	0	1.76826	1.64531	-	-	-	-	-	-	KOG4210	KOG4210	Transcription	-	-
241680	0	0	0	0	1.62757	IPR013838	Beta tubulin, autoregulation binding site	-	-	-	-	-	-	-	-	-
327883	0	1.98864	2.20004	2.5164	1.62294	IPR001395	Aldo/keto reductase	1.1.1.91	-	-	-	KOG1575	Voltage-gated shaker-like K+ channel, subunit beta/KCNAB	Energy production and conversion	-	-
200821	0	0	0	0	1.60308	IPR002934	Nucleotidyltransferase,Poly(A) polymerase, RNA-binding region,Poly(A) polymerase, central region,Poly(A) polymerase,Nucleotidyltransferase, class I, C-terminal-like	2.7.7.19	-	-	-	KOG2245	KOG2245	RNA processing and modification	-	-
214223	0	0	0	0	1.59606	IPR001680	WD40 repeat,Cdc20/Fizzy,WD40 repeat-like	-	-	-	-	KOG0305	Anaphase promoting complex, Cdc20, Cdh1, and Ama1 subunits	Cell cycle control, cell division, chromosome partitioning	Posttranslational modification, protein turnover, chaperones	-
293906	0	0	0	0	1.57018	IPR006164	DNA helicase, ATP-dependent, Ku type,Ku70/Ku80, N-terminal alpha/beta,Ku, C-terminal,Spen Paralogue and Orthologue C-terminal-like	-	-	-	-	KOG2326	KOG2326	Replication, recombination and repair	-	-
269354	0	0	0	0	1.56151	IPR016137	Regulator of G protein signalling superfamily	2.7.7.7	-	-	-	KOG3561	KOG3561	Transcription	-	-
221462	0	0	0	1.63046	1.55254	IPR007888	NDT80/PhoG like DNA-binding,p53-like transcription factor, DNA-binding	6.3.2.19	-	-	-	KOG2806	KOG2806	Carbohydrate transport and metabolism	-	-
325805	0	0	0	1.54753	1.52906	IPR000506	Acetohydroxy acid isomeroreductase C-terminal,Acetohydroxy acid isomeroreductase, catalytic,Acetohydroxy acid isomeroreductase,6-phosphogluconate dehydrogenase, C-terminal-like,NAD(P)-binding	1.1.1.86	-	-	-	-	-	-	-	-
297155	0	0	0	1.54179	1.52788	IPR007051	CHORD,CS,CS domain,HSP20-like chaperone	-	-	-	-	KOG1667	KOG1667	General function prediction only	-	-
326182	0	0	0	1.60953	1.52039	IPR002883	Dockerin, cellulose-binding family V,Spore coat protein CotH,Dockering, cellulose docking	-			DOC2-DOC2	-		-	-	-
328254	1.85577	2.12211	1.74569	2.06112	1.51139	IPR000210	BTB/POZ-like,BTB/POZ fold	-	-	-	-	-	-	-	-	-
292378	0	0	0	0	1.49874	-	-	-	-	-	-	-	-	-	-	-
326309	0	0	1.45521	1.23523	1.45853	-	-	3.2.1.18	-	-	-	KOG2992	Nucleolar GTPase/ATPase p130	Nuclear structure	-	-
324027	1.23688	1.70313	1.95614	1.73892	1.45392	-	-	-	-	-	-	-	-	-	-	-
270599	0	0	0	1.43579	1.37929	IPR001179	Peptidyl-prolyl cis-trans isomerase, FKBP-type	5.2.1.8	-	-	-	KOG0552	FKBP-type peptidyl-prolyl cis-trans isomerase	Posttranslational modification, protein turnover, chaperones	-	-
297217	0	0	1.74987	0	1.43827	IPR001150	Formate C-acetyltransferase glycine radical,Pyruvate formate-lyase, PFL,Formate acetyltransferase	-	-	catalytic activity,metabolic process,cytoplasm,glucose metabolic process,formate C-acetyltransferase activity,carbohydrate metabolic process	-	-	-	-	-	-
298676	0	0	1.90343	1.38153	1.43349	IPR001150	Formate C-acetyltransferase glycine radical,Pyruvate formate-lyase, PFL	-	-	catalytic activity,metabolic process,cytoplasm,glucose metabolic process,formate C-acetyltransferase activity	-	-	-	-	-	-
205588	0	0	1.50165	1.4179	1.40979	IPR007698	Alanine dehydrogenase/PNT, C-terminal,Alanine dehydrogenase/PNT, N-terminal,NAD(P)-binding	1.5.1.7	-	-	-	KOG0172	Lysine-ketoglutarate reductase/saccharopine dehydrogenase	Amino acid transport and metabolism	-	-
183938	0	0	0	1.56811	1.40937	IPR011545	DNA/RNA helicase, DEAD/DEAH box type, N-terminal,DNA/RNA helicase, C-terminal,DEAD-like helicase, N-terminal,Helicase, superfamily 1 and 2, ATP-binding,RNA helicase, DEAD-box type, Q motif,RNA helicase, ATP-dependent, DEAD-box, conserved site	-	-	-	-	KOG0335	KOG0335	RNA processing and modification	-	-
324815	0	0	1.49634	1.41739	1.00955	IPR001353	20S proteasome, A and B subunits,Proteasome, beta-type subunit, conserved site	3.4.25.1	-	-	-	KOG0179	20S proteasome, regulatory subunit beta type PSMB1/PRE7	Posttranslational modification, protein turnover, chaperones	-	-
292040	0	0	0	1.39802	0.875374	IPR000626	Ubiquitin	-	-	-	-	KOG0001	Ubiquitin and ubiquitin-like proteins	Posttranslational modification, protein turnover, chaperones	General function prediction only	-
297653	0	0	0	1.25572	1.3701	IPR000262	FMN-dependent alpha-hydroxy acid dehydrogenase,Alpha-hydroxy acid dehydrogenase, FMN-dependent,FMN-dependent alpha-hydroxy acid dehydrogenase, active site	1.1.3.15	-	electron transport,oxidoreductase activity,FMN binding,(S)-2-hydroxy-acid oxidase activity,glycolate oxidase activity,glycolate oxidase complex	-	KOG0538	KOG0538	Energy production and conversion	-	-
215447	0	0	0	0	1.36884	IPR006073	GTP1/OBG,GTP-binding protein, HSR1-related,GTPase of unknown function C-terminal	-	-	-	-	KOG1491	KOG1491	General function prediction only	-	-
217955	0	0	1.52115	1.38183	1.3557	IPR017447	CS,CS domain,HSP20-like chaperone	-	-	-	-	KOG2265	Nuclear distribution protein NUDC	Signal transduction mechanisms	-	-
284095	0	0	0	1.80764	1.34545	IPR011545	DNA/RNA helicase, DEAD/DEAH box type, N-terminal,DNA/RNA helicase, C-terminal,DEAD-like helicase, N-terminal,Helicase, superfamily 1 and 2, ATP-binding,RNA helicase, DEAD-box type, Q motif	3.6.1.3	-	-	-	KOG0329	KOG0329	RNA processing and modification	-	-
227719	0	0	0	0	1.34259	IPR006095	Glutamate/phenylalanine/leucine/valine dehydrogenase,Glutamate/phenylalanine/leucine/valine dehydrogenase, C-terminal,Glutamate/phenylalanine/leucine/valine dehydrogenase, dimerisation region,Glutamate dehydrogenase,NAD(P)-binding	1.4.1.4	-	-	-	KOG2250	KOG2250	Amino acid transport and metabolism	-	-
324148	1.13901	1.71614	0	1.43133	1.32507	-	-	-	-	-	-	-	-	-	-	-
231076	0	0	0	1.40172	1.31935	IPR001279	Beta-lactamase-like	-	-	-	-	KOG3798	KOG3798	General function prediction only	-	-
327488	0	0	0	1.64339	1.30482	IPR001524	Glycoside hydrolase, family 6,Dockerin, cellulose-binding family V,Dockering, cellulose docking	-			DOC2-DOC2-GH6-GH6	-		-	-	-
295313	0	0	0	0	1.29281	IPR000994	Peptidase M24, catalytic core,Region of unknown function DUF1747, eukaryote,FACT complex subunit Spt16p/Cdc68p	3.2.1.18	-	-	-	KOG1189	KOG1189	Amino acid transport and metabolism	-	-
234339	1.00842	0	1.35448	1.38169	1.09966	IPR001270	Chaperonin clpA/B,AAA ATPase, core,ATPase AAA-2,AAA+ ATPase, core	-	-	-	-	KOG1051	Chaperone HSP104 and related ATP-dependent Clp proteases	Posttranslational modification, protein turnover, chaperones	-	-
294393	0	0	0	0	1.27094	IPR001208	MCM,AAA+ ATPase, core,Nucleic acid-binding, OB-fold-like	3.6.1.3	-	-	-	KOG0480	KOG0480	Replication, recombination and repair	-	-
293090	0	0	0	0	1.26881	IPR003107	RNA-processing protein, HAT helix	-	-	-	-	KOG1258	KOG1258	RNA processing and modification	-	-
245209	0	0	1.82407	1.64797	1.24934	IPR004568	Phosphopantethiene-protein transferase,Fatty acid synthase,Beta-ketoacyl synthase, N-terminal,Acyl transferase,MaoC-like dehydratase,4'-phosphopantetheinyl transferase,Beta-ketoacyl synthase, C-terminal,Region of unknown function DUF1729,Phosphopantetheine attachment site,NAD(P)-binding,Acyl transferase/acyl hydrolase/lysophospholipase,Alkaline-phosphatase-like, core domain,Thiolase-like,Malonyl-…	-	-	-	-	KOG1394	3-oxoacyl-(acyl-carrier-protein) synthase (I and II)	Lipid transport and metabolism	Secondary metabolites biosynthesis, transport and catabolism	-
227837	0	0	1.619	1.36556	1.24026	IPR002529	Fumarylacetoacetase, C-terminal-like,Fumarylacetoacetase, C-terminal-related	5.3.3.10	-	-	-	KOG1535	Predicted fumarylacetoacetate hydralase	General function prediction only	-	-
17380	0	0	0	0	1.21104	IPR001878	Zinc finger, CCHC-type,RNA recognition motif, RNP-1	-	-	-	-	KOG0107	KOG0107	RNA processing and modification	-	-
266557	0	0	0	0	1.21004	IPR007198	Ssl1-like,TFIIH C1-like, C-terminal,TFIIH basal transcription factor complex, subunit SSL1,von Willebrand factor, type A	-	-	-	-	KOG2807	KOG2807	Transcription	Replication, recombination and repair	-
330893	0	0	0	0	1.18632	-	-	-	-	-	-	KOG1279	Chromatin remodeling factor subunit and related transcription factors	Chromatin structure and dynamics	-	-
326473	1.36244	0	0	1.80425	1.1853	-	-	-	-	-	-	-	-	-	-	-
269851	0	0	0	1.05746	1.18101	IPR000649	Initiation factor 2B related	-	-	-	-	KOG1465	KOG1465	Translation, ribosomal structure and biogenesis	-	-
293519	0	0	0	0	1.17818	IPR001094	Flavodoxin-like,Flavoprotein pyridine nucleotide cytochrome reductase,Oxidoreductase FAD/NAD(P)-binding,Flavodoxin/nitric oxide synthase,FAD-binding, type 1	1.6.2.4	-	-	-	KOG1159	KOG1159	Energy production and conversion	-	-
148634	0	0	0	0	1.16408	IPR006710	Glycoside hydrolase, family 43	-			GH43	-		-	-	-
266215	0	0	0	0	1.16318	IPR014030	Beta-ketoacyl synthase, N-terminal,AMP-dependent synthetase and ligase,Beta-ketoacyl synthase, C-terminal,Phosphopantetheine-binding,Acyl transferase/acyl hydrolase/lysophospholipase,Thiolase-like	-	-	-	-	KOG1202	KOG1202	Lipid transport and metabolism	-	-
223214	0	0	0	0	1.13273	IPR001680	WD40 repeat,WD40 repeat-like	-	-	-	-	-	-	-	-	-
328807	0	1.66958	0	1.47795	0	IPR001683	Phox-like	-	-	-	-	KOG2527	Sorting nexin SNX11	Intracellular trafficking, secretion, and vesicular transport	-	-
268499	0	0	1.63586	1.36947	1.45391	IPR001623	Heat shock protein DnaJ, N-terminal	-	-	-	-	KOG0714	Molecular chaperone (DnaJ superfamily)	Posttranslational modification, protein turnover, chaperones	-	-
247633	0	0	1.72841	1.20889	1.11034	-	-	-	-	-	-	KOG0613	Projectin/twitchin and related proteins	Cytoskeleton	-	-
211144	0	0	1.36551	1.25007	1.10314	IPR003733	Thiamine monophosphate synthase,Hydroxyethylthiazole kinase	-	-	hydroxyethylthiazole kinase activity,thiamin biosynthetic process,thiamin-phosphate diphosphorylase activity	-	KOG2598	Phosphomethylpyrimidine kinase	Transcription	Coenzyme transport and metabolism	-
209578	0	0	0	1.10492	1.10257	IPR001208	MCM,MCM protein 4,Nucleic acid-binding, OB-fold-like	3.6.1.3	-	-	-	KOG0478	KOG0478	Replication, recombination and repair	-	-
162292	0	0	0	0	1.10137	IPR001609	Myosin head, motor region,IQ calmodulin-binding region,Myosin, N-terminal, SH3-like,Myosin S1 fragment, N-terminal	3.6.4.1	-	-	-	KOG0160	KOG0160	Cytoskeleton	-	-
292798	0	0	0	1.32866	0	IPR000626	Ubiquitin	-	-	-	-	KOG0010	Ubiquitin-like protein	Posttranslational modification, protein turnover, chaperones	General function prediction only	-
328517	0	0	0	1.33873	1.09229	IPR014030	Beta-ketoacyl synthase, N-terminal,Beta-ketoacyl synthase, C-terminal,Phosphopantetheine-binding,Acyl carrier protein-like,Thiolase-like	-	-	-	-	KOG1202	KOG1202	Lipid transport and metabolism	-	-
293956	0	0	0	0	1.08632	IPR002068	Heat shock protein Hsp20,Collagen triple helix repeat,HSP20-like chaperone	-	-	-	-	KOG3544	KOG3544	Extracellular structures	-	-
289085	0	0	0	1.32712	0	IPR004045	Glutathione S-transferase, N-terminal,Glutathione S-transferase, C-terminal-like,Thioredoxin-like fold	2.5.1.18	-	-	-	KOG1695	Glutathione S-transferase	Posttranslational modification, protein turnover, chaperones	-	-
296628	0	1.47907	0	1.5355	1.08306	IPR004000	Actin/actin-like	-	-	-	-	KOG0676	Actin and related proteins	Cytoskeleton	-	-
197276	0	0	1.47325	1.30169	0	IPR000011	Ubiquitin-activating enzyme, E1,UBA/THIF-type NAD/FAD binding fold,Ubiquitin-activating enzyme repeat,Molybdenum cofactor biosynthesis	6.3.2.19	-	-	-	KOG2012	Ubiquitin activating enzyme UBA1	Posttranslational modification, protein turnover, chaperones	-	-
239866	0	1.5055	1.51398	1.42457	0	IPR000804	Clathrin adaptor, sigma subunit/coatomer, zeta subunit,Adaptor protein complex, sigma subunit,Longin-like	-	-	-	-	KOG0935	Clathrin adaptor complex, small subunit	Intracellular trafficking, secretion, and vesicular transport	-	-
295355	0	0	0	0	1.07585	IPR000504	RNA recognition motif, RNP-1	-	-	-	-	KOG0118	KOG0118	General function prediction only	-	-
261363	0	0	1.48821	1.35314	1.06952	IPR000941	Enolase,YjeF-related protein, N-terminal	-	-	-	-	KOG2585	Uncharacterized conserved protein	Function unknown	-	-
222683	0	0	1.51531	1.30105	1.08608	IPR001394	Peptidase C19, ubiquitin carboxyl-terminal hydrolase 2,Ubiquitin-associated/translation elongation factor EF1B, N-terminal,Zinc finger, UBP-type,Ubiquitinyl hydrolase,Ubiquitin-associated/translation elongation factor EF1B, N-terminal, eukaryote,UBA-like	3.1.2.15	-	-	-	KOG0944	Ubiquitin-specific protease UBP14	Posttranslational modification, protein turnover, chaperones	-	-
282188	0	0	0	1.09068	1.04793	IPR004365	Nucleic acid binding, OB-fold, tRNA/helicase-type,Replication factor-A protein 1, N-terminal,Replication factor-A, C-terminal,Replication factor-a protein 1 Rpa1,Nucleic acid-binding, OB-fold-like	-	-	-	-	KOG0851	KOG0851	Replication, recombination and repair	-	-
327421	0	0	0	1.0963	1.03807	IPR001395	Aldo/keto reductase	1.1.-.-	-	-	-	KOG1577	KOG1577	General function prediction only	-	-
286647	0	0	1.35877	1.35126	1.02276	IPR001985	S-adenosylmethionine decarboxylase,S-adenosylmethionine decarboxylase, core	4.1.1.50	-	adenosylmethionine decarboxylase activity,spermine biosynthetic process,spermidine biosynthetic process	-	KOG0788	S-adenosylmethionine decarboxylase	Signal transduction mechanisms	-	-
284756	0	0	0	1.04287	1.01942	IPR001251	Cellular retinaldehyde-binding/triple function, C-terminal,Cellular retinaldehyde-binding/triple function, N-terminal,Phosphatidylinositol transfer protein-like, N-terminal	3.1.3.48	-	-	-	KOG1471	KOG1471	Lipid transport and metabolism	-	-
298303	0	0	0	1.11346	1.01714	IPR014030	Beta-ketoacyl synthase, N-terminal,Beta-ketoacyl synthase, C-terminal,Phosphopantetheine-binding,Acyl carrier protein-like,Thiolase-like	-	-	cofactor binding,catalytic activity,metabolic process	-	KOG1202	KOG1202	Lipid transport and metabolism	-	-
264602	0	0	0	0	1.01471	IPR013906	Translation initiation factor eIF3 subunit	5.99.1.2	-	-	-	KOG4813	KOG4813	Translation, ribosomal structure and biogenesis	-	-
236994	0	0	0	1.2434	0	IPR000608	Ubiquitin-conjugating enzyme, E2,Ubiquitin-conjugating enzyme/RWD-like	6.3.2.19	-	-	-	KOG0417	Ubiquitin-protein ligase	Posttranslational modification, protein turnover, chaperones	-	-
282775	0	0	0	0	1.00011	-	-	-	-	-	-	-	-	-	-	-
65444	1.07784	0	1.32554	1.27684	0.967219	IPR011600	Peptidase C14, caspase catalytic	-	-	-	-	KOG1546	Metacaspase involved in regulation of apoptosis	Cell cycle control, cell division, chromosome partitioning	Posttranslational modification, protein turnover, chaperones	-
197439	0	0	1.33907	1.30167	0.966127	IPR000719	Protein kinase, core,MAP kinase, p38,Serine/threonine protein kinase-related,Tyrosine protein kinase,Serine/threonine protein kinase,Protein kinase ATP binding, conserved site,Serine/threonine protein kinase, active site,MAP kinase, conserved site,Protein kinase-like	-	-	-	-	KOG0660	Mitogen-activated protein kinase	Signal transduction mechanisms	-	-
65032	0	0	0	1.35733	0.965956	IPR011545	DNA/RNA helicase, DEAD/DEAH box type, N-terminal,DNA/RNA helicase, C-terminal,DEAD-like helicase, N-terminal,Helicase, superfamily 1 and 2, ATP-binding,RNA helicase, DEAD-box type, Q motif,RNA helicase, ATP-dependent, DEAD-box, conserved site	3.6.1.-	-	-	-	KOG0332	KOG0332	RNA processing and modification	-	-
297599	1.30745	1.61668	0	1.31582	0.955188	IPR002110	Ankyrin	-	-	-	-	KOG0522	KOG0522	General function prediction only	-	-
328431	0	0	0	1.192	0.936586	IPR010580	Ribosome associated membrane RAMP4	-	-	-	-	KOG3491	KOG3491	Function unknown	-	-
329086	0	0	1.45581	1.14021	0.929541	IPR011600	Peptidase C14, caspase catalytic	-	-	-	-	KOG1546	Metacaspase involved in regulation of apoptosis	Cell cycle control, cell division, chromosome partitioning	Posttranslational modification, protein turnover, chaperones	-
237025	1.20846	1.69554	1.43339	1.59406	0.905951	IPR000092	Polyprenyl synthetase,Terpenoid synthase	-	-	-	-	KOG0711	KOG0711	Coenzyme transport and metabolism	-	-
297939	0	0	1.41648	1.19301	0.896789	IPR001948	Peptidase M18, aminopeptidase I	3.4.11.21	-	aminopeptidase activity,vacuole,proteolysis,zinc ion binding,aspartyl aminopeptidase activity	-	KOG2596	KOG2596	Amino acid transport and metabolism	-	-
295246	0	0	0	1.03464	0.887489	IPR001373	Cullin, N-terminal region,Cullin homology,Cullin, conserved site,Cullin repeat-like	-	-	-	-	KOG2166	KOG2166	Cell cycle control, cell division, chromosome partitioning	-	-
275087	0	0	0	1.21006	0	IPR001353	20S proteasome, A and B subunits,Proteasome endopeptidase complex, beta subunit	3.4.25.1	-	-	-	KOG0185	20S proteasome, regulatory subunit beta type PSMB4/PRE4	Posttranslational modification, protein turnover, chaperones	-	-
239082	0	0	0	1.01659	0.833542	IPR001806	Ras GTPase,Ras,Ras small GTPase, Ras type,Ras small GTPase, Rho type,Ras small GTPase, Rab type,Ran GTPase,Small GTP-binding protein	-	-	GTP binding,small GTPase mediated signal transduction,GTPase activity,protein binding,intracellular protein transport,nucleocytoplasmic transport,signal transduction,intracellular,protein transport	-	KOG0393	KOG0393	General function prediction only	-	-
279827	0	0	0	1.05731	0.776723	IPR006630	RNA-binding protein Lupus La,Protein of unknown function DM15	-	-	-	-	KOG2590	RNA-binding protein LARP/SRO9 and related La domain proteins	Translation, ribosomal structure and biogenesis	Posttranslational modification, protein turnover, chaperones	-
262871	0	0	1.52398	1.26946	0	IPR000173	Glyceraldehyde 3-phosphate dehydrogenase,Glyceraldehyde-3-phosphate dehydrogenase, type I,NAD(P)-binding	1.2.1.12	-	-	-	KOG0657	KOG0657	Carbohydrate transport and metabolism	-	-
294356	0	0	1.46278	1.4278	0	IPR005841	Alpha-D-phosphohexomutase, N-terminal,Alpha-D-phosphohexomutase, alpha/beta/alpha domain I,Alpha-D-phosphohexomutase, alpha/beta/alpha domain II,Alpha-D-phosphohexomutase, alpha/beta/alpha domain III,Alpha-D-phosphohexomutase, conserved site,Alpha-D-phosphohexomutase, alpha/beta/alpha I, II and III	5.4.2.8	-	-	-	KOG1220	KOG1220	Carbohydrate transport and metabolism	-	-
325331	0	0	0	1.12497	0	IPR000056	Ribulose-phosphate 3-epimerase,Ribulose-phosphate binding barrel	5.1.3.1	-	-	-	KOG3111	KOG3111	Carbohydrate transport and metabolism	-	-
293559	0	0	0	1.16704	0	IPR015913	Phosphofructokinase-core,Phosphofructokinase,Pyrophosphate-dependent phosphofructokinase TP0108	2.7.1.11	-	-	-	KOG2440	KOG2440	Carbohydrate transport and metabolism	-	-
290308	-1.9666	-2.41338	-2.56765	-2.34563	0	IPR001138	Fungal transcriptional regulatory protein, N-terminal,WD40 repeat-like	-	-	-	-	KOG2744	KOG2744	Transcription	-	-
268757	0	-2.48297	-2.41024	-2.11056	0	-	-	-	-	-	-	-	-	-	-	-
267333	0	0	-3.45248	-2.10318	0	-	-	-	-	-	-	KOG2744	KOG2744	Transcription	-	-
297961	0	0	-5.77451	-2.9716	0	IPR007272	Protein of unknown function DUF395, YeeE/YedE	-	-	-	-	-	-	-	-	-
285507	0	0	0	1.20558	0	IPR000717	Proteasome component region PCI	3.4.25.1	-	threonine endopeptidase activity,proteasome endopeptidase activity	-	KOG2908	26S proteasome regulatory complex, subunit RPN9/PSMD13	Posttranslational modification, protein turnover, chaperones	-	-
294098	0	0	-2.98279	-2.09687	0	IPR001411	Tetracycline resistance protein, TetB,Major facilitator superfamily MFS-1,Drug resistance transporter EmrB/QacA subfamily,Major facilitator superfamily,MFS general substrate transporter	-	-	-	-	KOG0254	KOG0254	General function prediction only	-	-
139825	-1.54353	-1.88783	0	-1.12646	0	IPR001452	Src homology-3	-	1	-	-	KOG4225	Sorbin and SH3 domain-containing protein	Signal transduction mechanisms	-	-
227019	-1.65638	-2.44715	0	-1.43307	0	IPR001002	Chitin-binding, type 1	3.2.1.3			CBM18-CBM18-CBM18	KOG1181		Function unknown	-	-
330330	0	-1.82175	0	-1.4516	0	IPR001002	Chitin-binding, type 1,PT repeat	-			CBM18-CBM18-CBM18	KOG1216		Defense mechanisms	Extracellular structures	-
280512	-2.96738	0	0	-2.70391	0	IPR000342	Regulator of G protein signalling,RNA helicase, ATP-dependent, DEAD-box, conserved site,Regulator of G protein signalling superfamily	-	-	-	-	-	-	-	-	-
330850	-3.84711	0	0	-2.06609	0	IPR000064	NLP/P60	-	-	-	-	-	-	-	-	-
330841	-2.3899	0	0	-1.88411	0	-	-	-	-	-	-	KOG1075	KOG1075	General function prediction only	-	-
329960	-2.39169	0	0	-2.37601	0	-	-	-			GT71	-		-	-	-
243454	-3.3289	0	0	-2.78734	0	IPR000342	Regulator of G protein signalling,RNA helicase, ATP-dependent, DEAD-box, conserved site,Regulator of G protein signalling superfamily	-	-	-	-	-	-	-	-	-
283551	-3.1354	0	0	-2.38137	0	IPR006671	Cyclin, N-terminal,Cyclin,Cyclin-like	6.3.2.19	-	-	-	KOG2744	KOG2744	Transcription	-	-
328463	0	0	0	-2.33987	0	-	-	-	-	-	-	-	-	-	-	-
207815	0	0	0	-2.62831	0	IPR003689	Zinc/iron permease	-	-	-	-	KOG1558	KOG1558	Inorganic ion transport and metabolism	-	-
291050	0	0	0	-1.69209	0	IPR000342	Regulator of G protein signalling,Regulator of G protein signalling superfamily	-	-	-	-	-	-	-	-	-
330007	0	0	0	-2.65574	0	IPR010256	Rh-like protein/ammonium transporter,Ammonium transporter,Lipocalin	-	-	transport,ammonium transmembrane transporter activity,membrane,transporter activity,binding	-	KOG0682	KOG0682	Inorganic ion transport and metabolism	-	-
240886	0	0	0	-5.91394	0	-	-	6.3.2.19	0.869	-	-	-	-	-	-	-
89133	0	0	0	-2.2416	0	-	-	-	-	-	-	-	-	-	-	-
325309	0	0	0	-1.68335	0	IPR003891	Initiation factor eIF-4 gamma, MA3,MIF4G-like, type 3,Armadillo-type fold	5.2.1.8	-	-	-	KOG2140	KOG2140	General function prediction only	-	-
266609	0	0	0	-2.06165	0	-	-	6.3.2.19	-	-	-	KOG4415	KOG4415	Function unknown	-	-
248457	0	0	0	-1.17269	0	-	-	6.3.2.19	-	-	-	KOG2744	KOG2744	Transcription	-	-
282597	0	0	0	-1.86604	0	-	-	-	-	-	-	-	-	-	-	-
287872	0	0	0	-1.3816	0	-	-	-	-	-	-	KOG1474	KOG1474	Transcription	-	-
325016	0	0	0	-3.19788	0	-	-	2.7.1.-	-	-	-	-	-	-	-	-
261654	0	0	0	1.19321	1.11313	IPR001075	NIF system FeS cluster assembly, NifU, C-terminal,NIF system FeS cluster assembly, NifU-like scaffold, N-terminal,HIRA-interacting protein 5	-	-	-	-	KOG2358	NifU-like domain-containing proteins	Posttranslational modification, protein turnover, chaperones	-	-
264651	0	0	1.48927	1.1795	0	IPR000243	Peptidase T1A, proteasome beta-subunit,20S proteasome, A and B subunits,Proteasome, beta-type subunit, conserved site	3.4.25.1	-	-	-	KOG0173	20S proteasome, regulatory subunit beta type PSMB7/PSMB10/PUP1	Posttranslational modification, protein turnover, chaperones	-	-
88817	0	0	0	-2.6412	0	-	-	6.3.2.19	-	ubiquitin-protein ligase activity,regulation of ubiquitin-protein ligase activity,regulation of ubiquitin-protein ligase activity during meiotic cell cycle,positive regulation of ubiquitin-protein ligase activity,negative regulation of ubiquitin-protein ligase activity	-	KOG2744	KOG2744	Transcription	-	-
208236	0	0	0	-1.72981	0	-	-	-	-	-	-	KOG1924	RhoA GTPase effector DIA/Diaphanous	Signal transduction mechanisms	Cytoskeleton	-
329595	0	0	0	-3.96379	0	-	-	-	-	-	-	KOG1075	KOG1075	General function prediction only	-	-
325124	0	0	0	1.36696	0	IPR006689	ARF/SAR superfamily,Ras GTPase,ADP-ribosylation factor,GTP-binding protein SAR1,Small GTP-binding protein	-	-	-	-	KOG0076	GTP-binding ADP-ribosylation factor-like protein yARL3	Intracellular trafficking, secretion, and vesicular transport	-	-
111560	0	0	0	-1.59449	0	-	-	-	-	-	-	-	-	-	-	-
327924	0	0	0	-1.55595	0	-	-	6.3.2.19	-	-	-	KOG2744	KOG2744	Transcription	-	-
328612	0	0	0	-3.2194	0	IPR002455	GPCR, family 3, gamma-aminobutyric acid receptor, type B,GPCR, family 3	-	-	-	-	KOG1055	GABA-B ion channel receptor subunit GABABR1 and related subunits, G-protein coupled receptor superfamily	Signal transduction mechanisms	Amino acid transport and metabolism	Inorganic ion transport and metabolism
293571	0	0	0	-2.79874	0	-	-	-	-	-	-	KOG4674	KOG4674	Function unknown	-	-
290251	0	0	0	-1.91513	0	-	-	3.6.1.-	0.547	-	-	KOG4476	Gluconate transport-inducing protein	Signal transduction mechanisms	Carbohydrate transport and metabolism	-
292032	0	0	0	-1.59266	0	IPR002883	Dockerin, cellulose-binding family V,WD40 repeat,Type X cellulose-binding region, CBDX	-			CBM10	KOG3599		Signal transduction mechanisms	Inorganic ion transport and metabolism	-
329695	0	0	0	-2.59635	0	-	-	-	-	-	-	-	-	-	-	-
264917	0	0	0	-1.69987	0	IPR001611	Leucine-rich repeat	-	0.881	-	-	KOG1216	KOG1216	Defense mechanisms	Extracellular structures	-
308127	0	0	0	-1.97204	0	-	-	6.3.2.19	-	-	-	KOG2266	Chromatin-associated protein Dek and related proteins, contains SAP DNA binding domain	Chromatin structure and dynamics	-	-
330441	0	0	0	-1.9602	0	-	-	-	-	-	-	-	-	-	-	-
283030	0	0	0	-1.6795	0	-	-	-	0.262	-	-	-	-	-	-	-
286402	0	0	0	-1.5483	0	IPR001611	Leucine-rich repeat	-	0.996	protein binding	-	KOG0619	KOG0619	General function prediction only	-	-
293958	0	0	0	-2.70628	0	-	-	-	-	-	-	-	-	-	-	-
227011	0	0	0	-1.22611	0	IPR000922	D-galactoside/L-rhamnose binding SUEL lectin,Galactosyl transferase	-			GT34	KOG4748		Cell wall/membrane/envelope biogenesis	Carbohydrate transport and metabolism	-
242634	0	0	0	-3.12515	0	IPR005036	Putative phosphatase regulatory subunit,Protein kinase-like	2.7.1.37			CBM21	KOG0870		Transcription	-	-
266316	0	0	0	-2.34362	0	IPR001487	Bromodomain	3.6.4.2	-	-	-	KOG4674	KOG4674	Function unknown	-	-
277191	0	0	0	-3.56901	0	-	-	6.3.2.19	-	-	-	KOG4623	KOG4623	Function unknown	-	-
270409	0	0	0	-3.64858	0	IPR001895	Guanine-nucleotide dissociation stimulator CDC25,Guanine nucleotide exchange factor for Ras-like GTPases, N-terminal,Ras guanine nucleotide exchange factor	-	-	-	-	KOG3541	Predicted guanine nucleotide exchange factor	Signal transduction mechanisms	-	-
200113	0	0	0	1.16376	0	IPR003959	AAA ATPase, core,AAA+ ATPase, core,26S proteasome subunit P45,AAA ATPase, conserved site	3.6.1.3	-	-	-	KOG0652	26S proteasome regulatory complex, ATPase RPT5	Posttranslational modification, protein turnover, chaperones	-	-
296389	0	0	0	-1.2974	0	-	-	-	0.999	-	-	-	-	-	-	-
297731	0	0	0	-2.84832	0	-	-	-	0.292	-	-	KOG3585	KOG3585	Transcription	-	-
329850	-1.5978	-1.86772	-2.2739	-2.11986	0	-	-	6.3.2.19	-	ubiquitin-protein ligase activity,regulation of ubiquitin-protein ligase activity,regulation of ubiquitin-protein ligase activity during meiotic cell cycle,positive regulation of ubiquitin-protein ligase activity,negative regulation of ubiquitin-protein ligase activity	-	KOG2806	KOG2806	Carbohydrate transport and metabolism	-	-
290310	0	0	0	-2.11483	0	IPR001138	Fungal transcriptional regulatory protein, N-terminal	6.3.2.19	-	-	-	KOG2744	KOG2744	Transcription	-	-
296071	0	0	0	-2.59738	0	IPR001757	ATPase, P-type, K/Mg/Cd/Cu/Zn/Na/Ca/Na/H-transporter,E1-E2 ATPase-associated region,P-type ATPase of unknown pump specificity (type V),Carbamoyl phosphate synthetase, large subunit, ATP-binding,Cof protein	3.6.3.-	-	-	-	KOG0208	KOG0208	Inorganic ion transport and metabolism	-	-
212220	0	0	0	-1.80401	0	IPR002610	Peptidase S54, rhomboid	-	-	integral to membrane	-	KOG2290	Rhomboid family proteins	Signal transduction mechanisms	-	-
38599	0	0	0	-2.78416	0	IPR001611	Leucine-rich repeat,Leucine-rich repeat, typical subtype	-	0.96	-	-	KOG0619	KOG0619	General function prediction only	-	-
297732	0	0	0	-3.04224	0	-	-	-	-	-	-	-	-	-	-	-
112561	0	0	0	1.12288	0	IPR000717	Proteasome component region PCI	3.4.25.1	-	threonine endopeptidase activity,proteasome endopeptidase activity	-	KOG0687	26S proteasome regulatory complex, subunit RPN7/PSMD6	Posttranslational modification, protein turnover, chaperones	-	-
267521	-2.73465	0	0	-2.22085	0	-	-	-	-	-	-	KOG2806	KOG2806	Carbohydrate transport and metabolism	-	-
295645	0	0	0	-2.74874	0	IPR008803	Root hair defective 3 GTP-binding	3.6.4.2	0.999	-	-	KOG2203	KOG2203	General function prediction only	-	-
291483	0	0	0	-1.65975	0	-	-	6.3.2.19	-	-	-	KOG2806	KOG2806	Carbohydrate transport and metabolism	-	-
296380	0	0	0	-2.74028	0	-	-	-	-	-	-	-	-	-	-	-
326130	0	0	0	-1.27269	0	-	-	-	-	-	-	KOG4574	KOG4574	General function prediction only	-	-
155235	0	0	0	-1.66002	0	IPR010473	Diaphanous GTPase-binding	5.2.1.8	-	actin binding,Rho GTPase binding,actin cytoskeleton organization and biogenesis,peptidyl-prolyl cis-trans isomerase activity,cyclophilin,FK506-sensitive peptidyl-prolyl cis-trans isomerase,cyclophilin-type peptidyl-prolyl cis-trans isomerase activity	-	KOG2992	KOG2992	Nuclear structure	-	-
47242	0	0	0	-2.02327	0	IPR007275	YT521-B-like protein	-	-	-	-	KOG2806	KOG2806	Carbohydrate transport and metabolism	-	-
269892	0	0	1.42098	1.11281	0	IPR000608	Ubiquitin-conjugating enzyme, E2,Ubiquitin-conjugating enzyme/RWD-like	6.3.2.19	-	-	-	KOG0416	Ubiquitin-protein ligase	Posttranslational modification, protein turnover, chaperones	-	-
266445	0	0	0	-1.99955	0	IPR000620	Protein of unknown function DUF6, transmembrane	-	-	-	-	-	-	-	-	-
266753	0	0	0	-4.36072	0	IPR013101	Leucine-rich repeat 2,Cyclin-like F-box	-	-	-	-	-	-	-	-	-
266687	0	0	0	-1.56553	0	IPR000337	GPCR, family 3	-	0.454	-	-	KOG0583	Serine/threonine protein kinase	Signal transduction mechanisms	-	-
20674	0	0	0	-1.56497	0	IPR001965	Zinc finger, PHD-type,AT-rich interaction region,Transcription factor jumonji,Transcription factor jumonji, JmjN,Zinc finger, C5HC2-type,PLU-1-like,Transcription factor jumonji/aspartyl beta-hydroxylase,Zinc finger, FYVE/PHD-type	6.3.2.19	-	-	-	KOG1246	KOG1246	General function prediction only	-	-
269968	0	0	0	-2.04104	0	IPR000504	RNA recognition motif, RNP-1	6.3.2.19	-	-	-	KOG2744	KOG2744	Transcription	-	-
329263	0	0	0	-2.11081	0	IPR006025	Peptidase M, neutral zinc metallopeptidases, zinc-binding site	-	-	-	-	-	-	-	-	-
243943	0	0	0	-1.27719	0	-	-	2.3.1.48	-	-	-	KOG2806	KOG2806	Carbohydrate transport and metabolism	-	-
293189	0	0	0	-1.86225	0	-	-	2.7.7.7	-	-	-	KOG2806	KOG2806	Carbohydrate transport and metabolism	-	-
241511	0	0	0	-1.08873	0	IPR001452	Src homology-3	-	0.99	-	-	KOG2744	KOG2744	Transcription	-	-
201979	0	0	0	-3.01815	0	IPR002589	Appr-1-p processing,NAD-dependent histone deacetylase, silent information regulator Sir2	-	-	-	-	KOG2633	KOG2633	Transcription	Chromatin structure and dynamics	-
295199	0	0	0	-2.06	0	IPR014825	DNA alkylation repair enzyme,Armadillo-type fold	-	-	-	-	KOG0127	KOG0127	RNA processing and modification	-	-
261239	0	0	0	1.2406	0	IPR008628	Golgi phosphoprotein 3	-	-	-	-	KOG3983	Golgi protein	Intracellular trafficking, secretion, and vesicular transport	-	-
265621	0	0	0	-1.955	0	-	-	-	0.998	-	-	-	-	-	-	-
267182	0	0	0	-1.75498	0	IPR010283	Protein of unknown function DUF887, TLC-like,TRAM, LAG1 and CLN8 homology	-	-	-	-	KOG4474	KOG4474	Function unknown	-	-
291726	0	0	0	-2.42776	0	IPR001611	Leucine-rich repeat	-	0.683	-	-	KOG2744	KOG2744	Transcription	-	-
273300	0	0	0	-2.07425	0	IPR002379	ATPase, F0/V0 complex, subunit C	-	-	ATP synthesis coupled proton transport,membrane,proton-transporting two-sector ATPase complex,hydrogen ion transporting ATP synthase activity, rotational mechanism,hydrogen ion transporting ATPase activity, rotational mechanism	-	-	-	-	-	-
324257	0	0	0	-2.38379	0	-	-	-	-	-	-	-	-	-	-	-
325616	0	0	0	1.21992	0	IPR011046	WD40 repeat-like	-	-	-	-	KOG0771	Prolactin regulatory element-binding protein/Protein transport protein SEC12p	Intracellular trafficking, secretion, and vesicular transport	-	-
297850	0	0	0	-2.07397	0	IPR002110	Ankyrin,TonB box, conserved site	-	-	-	-	KOG2744	KOG2744	Transcription	-	-
328728	0	0	0	-1.47509	0	-	-	-	-	-	-	-	-	-	-	-
325376	0	0	0	-1.40138	0	-	-	6.3.2.19	-	-	-	KOG2806	KOG2806	Carbohydrate transport and metabolism	-	-
236415	0	0	0	-1.78619	0	IPR002110	Ankyrin	-	-	-	-	KOG0504	KOG0504	General function prediction only	-	-
297993	0	0	0	-1.07513	0	IPR001611	Leucine-rich repeat	-	0.913	protein binding	-	KOG0619	KOG0619	General function prediction only	-	-
271923	0	0	0	-1.07721	0	-	-	5.2.1.8	-	peptidyl-prolyl cis-trans isomerase activity,cyclophilin,FK506-sensitive peptidyl-prolyl cis-trans isomerase,cyclophilin-type peptidyl-prolyl cis-trans isomerase activity	-	KOG0106	KOG0106	RNA processing and modification	-	-
294338	0	0	0	-2.25777	0	IPR002657	Bile acid:sodium symporter	6.3.2.19	-	-	-	KOG2718	KOG2718	Inorganic ion transport and metabolism	-	-
293071	0	0	1.40381	1.17297	0	IPR001680	WD40 repeat,Coatomer, WD associated region,Coatomer, beta' subunit,WD40 repeat-like	-	-	-	-	KOG0276	Vesicle coat complex COPI, beta' subunit	Intracellular trafficking, secretion, and vesicular transport	-	-
290253	0	0	0	-2.31466	0	IPR000337	GPCR, family 3	6.3.2.19	0.983	-	-	KOG1826	KOG1826	Defense mechanisms	-	-
297130	0	0	0	-3.03665	0	IPR009038	GOLD	3.1.2.15	0.966	ubiquitin thiolesterase activity	-	KOG2806	KOG2806	Carbohydrate transport and metabolism	-	-
298403	0	0	0	-1.33057	0	IPR001463	Sodium:alanine symporter	-	-	sodium:amino acid symporter activity,sodium ion transport,membrane	-	-	-	-	-	-
330010	0	0	0	-1.31382	0	IPR001356	Homeobox,Homeodomain-like	-	-	transcription factor activity,nucleus,regulation of transcription, DNA-dependent,sequence-specific DNA binding	-	KOG0849	KOG0849	Transcription	-	-
277974	0	0	0	-1.69117	0	-	-	-	-	-	-	KOG2806	KOG2806	Carbohydrate transport and metabolism	-	-
329813	0	0	0	-1.97185	0	IPR012547	Protein of unknown function DUF1703	6.3.2.19	-	ubiquitin-protein ligase activity,regulation of ubiquitin-protein ligase activity,regulation of ubiquitin-protein ligase activity during meiotic cell cycle,positive regulation of ubiquitin-protein ligase activity,negative regulation of ubiquitin-protein ligase activity	-	-	-	-	-	-
278760	0	0	0	-1.61452	0	IPR005821	Ion transport,Calcium-binding EF-hand	6.3.2.19	-	-	-	KOG2301	Voltage-gated Ca2+ channels, alpha1 subunits	Signal transduction mechanisms	Inorganic ion transport and metabolism	-
293835	0	0	0	-1.49295	0	IPR016024	Armadillo-type fold	2.7.1.68	-	-	-	KOG0118	KOG0118	General function prediction only	-	-
266197	0	0	0	-1.14805	0	IPR007087	Zinc finger, C2H2-type,Zinc finger, C2H2-like	-	-	-	-	KOG1721	KOG1721	General function prediction only	-	-
294286	0	0	0	-2.53959	0	-	-	6.3.2.19	-	-	-	KOG2744	KOG2744	Transcription	-	-
325076	0	0	0	-2.76361	0	IPR002068	Heat shock protein Hsp20,HSP20-like chaperone	-	-	-	-	KOG4574	KOG4574	General function prediction only	-	-
279133	0	0	0	-1.11577	0	-	-	-	-	-	-	-	-	-	-	-
269095	0	0	0	-5.49977	0	IPR004770	Na+/H+ antiporter NhaC	-	-	-	-	-	-	-	-	-
266032	0	0	0	-2.07438	0	-	-	2.7.1.37	0.637	-	-	-	-	-	-	-
125946	0	0	0	-1.13162	0	-	-	-	-	-	-	KOG1218	Proteins containing Ca2+-binding EGF-like domains	Signal transduction mechanisms	-	-
291959	0	0	0	-1.63084	0	-	-	-	0.998	-	-	-	-	-	-	-
196929	0	0	0	-1.28246	0	IPR002883	Dockerin, cellulose-binding family V,Dockering, cellulose docking	-			DOC2-DOC2-DOC2	-		-	-	-
304792	0	0	0	-1.22427	0	IPR015100	Anti-Sigma Factor A	6.3.2.19	-	-	-	KOG1874	KOG1874	Transcription	-	-
294753	0	0	0	-1.16119	0	-	-	6.3.2.19	-	-	-	KOG1015	KOG1015	Transcription	-	-
290995	0	0	0	-1.84349	0	-	-	-	-	-	-	-	-	-	-	-
282718	0	0	0	-1.02704	0	IPR009078	Ferritin/ribonucleotide reductase-like	-	0.999	-	-	KOG1217	Fibrillins and related proteins containing Ca2+-binding EGF-like domains	Signal transduction mechanisms	-	-
268266	0	0	0	-4.54601	0	IPR002562	3'-5' exonuclease,Polynucleotidyl transferase, Ribonuclease H fold	6.3.2.19	-	-	-	KOG2744	KOG2744	Transcription	-	-
295523	0	0	0	-1.98415	0	IPR001606	AT-rich interaction region,Armadillo-type fold	2.7.7.7	-	-	-	KOG2744	KOG2744	Transcription	-	-
330243	0	0	0	-1.13002	0	IPR006571	TLDc	6.3.2.19	-	ubiquitin-protein ligase activity,regulation of ubiquitin-protein ligase activity,regulation of ubiquitin-protein ligase activity during meiotic cell cycle,positive regulation of ubiquitin-protein ligase activity,negative regulation of ubiquitin-protein ligase activity	-	KOG2372	KOG2372	Replication, recombination and repair	-	-
295569	0	0	0	-3.28476	0	IPR001841	Zinc finger, RING-type,Zinc finger, variant RING-type	-	-	-	-	-	-	-	-	-
58586	0	0	0	-2.73981	0	-	-	-	-	-	-	KOG0590	KOG0590	Cell cycle control, cell division, chromosome partitioning	-	-
270245	0	0	0	-1.32887	0	IPR000337	GPCR, family 3	-	0.03	-	-	KOG4574	KOG4574	General function prediction only	-	-
188531	0	0	0	-2.15875	0	IPR007087	Zinc finger, C2H2-type,Zinc finger, C2H2-like	-	-	nucleic acid binding,intracellular,zinc ion binding	-	KOG1721	KOG1721	General function prediction only	-	-
329966	0	0	0	-1.17146	0	-	-	2.7.7.6	-	DNA-directed RNA polymerase activity,DNA-directed RNA polymerase I activity,DNA-directed RNA polymerase II activity,DNA-directed RNA polymerase III activity,RNA polymerase activity	-	KOG1216	KOG1216	Defense mechanisms	Extracellular structures	-
294776	0	0	0	-2.58162	0	IPR013921	TATA-binding related factor	2.7.7.7	-	-	-	KOG2806	KOG2806	Carbohydrate transport and metabolism	-	-
263847	0	0	0	-2.79832	0	IPR013069	BTB/POZ,BTB/POZ-like,Gastrin/cholecystokinin, conserved site,Armadillo-type fold,BTB/POZ fold	-	-	-	-	KOG4198	KOG4198	General function prediction only	-	-
327268	0	0	0	-1.73521	0	IPR013717	PIG-P	-	-	-	-	KOG2257	KOG2257	Function unknown	-	-
297792	0	0	0	-1.12062	0	IPR001841	Zinc finger, RING-type,Zinc finger, CHY-type	-	-	protein binding,zinc ion binding	-	KOG1940	KOG1940	General function prediction only	-	-
326102	0	0	0	-1.18746	0	IPR002921	Lipase, class 3,Lipase, active site,ABC transporter, transmembrane region, type 1	-	-	-	-	KOG1187	Serine/threonine protein kinase	Signal transduction mechanisms	-	-
294044	0	0	0	-2.09396	0	-	-	-	-	-	-	-	-	-	-	-
325185	0	0	0	-1.27826	0	IPR002528	Multi antimicrobial extrusion protein MatE	-	-	-	-	KOG1347	KOG1347	General function prediction only	-	-
224205	0	0	0	-1.36177	0	IPR000620	Protein of unknown function DUF6, transmembrane,Protein of unknown function DUF250	-	-	-	-	KOG1441	KOG1441	Carbohydrate transport and metabolism	Amino acid transport and metabolism	-
327755	0	0	0	-4.24066	0	-	-	-	-	-	-	-	-	-	-	-
181608	0	0	0	-2.28921	0	-	-	-	-	-	-	KOG2747	Histone acetyltransferase (MYST family)	Chromatin structure and dynamics	-	-
235796	0	0	0	-1.27304	0	IPR002883	Dockerin, cellulose-binding family V,Spore coat protein CotH,Dockering, cellulose docking	-			DOC2-DOC2	-		-	-	-
265457	0	0	0	-1.87068	0	IPR011527	ABC transporter, transmembrane region, type 1	-	-	-	-	KOG4574	KOG4574	General function prediction only	-	-
326240	0	0	0	-1.33437	0	IPR001915	Peptidase M48, Ste24p,Peptidase M, neutral zinc metallopeptidases, zinc-binding site	-	-	-	-	KOG2719	KOG2719	General function prediction only	-	-
295116	0	0	0	-2.18519	0	IPR001611	Leucine-rich repeat,Leucine-rich repeat, typical subtype,Glycoside hydrolase, catalytic core	-	0.87	-	-	KOG0619	KOG0619	General function prediction only	-	-
250928	0	0	0	-4.93593	0	-	-	-	-	-	-	-	-	-	-	-
217660	0	0	0	-1.81987	0	IPR006671	Cyclin, N-terminal,Cyclin L,Cyclin,Cyclin-like	-	-	-	-	KOG0835	KOG0835	General function prediction only	-	-
295034	0	0	0	-1.14056	0	IPR006597	Sel1-like	6.3.2.19	-	-	-	KOG2744	KOG2744	Transcription	-	-
248275	0	0	0	-1.79105	0	IPR004181	Zinc finger, MIZ-type	-	-	-	-	KOG2169	KOG2169	Transcription	-	-
329848	0	0	0	-2.21177	0	IPR000209	Peptidase S8 and S53, subtilisin, kexin, sedolisin,Chitin-binding, type 1	-			CBM18-CBM18	KOG2744		Transcription	-	-
8940	0	0	0	-1.25163	0	IPR001611	Leucine-rich repeat	-	-	-	-	KOG1187	Serine/threonine protein kinase	Signal transduction mechanisms	-	-
104498	0	0	0	-1.14237	0	-	-	6.3.2.19	-	-	-	KOG2806	KOG2806	Carbohydrate transport and metabolism	-	-
330718	0	0	0	-1.07546	0	IPR006710	Glycoside hydrolase, family 43,Histidine acid phosphatase	-			GH43	-		-	-	-
327104	0	0	0	-2.53374	0	IPR013929	RNA polymerase II-associated protein 1, C-terminal	6.3.2.19	-	-	-	KOG1894	KOG1894	Function unknown	-	-
285084	0	0	0	-1.94132	0	-	-	-	-	-	-	-	-	-	-	-
295493	0	0	0	-2.92044	0	IPR014867	Spore coat protein CotH	3.6.3.-	0.991	-	-	-	-	-	-	-
292646	0	0	0	-1.72954	0	IPR000620	Protein of unknown function DUF6, transmembrane	-	-	-	-	KOG2765	KOG2765	Function unknown	-	-
329708	0	0	0	-4.43559	0	-	-	-	-	-	-	KOG1187	Serine/threonine protein kinase	Signal transduction mechanisms	-	-
271383	0	0	0	-1.1778	0	-	-	6.3.2.19	-	-	-	KOG2744	KOG2744	Transcription	-	-
290530	0	0	0	-3.19622	0	IPR003439	ABC transporter-like,AAA+ ATPase, core,ABC transporter, transmembrane region, type 1	-	-	-	-	KOG0059	KOG0059	Lipid transport and metabolism	General function prediction only	-
229057	0	0	-3.89851	0	0	IPR003089	Alpha/beta hydrolase,Alpha/beta hydrolase fold-1,Protein-tyrosine phosphatase, dual specificity,Protein-tyrosine phosphatase,Protein-tyrosine phosphatase, active site	2.7.7.50	0.104	-	-	KOG2386	KOG2386	RNA processing and modification	-	-
326244	-2.61846	-2.12115	0	0	0	IPR008979	Galactose-binding like,Barwin-related endoglucanase	-	-	-	-	-	-	-	-	-
248532	-2.27618	-2.3826	0	0	0	IPR002479	Putative cell wall binding repeat,RabGAP/TBC,Concanavalin A-like lectin/glucanase	6.3.2.19	0.907	-	-	KOG1548	KOG1548	Transcription	-	-
228527	0	0	0	1.10898	0	IPR000608	Ubiquitin-conjugating enzyme, E2,Ubiquitin-conjugating enzyme/RWD-like	6.3.2.19	-	-	-	KOG0896	Ubiquitin-conjugating enzyme E2	Posttranslational modification, protein turnover, chaperones	-	-
213819	-2.56325	-2.55421	0	0	0	IPR016144	Mlu1-box-binding protein, DNA-binding	-	-	-	-	-	-	-	-	-
213919	0	-2.66766	0	0	0	IPR001002	Chitin-binding, type 1	-			CBM18-CBM18-CBM18-CBM18-CBM18	KOG2806		Carbohydrate transport and metabolism	-	-
217790	0	-3.15812	0	0	0	IPR001002	Chitin-binding, type 1,Spore coat protein CotH	-			CBM18-CBM18-CBM18	KOG2809		RNA processing and modification	Cell cycle control, cell division, chromosome partitioning	-
217785	-4.13133	0	0	0	0	IPR003689	Zinc/iron permease	-	0.992	-	-	KOG1558	KOG1558	Inorganic ion transport and metabolism	-	-
297167	-1.3688	0	0	0	0	IPR011545	DNA/RNA helicase, DEAD/DEAH box type, N-terminal,DNA/RNA helicase, C-terminal,DEAD-like helicase, N-terminal,Helicase, superfamily 1 and 2, ATP-binding,RNA helicase, DEAD-box type, Q motif,RNA helicase, ATP-dependent, DEAD-box, conserved site	-	-	nucleic acid binding,ATP binding,ATP-dependent helicase activity,helicase activity	-	KOG0335	KOG0335	RNA processing and modification	-	-
327617	-1.77973	0	0	0	0	IPR002883	Dockerin, cellulose-binding family V,Glycoside hydrolase, family 45,Barwin-related endoglucanase,Dockering, cellulose docking	-			DOC2-GH45	KOG2242		RNA processing and modification	-	-
240537	-1.67404	0	0	0	0	IPR007087	Zinc finger, C2H2-type,Zinc finger, C2H2-like,Peptidase M, neutral zinc metallopeptidases, zinc-binding site	6.3.2.19	-	-	-	KOG0613	KOG0613	Cytoskeleton	-	-
298201	-1.4293	0	0	0	0	IPR006043	Xanthine/uracil/vitamin C permease	-	-	transporter activity,transport,membrane	-	-	-	-	-	-
271324	0	0	0	1.16518	1.07687	IPR005024	Snf7	-	-	-	-	KOG3229	Vacuolar sorting protein VPS24	Intracellular trafficking, secretion, and vesicular transport	-	-
271905	-2.3395	0	0	0	0	IPR014756	Immunoglobulin E-set	3.2.1.18	0.995	exo-alpha-sialidase activity	-	KOG4701	KOG4701	Cell wall/membrane/envelope biogenesis	-	-
295628	-5.87637	0	0	0	0	IPR000209	Peptidase S8 and S53, subtilisin, kexin, sedolisin,CHCH	6.3.2.19	0.999	-	-	KOG1187	Serine/threonine protein kinase	Signal transduction mechanisms	-	-
287185	-2.44498	0	0	0	0	-	-	-	-	-	-	KOG1217	Fibrillins and related proteins containing Ca2+-binding EGF-like domains	Signal transduction mechanisms	-	-
284218	-1.72088	0	0	0	0	IPR002059	Cold-shock protein, DNA-binding,Cold shock protein,Nucleic acid-binding, OB-fold-like	-	-	-	-	KOG3070	KOG3070	Translation, ribosomal structure and biogenesis	-	-
288590	-4.86884	0	0	0	0	IPR017853	Glycoside hydrolase, catalytic core	-	-	-	-	-	-	-	-	-
292264	0	0	0	1.10768	0	IPR001464	Annexin	3.1.4.43	-	-	-	KOG0819	Annexin	Intracellular trafficking, secretion, and vesicular transport	-	-
274838	0	0	1.62297	1.66719	0	IPR004000	Actin/actin-like	-	-	-	-	KOG0677	KOG0677	Cytoskeleton	-	-
275034	0	0	1.47972	1.21364	0	IPR005140	eRF1 domain 1,eRF1 domain 2,eRF1 domain 3,Peptide chain release factor eRF/aRF subunit 1	-	-	-	-	KOG0688	KOG0688	Translation, ribosomal structure and biogenesis	-	-
233676	0	0	1.46018	1.19667	0	IPR002843	ATPase, V0/A0 complex, subunit C/D,ATPase, V0 complex, subunit D	3.6.3.14	-	-	-	KOG2957	KOG2957	Energy production and conversion	-	-
217721	0	0	1.58758	1.32091	0	IPR004907	ATPase, V1 complex, subunit C	3.6.3.14	-	-	-	KOG2909	KOG2909	Energy production and conversion	-	-
211639	0	0	0	1.1002	0	IPR001388	Synaptobrevin,Longin,Longin-like	-	-	integral to membrane,vesicle-mediated transport,transport	-	KOG0862	Synaptobrevin/VAMP-like protein SEC22	Intracellular trafficking, secretion, and vesicular transport	-	-
267208	0	0	0	1.08922	0	IPR000209	Peptidase S8 and S53, subtilisin, kexin, sedolisin	3.4.14.10	-	-	-	KOG1114	Tripeptidyl peptidase II	Posttranslational modification, protein turnover, chaperones	-	-
273169	0	0	1.34184	1.14212	0	IPR002110	Ankyrin	-	-	-	-	KOG0522	KOG0522	General function prediction only	-	-
277372	0	0	1.36627	1.25955	0	IPR000719	Protein kinase, core,Serine/threonine protein kinase-related,Protein kinase, C-terminal,Tyrosine protein kinase,Serine/threonine protein kinase,Protein kinase ATP binding, conserved site,Serine/threonine protein kinase, active site,Protein kinase-like	-	-	-	-	KOG0605	KOG0605	General function prediction only	-	-
294812	0	0	0	1.70263	1.88307	IPR000357	HEAT,Importin-beta, N-terminal,Armadillo-type fold	-	-	-	-	KOG2023	Nuclear transport receptor Karyopherin-beta2/Transportin (importin beta superfamily)	Nuclear structure	Intracellular trafficking, secretion, and vesicular transport	-
329084	0	0	0	1.07709	0	IPR001353	20S proteasome, A and B subunits,Proteasome alpha-subunit, conserved site	3.4.25.1	-	-	-	KOG0181	20S proteasome, regulatory subunit alpha type PSMA2/PRE8	Posttranslational modification, protein turnover, chaperones	-	-
272836	0	0	1.26665	1.17431	0	IPR013749	Phosphomethylpyrimidine kinase type-1	2.7.1.35	-	pyridoxal kinase activity	-	KOG2599	KOG2599	Coenzyme transport and metabolism	-	-
296983	0	0	0	-2.52909	0	-	-	6.3.2.19	-	ubiquitin-protein ligase activity,regulation of ubiquitin-protein ligase activity,regulation of ubiquitin-protein ligase activity during meiotic cell cycle,positive regulation of ubiquitin-protein ligase activity,negative regulation of ubiquitin-protein ligase activity	-	KOG2806	KOG2806	Carbohydrate transport and metabolism	-	-
200865	0	0	1.40754	1.14942	0	IPR001680	WD40 repeat,Region of unknown function DUF1899,Region of unknown function DUF1900,WD40 repeat-like	-	-	-	-	KOG0303	KOG0303	Cytoskeleton	-	-
190065	0	0	1.59768	1.1521	0	-	-	-	-	-	-	-	-	-	-	-
228713	0	0	1.39189	1.58546	0	IPR006022	Staphylococcus nuclease subtype,Staphylococcal nuclease (SNase-like),Maternal tudor protein,RNA-induced silencing complex, nuclease component Tudor-SN,Tudor,Staphylococcal nuclease (SNase-like), OB-fold	-	-	-	-	KOG2039	KOG2039	Transcription	-	-
260737	0	0	0	1.07421	0	IPR002005	Rab GTPase activator,Rab GDI protein	-	-	-	-	KOG1439	RAB proteins geranylgeranyltransferase component A (RAB escort protein)	Posttranslational modification, protein turnover, chaperones	-	-
215542	0	0	1.37999	1.22063	0	IPR001714	Peptidase M24, methionine aminopeptidase,Peptidase M24, catalytic core,Peptidase M24A, methionine aminopeptidase, subfamily 2	3.4.11.18	-	-	-	KOG2775	KOG2775	General function prediction only	-	-
215456	0	0	1.31353	1.29221	0	IPR001950	Translation initiation factor SUI1,Eukaryotic translation initiation factor SUI1	-	-	-	-	KOG1770	KOG1770	Translation, ribosomal structure and biogenesis	-	-
326920	0	0	0	-1.06834	0	-	-	6.3.2.19	-	-	-	KOG2806	KOG2806	Carbohydrate transport and metabolism	-	-
232344	0	0	1.25563	1.25699	0	IPR005002	Eukaryotic phosphomannomutase,HAD-superfamily hydrolase, subfamily IIB	5.4.2.8	-	-	-	KOG3189	KOG3189	Lipid transport and metabolism	-	-
279280	0	0	1.5895	1.33896	0	IPR006047	Glycosyl hydrolase, family 13, catalytic region,Alpha-amylase, C-terminal all beta,Glycoside hydrolase, family 13, N-terminal,Glycosyl hydrolase, family 13, subfamily, catalytic region,Glycoside hydrolase, catalytic core,Immunoglobulin E-set	2.4.1.18			CBM48-GH13_8	KOG0470		Carbohydrate transport and metabolism	-	-
198412	0	0	0	1.02657	0	IPR001844	Chaperonin Cpn60,Chaperonin Cpn60/TCP-1,T-complex protein 1, delta subunit,Chaperonin TCP-1, conserved site,GroEL-like chaperone, ATPase	3.6.4.9	-	-	-	KOG0358	Chaperonin complex component, TCP-1 delta subunit (CCT4)	Posttranslational modification, protein turnover, chaperones	-	-
241413	0	0	0	1.04002	0	IPR001388	Synaptobrevin,Longin,Longin-like	-	-	-	-	KOG0861	SNARE protein YKT6, synaptobrevin/VAMP syperfamily	Intracellular trafficking, secretion, and vesicular transport	-	-
329315	1.78158	0	0	1.34795	0	IPR006108	3-hydroxyacyl-CoA dehydrogenase, C-terminal,3-hydroxyacyl-CoA dehydrogenase, NAD binding,6-phosphogluconate dehydrogenase, C-terminal-like,NAD(P)-binding	1.1.1.157	-	-	-	KOG2304	KOG2304	Lipid transport and metabolism	-	-
288246	0	0	0	2.20423	0	IPR001611	Leucine-rich repeat,Leucine-rich repeat, typical subtype	-	-	protein binding	-	KOG0619	KOG0619	General function prediction only	-	-
210847	0	0	0	1.71876	0	IPR001509	NAD-dependent epimerase/dehydratase,NAD(P)-binding	4.2.1.46	-	catalytic activity,cellular metabolic process,coenzyme binding,binding,metabolic process,dTDP-glucose 4,6-dehydratase activity	-	KOG1430	KOG1430	Amino acid transport and metabolism	Lipid transport and metabolism	-
217962	0	0	0	2.24423	0	IPR001611	Leucine-rich repeat,Leucine-rich repeat, typical subtype	4.6.1.1	-	-	-	KOG0619	KOG0619	General function prediction only	-	-
330747	0	0	0	1.49447	0	-	-	-	-	-	-	-	-	-	-	-
289472	0	0	0	1.21749	0	IPR000357	HEAT,Importin-beta, N-terminal,Armadillo-type fold	-	-	-	-	KOG2023	Nuclear transport receptor Karyopherin-beta2/Transportin (importin beta superfamily)	Nuclear structure	Intracellular trafficking, secretion, and vesicular transport	-
326904	0	0	0	1.5765	0	IPR000891	Pyruvate carboxyltransferase,Homocitrate synthase, fungi and archaea,Alpha-isopropylmalate/homocitrate synthase, conserved site	-	-	-	-	KOG2367	KOG2367	Amino acid transport and metabolism	-	-
324697	0	0	0	4.96111	0	-	-	-	-	-	-	-	-	-	-	-
212358	0	0	0	1.31448	0	IPR002189	F-actin capping protein, alpha subunit	-	-	actin binding,F-actin capping protein complex,actin cytoskeleton organization and biogenesis	-	KOG0836	KOG0836	Cytoskeleton	-	-
199144	0	0	0	1.2881	0	IPR002013	Synaptojanin, N-terminal	-	-	-	-	KOG1889	KOG1889	Lipid transport and metabolism	-	-
224101	0	0	0	1.1783	0	IPR001948	Peptidase M18, aminopeptidase I	3.4.11.21	-	-	-	KOG2596	KOG2596	Amino acid transport and metabolism	-	-
219178	0	0	0	1.02291	0	IPR001844	Chaperonin Cpn60,Chaperonin Cpn60/TCP-1,T-complex protein 1, epsilon subunit,Chaperonin TCP-1, conserved site,GroEL-like chaperone, ATPase	3.6.4.9	-	-	-	KOG0357	Chaperonin complex component, TCP-1 epsilon subunit (CCT5)	Posttranslational modification, protein turnover, chaperones	-	-
328540	0	0	0	1.20965	0	IPR008218	ATPase, V1/A1 complex, subunit F,ATPase, V1 complex, subunit F, eukaryotic	3.6.3.14	-	-	-	KOG3432	KOG3432	Energy production and conversion	-	-
294106	0	0	0	1.03597	0	IPR002553	Clathrin/coatomer adaptor, adaptin-like, N-terminal,Coatomer, gamma subunit , appendage,Coatomer, gamma subunit,Armadillo-type fold,Clathrin/coatomer adaptor, adaptin-like, appendage, Ig-like subdomain,Clathrin/coatomer adaptor, adaptin-like, appendage, C-terminal subdomain	-	-	-	-	KOG1078	Vesicle coat complex COPI, gamma subunit	Intracellular trafficking, secretion, and vesicular transport	-	-
271187	0	0	0	1.13025	0	IPR000038	Cell division/GTP binding protein,Septin	-	-	-	-	KOG2655	Septin family protein (P-loop GTPase)	Cell cycle control, cell division, chromosome partitioning	Cytoskeleton	Intracellular trafficking, secretion, and vesicular transport
325156	0	0	0	1.43445	0	IPR001680	WD40 repeat,WD40 repeat-like	3.1.1.47	-	-	-	KOG4155	KOG4155	General function prediction only	-	-
269445	0	0	0	1.45049	0	IPR005645	Protein of unknown function DUF341	1.5.1.3	-	-	-	KOG2551	KOG2551	Amino acid transport and metabolism	-	-
242802	0	0	0	1.0198	0	IPR001353	20S proteasome, A and B subunits,Proteasome alpha-subunit, conserved site	3.4.25.1	-	-	-	KOG0183	20S proteasome, regulatory subunit alpha type PSMA7/PRE6	Posttranslational modification, protein turnover, chaperones	-	-
287286	0	0	0	1.1807	0	IPR000357	HEAT,Importin-beta, N-terminal,Armadillo,Armadillo-type fold	2.7.1.137	-	protein import into nucleus, docking,nucleus,nuclear pore,cytoplasm,intracellular protein transport,protein transporter activity,binding,phosphatidylinositol 3-kinase, class I, catalyst activity,phosphatidylinositol 3-kinase, class I, regulator activity,1-phosphatidylinositol-3-kinase activity	-	KOG1241	Karyopherin (importin) beta 1	Nuclear structure	Intracellular trafficking, secretion, and vesicular transport	-
207988	0	0	0	3.19725	0	IPR001965	Zinc finger, PHD-type,Zinc finger, FYVE/PHD-type	-	-	-	-	KOG1973	Chromatin remodeling protein, contains PHD Zn-finger	Chromatin structure and dynamics	-	-
291533	0	0	0	1.16377	0	IPR001395	Aldo/keto reductase	1.1.1.21	-	-	-	KOG1577	KOG1577	General function prediction only	-	-
274783	0	0	0	1.26703	0	IPR013820	ATP phosphoribosyltransferase, catalytic region,Histidine biosynthesis HisG, C-terminal,Nitrogen regulatory PII-like, alpha/beta	2.4.2.17	-	-	-	KOG2831	KOG2831	Amino acid transport and metabolism	-	-
223988	0	0	0	1.14883	0	IPR007197	Radical SAM,Pyruvate formate-lyase activating,Radical-activating enzyme, conserved site	-	-	-	-	-	-	-	-	-
296923	0	0	0	1.40398	0	-	-	-	-	-	-	-	-	-	-	-
292679	0	0	0	1.01168	0	IPR001841	Zinc finger, RING-type,Zinc finger, C6HC-type,Calcium-binding EF-hand,UBA-like	-	-	-	-	KOG1815	Predicted E3 ubiquitin ligase	Posttranslational modification, protein turnover, chaperones	-	-
244993	0	0	0	-1.23705	0	IPR001356	Homeobox,Homeodomain-like	-	-	-	-	KOG2806	KOG2806	Carbohydrate transport and metabolism	-	-
266227	0	0	0	1.22382	0	IPR006828	5-AMP-activated protein kinase, beta subunit, complex-interacting region,GPCR, rhodopsin-like	-			CBM48	KOG1616		Carbohydrate transport and metabolism	-	-
284248	0	0	0	1.34599	0	IPR004457	Zinc finger, ZPR1-type	-	-	-	-	KOG2703	KOG2703	General function prediction only	-	-
231453	0	0	0	1.38754	0	IPR001698	F-actin capping protein, beta subunit	-	-	-	-	KOG3174	KOG3174	Cytoskeleton	-	-
290830	0	0	0	2.58972	0	IPR001283	Allergen V5/Tpx-1 related,SCP-like extracellular	-	0.997	-	-	KOG3017	KOG3017	Function unknown	-	-
260848	0	0	0	1.14163	0	IPR000038	Cell division/GTP binding protein,Septin	-	-	-	-	KOG2655	Septin family protein (P-loop GTPase)	Cell cycle control, cell division, chromosome partitioning	Cytoskeleton	Intracellular trafficking, secretion, and vesicular transport
276638	0	0	0	1.03454	0	IPR002553	Clathrin/coatomer adaptor, adaptin-like, N-terminal,Clathrin adaptor, alpha/beta/gamma-adaptin, appendage, Ig-like subdomain,Clathrin adaptor, beta-adaptin, appendage, C-terminal subdomain,Armadillo-type fold,Clathrin/coatomer adaptor, adaptin-like, appendage, Ig-like subdomain,Clathrin/coatomer adaptor, adaptin-like, appendage, C-terminal subdomain	-	-	-	-	KOG1061	Vesicle coat complex AP-1/AP-2/AP-4, beta subunit	Intracellular trafficking, secretion, and vesicular transport	-	-
330979	0	0	0	1.01864	0	IPR001468	Indole-3-glycerol phosphate synthase, central region,Glutamine amidotransferase superfamily,Anthranilate synthase component II/delta crystallin,Glutamine amidotransferase class-I, C-terminal,Indole-3-glycerol phosphate synthase,Glutamine amidotransferase of anthranilate synthase,Glutamine amidotransferase, class I, active site,Ribulose-phosphate binding barrel	-	-	catalytic activity,indole-3-glycerol-phosphate synthase activity,tryptophan metabolic process,biosynthetic process,anthranilate synthase activity,metabolic process,glutamine metabolic process	-	KOG0026	KOG0026	Amino acid transport and metabolism	-	-
220193	0	0	0	1.18804	0	IPR000868	Isochorismatase hydrolase	-	-	-	-	KOG4044	KOG4044	General function prediction only	-	-
217181	0	0	0	1.14865	0	IPR001057	Glutamate 5-kinase,Aspartate/glutamate/uridylate kinase,PUA,Glutamate 5-kinase, pro-B,Glutamate 5-kinase, ProB-related,PUA-like	2.7.2.11	-	-	-	KOG1154	KOG1154	Amino acid transport and metabolism	-	-
194035	0	0	0	1.74843	0	IPR000058	Zinc finger, AN1-type	-	-	-	-	-	-	-	-	-
277037	0	0	0	1.3172	0	-	-	-	-	-	-	-	-	-	-	-
192142	0	0	0	5.95585	0	IPR000719	Protein kinase, core,Serine/threonine protein kinase-related,Tyrosine protein kinase,Serine/threonine protein kinase,Serine/threonine protein kinase, active site,Protein kinase-like	-	-	-	-	KOG0612	Rho-associated, coiled-coil containing protein kinase	Signal transduction mechanisms	-	-
274188	0	0	0	1.0096	0	IPR001005	SANT, DNA-binding	-	-	-	-	KOG4157	beta-1,6-N-acetylglucosaminyltransferase, contains WSC domain	Posttranslational modification, protein turnover, chaperones	Carbohydrate transport and metabolism	-
262301	0	0	0	1.00372	0	IPR000243	Peptidase T1A, proteasome beta-subunit,20S proteasome, A and B subunits,Proteasome, beta-type subunit, conserved site	3.4.25.1	-	-	-	KOG0175	20S proteasome, regulatory subunit beta type PSMB5/PSMB8/PRE2	Posttranslational modification, protein turnover, chaperones	-	-
294008	0	0	0	1.02793	0	IPR000547	Clathrin, heavy chain/VPS, 7-fold repeat,Clathrin, heavy chain, propeller, N-terminal,Clathrin, heavy chain, linker, core motif,Clathrin, heavy chain,Armadillo-type fold	-	-	-	-	KOG0985	Vesicle coat protein clathrin, heavy chain	Intracellular trafficking, secretion, and vesicular transport	-	-
271435	0	0	0	1.19591	0	IPR003700	Ketopantoate hydroxymethyltransferase,Pyruvate/Phosphoenolpyruvate kinase, catalytic core	2.1.2.11	-	-	-	KOG2949	KOG2949	Coenzyme transport and metabolism	-	-
288304	0	0	0	1.15662	0	-	-	-	0.189	-	-	-	-	-	-	-
326542	0	0	1.49583	0.998127	0	IPR003959	AAA ATPase, core,AAA ATPase VAT, N-terminal,AAA+ ATPase, core,AAA ATPase, CDC48,AAA ATPase, conserved site,Aspartate decarboxylase-like fold	3.6.1.3	-	-	-	KOG0730	AAA+-type ATPase	Posttranslational modification, protein turnover, chaperones	-	-
271047	0	0	0	-1.80155	0	IPR015010	Rap1 Myb,SANT, DNA-binding,Homeodomain-like,BRCT	6.3.2.19	-	-	-	KOG2806	KOG2806	Carbohydrate transport and metabolism	-	-
24376	0	0	0	1.28118	0	IPR004839	Aminotransferase, class I and II,Pyridoxal phosphate-dependent transferase, major region	2.6.1.-	-	-	-	KOG0257	KOG0257	Amino acid transport and metabolism	-	-
269786	0	0	0	0	3.72993	IPR011046	WD40 repeat-like	2.1.1.51	-	-	-	KOG0946	ER-Golgi vesicle-tethering protein p115	Intracellular trafficking, secretion, and vesicular transport	-	-
293987	0	0	0	0	1.95842	IPR004140	Exo70 exocyst complex subunit	-	-	-	-	KOG2344	Exocyst component protein and related proteins	Intracellular trafficking, secretion, and vesicular transport	-	-
251720	0	0	0	2.19744	0	IPR000602	Glycoside hydrolase, family 38, core,Glycoside hydrolase, family 38, central region,Glycoside hydrolase/deacetylase, beta/alpha-barrel	-			GH38	KOG4342		Carbohydrate transport and metabolism	-	-
270729	0	0	0	0	1.12561	-	-	3.6.1.3	-	-	-	KOG2215	Exocyst complex subunit	Intracellular trafficking, secretion, and vesicular transport	-	-
261641	0	0	0	1.47672	0	IPR015872	Transcription initiation factor IIA, gamma subunit, N-terminal,Transcription initiation factor IIA, gamma subunit, C-terminal,Transcription initiation factor IIA, gamma subunit,Transcription factor IIA, helical,Transcription factor IIA, beta-barrel	-	-	-	-	KOG3463	KOG3463	Transcription	-	-
208265	0	0	0	1.20808	0	IPR000648	Oxysterol-binding protein	-	-	-	-	KOG1737	KOG1737	Lipid transport and metabolism	-	-
215123	0	0	0	1.72983	0	IPR006108	3-hydroxyacyl-CoA dehydrogenase, C-terminal,3-hydroxyacyl-CoA dehydrogenase, NAD binding,6-phosphogluconate dehydrogenase, C-terminal-like,NAD(P)-binding	1.1.1.35	-	-	-	KOG2304	KOG2304	Lipid transport and metabolism	-	-
330612	0	0	0	2.26404	0	-	-	-	-	-	-	-	-	-	-	-
328093	0	0	0	1.16563	0	IPR000836	Phosphoribosyltransferase,Orotate phosphoribosyl transferase,Purine/pyrimidine phosphoribosyl transferase, conserved site	2.4.2.10	-	-	-	KOG1377	KOG1377	Nucleotide transport and metabolism	-	-
247613	0	0	0	1.05699	0	IPR001279	Beta-lactamase-like	3.1.2.6	-	-	-	KOG0814	KOG0814	General function prediction only	-	-
325300	0	0	0	1.38847	0	-	-	-	-	-	-	-	-	-	-	-
245765	0	0	0	0	5.56373	IPR000209	Peptidase S8 and S53, subtilisin, kexin, sedolisin	2.7.1.37	0.996	-	-	KOG1153	Subtilisin-related protease/Vacuolar protease B	Posttranslational modification, protein turnover, chaperones	-	-
243734	0	0	0	1.30462	0	IPR000008	C2 calcium-dependent membrane targeting,Copine,von Willebrand factor, type A,C2 calcium/lipid-binding region, CaLB	-	-	-	-	KOG1327	Copine	Signal transduction mechanisms	-	-
224251	0	0	0	1.08998	0	IPR006789	ARP2/3 complex 16 kDa subunit (p16-Arc)	-	-	-	-	KOG3380	KOG3380	Cytoskeleton	-	-
302554	0	0	0	0	5.46113	IPR002068	Heat shock protein Hsp20,HSP20-like chaperone	-	-	-	-	KOG0710	Molecular chaperone (small heat-shock protein Hsp26/Hsp42)	Posttranslational modification, protein turnover, chaperones	-	-
237842	0	0	0	1.34304	0	IPR002125	CMP/dCMP deaminase, zinc-binding,Cytidine deaminase-like	-	-	zinc ion binding,hydrolase activity,catalytic activity	-	KOG1018	KOG1018	Nucleotide transport and metabolism	-	-
267994	0	0	0	1.23527	0	IPR001670	Iron-containing alcohol dehydrogenase,Shikimate kinase	1.1.-.-	-	-	-	KOG3857	KOG3857	Energy production and conversion	-	-
329664	0	0	0	1.00328	0	IPR002915	Deoxyribose-phosphate aldolase/phospho-2-dehydro-3-deoxyheptonate aldolase,Deoxyribose-phosphate aldolase	4.1.2.4	-	lyase activity,deoxyribose-phosphate aldolase activity,cytoplasm,deoxyribonucleotide catabolic process	-	KOG3981	KOG3981	Nucleotide transport and metabolism	-	-
326832	0	0	0	5.77674	0	IPR000182	GCN5-related N-acetyltransferase,Acyl-CoA N-acyltransferase	-	-	-	-	-	-	-	-	-
265604	0	0	0	5.03127	0	-	-	-	-	-	-	-	-	-	-	-
295146	0	0	0	4.51375	0	IPR010796	B9,C2 calcium/lipid-binding region, CaLB	-	-	-	-	KOG4028	KOG4028	Function unknown	-	-
204147	0	0	0	1.27798	0	IPR001451	Bacterial transferase hexapeptide repeat,eIF4-gamma/eIF5/eIF2-epsilon,Armadillo-type fold,Trimeric LpxA-like	2.7.7.9	-	-	-	KOG1461	KOG1461	Translation, ribosomal structure and biogenesis	-	-
215599	0	0	0	1.03417	0	IPR008631	Glycogen synthase	2.4.1.11			GT3	KOG3742		Carbohydrate transport and metabolism	-	-
248589	0	0	0	1.14987	0	IPR000219	Dbl homology (DH) domain,TLDc	-	-	-	-	KOG2372	KOG2372	Replication, recombination and repair	-	-
225275	0	0	0	2.71037	0	IPR007122	Gelsolin,Gelsolin region	-	-	actin binding	-	KOG0443	KOG0443	Cytoskeleton	-	-
281626	0	0	0	1.02083	0	IPR002554	Protein phosphatase 2A, regulatory B subunit, B56,Armadillo-type fold	3.1.2.16	-	-	-	KOG2085	Serine/threonine protein phosphatase 2A, regulatory subunit	Signal transduction mechanisms	-	-
283309	0	0	0	1.01982	0	IPR014045	Protein phosphatase 2C, N-terminal,Protein phosphatase 2C-related	3.1.3.16	-	-	-	KOG0700	Protein phosphatase 2C/pyruvate dehydrogenase (lipoamide) phosphatase	Signal transduction mechanisms	-	-
203618	0	0	0	1.43911	0	IPR001715	Calponin-like actin-binding,Actinin-type, actin-binding, conserved site,Calponin-homology	-	-	-	-	KOG0046	KOG0046	Cytoskeleton	-	-
235062	0	0	0	1.14371	0	IPR007188	Arp2/3 complex, 34kDa subunit p34-Arc	-	-	-	-	KOG2826	KOG2826	Cytoskeleton	-	-
294000	0	0	0	1.73835	0	IPR007915	Protein of unknown function UPF0197	-	-	-	-	KOG4452	KOG4452	Function unknown	-	-
280100	0	0	1.34341	1.14422	0	IPR001806	Ras GTPase,Ras,Ras small GTPase, Ras type,Ras small GTPase, Rho type,Ras small GTPase, Rab type,Ran GTPase,ADP-ribosylation factor,Small GTP-binding protein,RNA polymerase sigma factor 54, interaction	-	-	-	-	KOG0084	GTPase Rab1/YPT1, small G protein superfamily, and related GTP-binding proteins	Signal transduction mechanisms	Intracellular trafficking, secretion, and vesicular transport	-
181950	0	0	0	0	3.4281	IPR002068	Heat shock protein Hsp20,HSP20-like chaperone	-	-	-	-	KOG0710	Molecular chaperone (small heat-shock protein Hsp26/Hsp42)	Posttranslational modification, protein turnover, chaperones	-	-
264695	0	0	0	1.06851	0	IPR001670	Iron-containing alcohol dehydrogenase,Shikimate kinase	1.1.-.-	-	-	-	KOG3857	KOG3857	Energy production and conversion	-	-
261659	0	0	0	0	2.4013	IPR003959	AAA ATPase, core,AAA+ ATPase, core,AAA ATPase, conserved site	3.6.1.3	-	-	-	KOG0730	AAA+-type ATPase	Posttranslational modification, protein turnover, chaperones	-	-
287714	0	0	0	1.08474	0	-	-	-	-	-	-	-	-	-	-	-
294093	0	0	0	0	1.85326	IPR002068	Heat shock protein Hsp20,HSP20-like chaperone	-	-	-	-	KOG0710	KOG0710	Posttranslational modification, protein turnover, chaperones	-	-
327865	0	0	0	0	1.40912	IPR002068	Heat shock protein Hsp20,HSP20-like chaperone	-	-	-	-	KOG0710	KOG0710	Posttranslational modification, protein turnover, chaperones	-	-
220135	0	0	0	0	1.27131	IPR002130	Peptidyl-prolyl cis-trans isomerase, cyclophilin-type,Tetratricopeptide TPR-1,Tetratricopeptide region,Cyclophilin-like	5.2.1.8	-	-	-	KOG0546	KOG0546	Posttranslational modification, protein turnover, chaperones	-	-
234928	0	0	0	1.20647	0	IPR004839	Aminotransferase, class I and II,Pyridoxal phosphate-dependent transferase, major region	-	-	-	-	KOG0634	KOG0634	Amino acid transport and metabolism	-	-
264888	0	0	0	0	1.07906	IPR001179	Peptidyl-prolyl cis-trans isomerase, FKBP-type	5.2.1.8	-	-	-	KOG0544	KOG0544	Posttranslational modification, protein turnover, chaperones	-	-
51344	0	0	0	0	1.06239	IPR000626	Ubiquitin	-	-	-	-	KOG0001	KOG0001	Posttranslational modification, protein turnover, chaperones	General function prediction only	-
222167	0	0	0	1.07792	0	IPR013979	Eukaryotic translation initiation factor 2A, central region,WD40 repeat-like	-	-	-	-	KOG2315	KOG2315	Translation, ribosomal structure and biogenesis	-	-
219781	0	0	0	1.06252	0	IPR001611	Leucine-rich repeat,Leucine-rich repeat, ribonuclease inhibitor subtype	-	-	-	-	KOG1909	KOG1909	RNA processing and modification	Nuclear structure	Signal transduction mechanisms
222944	0	0	0	1.31264	0	IPR000602	Glycoside hydrolase, family 38, core,Glycosyl hydrolases 38, C-terminal,Glycoside hydrolase, family 38, central region,Glycoside hydrolase-type carbohydrate-binding,Glycoside hydrolase/deacetylase, beta/alpha-barrel	3.2.1.24			GH38	KOG4342		Carbohydrate transport and metabolism	-	-
330130	-2.96241	-2.81884	0	0	0	IPR000209	Peptidase S8 and S53, subtilisin, kexin, sedolisin	3.4.21.-	-	subtilase activity,proteolysis,pancreatic elastase activity,plasminogen activator activity,serine-type signal peptidase activity,proprotein convertase activity	-	KOG1153	KOG1153	Posttranslational modification, protein turnover, chaperones	-	-
234197	0	0	1.30741	0	0	IPR000163	Prohibitin,Band 7 protein	-	0.014	-	-	KOG3090	KOG3090	Posttranslational modification, protein turnover, chaperones	-	-
268974	0	0	0	0	-1.03485	IPR001002	Chitin-binding, type 1,Peptidase S8 and S53, subtilisin, kexin, sedolisin	-			CBM18	KOG4157		Posttranslational modification, protein turnover, chaperones	Carbohydrate transport and metabolism	-
231901	0	0	0	1.10739	0	IPR000807	Imidazole glycerol-phosphate dehydratase	4.2.1.19	-	-	-	KOG3143	KOG3143	Amino acid transport and metabolism	-	-
330426	0	0	0	4.34584	0	IPR013096	Cupin 2, conserved barrel,Cupin, RmlC-type	-	-	-	-	KOG2984	KOG2984	General function prediction only	-	-
238013	0	0	0	1.03244	0	IPR000326	Phosphatidic acid phosphatase type 2/haloperoxidase	3.1.3.4	-	catalytic activity,membrane,phosphatidate phosphatase activity	-	KOG3030	KOG3030	Lipid transport and metabolism	-	-
279030	0	0	0	1.01653	0	IPR004908	ATPase, V1 complex, subunit H,Armadillo-type fold	3.6.3.14	-	-	-	KOG2759	KOG2759	Energy production and conversion	-	-
289278	-1.81551	0	0	0	0	IPR011592	Surfeit locus 4-related,Surfeit locus 4	-	-	-	-	KOG3998	Putative cargo transport protein ERV29	Intracellular trafficking, secretion, and vesicular transport	-	-
229213	0	0	0	1.04318	0	IPR009053	Prefoldin	-	-	-	-	KOG1003	KOG1003	Cytoskeleton	-	-
327094	0	0	0	1.2399	0	IPR001670	Iron-containing alcohol dehydrogenase,Shikimate kinase	1.1.-.-	-	-	-	KOG3857	KOG3857	Energy production and conversion	-	-
260948	0	0	0	0	-1.10034	IPR011592	Surfeit locus 4-related,Surfeit locus 4	-	-	-	-	KOG3998	Putative cargo transport protein ERV29	Intracellular trafficking, secretion, and vesicular transport	-	-
198971	0	0	0	1.27589	0	IPR001806	Ras GTPase,Ras,Ras small GTPase, Ras type,Ras small GTPase, Rho type,Ras small GTPase, Rab type,Ran GTPase,Small GTP-binding protein	-	-	-	-	KOG0395	KOG0395	General function prediction only	-	-
326857	0	0	0	1.00945	0	-	-	-	-	-	-	-	-	-	-	-
200382	0	0	0	1.07052	0	IPR000719	Protein kinase, core,Serine/threonine protein kinase-related,Tyrosine protein kinase,Serine/threonine protein kinase,Protein kinase ATP binding, conserved site,Serine/threonine protein kinase, active site,Protein kinase-like	2.7.1.-	-	-	-	KOG1164	Casein kinase (serine/threonine/tyrosine protein kinase)	Signal transduction mechanisms	-	-
263008	0	0	0	1.36187	0	IPR001680	WD40 repeat,Pre-mRNA-splicing factor 19,U box,WD40 repeat-like	-	-	-	-	KOG0289	KOG0289	General function prediction only	-	-
289077	0	0	0	1.24906	0	IPR014030	Beta-ketoacyl synthase, N-terminal,Acyl transferase,Thioesterase,Beta-ketoacyl synthase, C-terminal,Polyketide synthase, KR,Phosphopantetheine-binding,Acyl carrier protein-like,NAD(P)-binding,Acyl transferase/acyl hydrolase/lysophospholipase,Thiolase-like,Malonyl-CoA ACP transacylase, ACP-binding	-	-	-	-	KOG1202	KOG1202	Lipid transport and metabolism	-	-
272327	0	0	0	1.17715	0	IPR013217	Methyltransferase type 12	-	-	-	-	KOG1269	KOG1269	Lipid transport and metabolism	General function prediction only	-
248453	0	0	0	1.15557	0	IPR013931	Oxidative stress survival, Svf1-like	-	-	-	-	-	-	-	-	-
19663	0	0	0	0	-1.13741	IPR006662	Thioredoxin-related,Thioredoxin domain,Thioredoxin-like fold	5.3.4.1	0.992	-	-	KOG0913	KOG0913	Posttranslational modification, protein turnover, chaperones	Energy production and conversion	-
275011	0	0	0	0	-1.36304	IPR000348	emp24/gp25L/p24,GOLD	-	0.953	-	-	KOG1690	emp24/gp25L/p24 family of membrane trafficking proteins	Intracellular trafficking, secretion, and vesicular transport	-	-
233960	0	0	0	1.38254	0	IPR001680	WD40 repeat,WD40 repeat-like	-	-	-	-	KOG0280	KOG0280	Amino acid transport and metabolism	-	-
285164	0	0	0	1.77224	0	IPR000783	RNA polymerase, subunit H/Rpb5 C-terminal,RNA polymerase, Rpb5, N-terminal,DNA-directed RNA polymerase, RPB5 subunit	2.7.7.6	-	DNA binding,DNA-directed RNA polymerase activity,transcription,nucleus,DNA-directed RNA polymerase I activity,DNA-directed RNA polymerase II activity,DNA-directed RNA polymerase III activity,RNA polymerase activity	-	KOG3218	KOG3218	Transcription	-	-
246307	0	0	0	1.07927	0	IPR000719	Protein kinase, core,Serine/threonine protein kinase-related,Tyrosine protein kinase,Serine/threonine protein kinase,Serine/threonine protein kinase, active site,Protein kinase-like	-	-	-	-	KOG0032	Ca2+/calmodulin-dependent protein kinase, EF-Hand protein superfamily	Signal transduction mechanisms	-	-
214854	0	0	0	1.09258	0	IPR001926	Pyridoxal phosphate-dependent enzyme, beta subunit,Threonine dehydratase, C-terminal,Threonine dehydratase I,Serine/threonine dehydratase, pyridoxal-phosphate-binding site	-	-	-	-	KOG1250	KOG1250	Amino acid transport and metabolism	-	-
151712	0	0	0	3.50366	0	IPR001670	Iron-containing alcohol dehydrogenase,Shikimate kinase	1.1.-.-	-	-	-	KOG3857	KOG3857	Energy production and conversion	-	-
268473	0	0	0	3.44297	0	IPR001440	Tetratricopeptide TPR-1,Tetratricopeptide TPR2,Tetratricopeptide region	6.3.2.19	-	-	-	KOG1124	KOG1124	General function prediction only	-	-
241973	0	0	0	0	-1.14212	IPR013766	Thioredoxin domain,Thioredoxin-like fold	-	0.99	-	-	KOG0190	KOG0190	Posttranslational modification, protein turnover, chaperones	-	-
286525	0	0	0	1.19507	0	IPR000406	RHO protein GDP dissociation inhibitor,Immunoglobulin E-set	-	-	Rho GDP-dissociation inhibitor activity,cytoplasm	-	KOG3205	Rho GDP-dissociation inhibitor	Signal transduction mechanisms	-	-
212475	0	0	0	1.49871	0	IPR000062	Thymidylate kinase	2.7.4.9	-	thymidylate kinase activity,ATP binding,dTDP biosynthetic process,dTTP biosynthetic process	-	KOG3327	KOG3327	Nucleotide transport and metabolism	-	-
291934	0	0	0	1.02805	0	IPR006218	DAHP synthetase I/KDSA,DHAP synthase, class 1	-	-	-	-	-	-	-	-	-
245314	0	0	0	1.10634	0	IPR000415	Nitroreductase	-	-	-	-	-	-	-	-	-
330996	0	0	0	1.63283	0	IPR000719	Protein kinase, core,Serine/threonine protein kinase-related,Tyrosine protein kinase,Serine/threonine protein kinase,Serine/threonine protein kinase, active site,Armadillo-type fold,Protein kinase-like	-	-	protein kinase activity,ATP binding,protein amino acid phosphorylation,protein-tyrosine kinase activity,protein serine/threonine kinase activity,binding,transmembrane receptor protein serine/threonine kinase activity,3-phosphoinositide-dependent protein kinase activity,DNA-dependent protein kinase activity,AMP-activated protein kinase activity,casein kinase activity,casein kinase I activity,cycli…	-	KOG1989	ARK protein kinase family	Signal transduction mechanisms	-	-
270766	0	0	0	1.04311	0	IPR002048	Calcium-binding EF-hand	-	-	-	-	KOG0027	Calmodulin and related proteins (EF-Hand superfamily)	Signal transduction mechanisms	-	-
330150	0	0	0	1.0175	0	IPR002933	Peptidase M20,Peptidase M20, dimerisation,Peptidase M20B, tripeptide aminopeptidase,ArgE/DapE/ACY1/CPG2/YscS, conserved site	3.4.11.14	-	proteolysis,metallopeptidase activity,cytoplasm,peptide metabolic process,zinc ion binding,cytosol alanyl aminopeptidase activity,tripeptide aminopeptidase activity,hydrolase activity,protein dimerization activity	-	-	-	-	-	-
293262	0	0	0	3.5535	0	IPR008979	Galactose-binding like	-	-	-	-	-	-	-	-	-
324703	0	0	0	1.27104	0	IPR001199	Cytochrome b5	-	-	-	-	KOG0536	KOG0536	Energy production and conversion	-	-
328991	0	0	0	2.03444	0	IPR011527	ABC transporter, transmembrane region, type 1	-	-	-	-	-	-	-	-	-
260609	0	0	0	1.23106	0	IPR001680	WD40 repeat,WD40 repeat-like	3.1.1.47	-	-	-	KOG0266	KOG0266	General function prediction only	-	-
328119	0	0	0	1.25743	0	IPR000415	Nitroreductase,Nitro/flavin reductase	-	-	-	-	-	-	-	-	-
327601	0	0	0	4.24468	0	-	-	-	-	-	-	KOG4574	KOG4574	General function prediction only	-	-
271161	0	0	0	4.80007	0	IPR006630	RNA-binding protein Lupus La,RNA binding motif	-	-	-	-	KOG4213	KOG4213	RNA processing and modification	-	-
272649	0	0	0	1.22885	0	-	-	-	-	beta-carotene 15,15'-monooxygenase activity	-	KOG1285	KOG1285	Secondary metabolites biosynthesis, transport and catabolism	-	-
135808	0	0	0	1.0594	0	-	-	-	-	-	-	KOG0240	KOG0240	Cytoskeleton	-	-
330512	0	0	0	1.04562	0	IPR000415	Nitroreductase,Nitro/flavin reductase	-	-	electron transport,oxidoreductase activity	-	-	-	-	-	-
325157	0	0	0	1.22404	0	IPR010655	Pre-mRNA cleavage complex II Clp1	-	-	-	-	KOG2749	KOG2749	RNA processing and modification	-	-
329452	0	0	0	5.44602	0	IPR000254	Cellulose-binding region, fungal	-			CBM1	KOG3599		Signal transduction mechanisms	Inorganic ion transport and metabolism	-
268821	0	0	0	1.20248	0	IPR002815	Spo11/DNA topoisomerase VI, subunit A	-	-	-	-	-	-	-	-	-
276627	0	0	0	1.12831	0	IPR001680	WD40 repeat,Dynein regulator,LisH dimerisation motif,WD40 repeat-like	3.1.1.47	-	-	-	KOG0295	KOG0295	Function unknown	-	-
234468	0	0	0	1.12439	0	IPR006186	Serine/threonine-specific protein phosphatase and bis(5-nucleosyl)-tetraphosphatase,Metallophosphoesterase	3.1.3.16	-	-	-	KOG0372	Serine/threonine specific protein phosphatase involved in glycogen accumulation, PP2A-related	Signal transduction mechanisms	Carbohydrate transport and metabolism	-
210082	0	0	0	0	-1.14436	IPR006662	Thioredoxin-related,Thioredoxin domain,Thioredoxin-like fold	5.3.4.1	0.997	cell redox homeostasis,protein disulfide isomerase activity	-	KOG0190	KOG0190	Posttranslational modification, protein turnover, chaperones	-	-
276086	0	0	0	5.2935	0	-	-	-	-	-	-	KOG4574	KOG4574	General function prediction only	-	-
209456	0	0	0	1.78552	0	IPR001310	Histidine triad (HIT) protein,Histidine triad-like motif	3.6.1.17	-	-	-	KOG3275	Zinc-binding protein of the histidine triad (HIT) family	Signal transduction mechanisms	-	-
293109	0	0	0	5.31444	0	-	-	-	-	-	-	KOG1187	Serine/threonine protein kinase	Signal transduction mechanisms	-	-
330560	0	0	0	1.51144	0	IPR015267	Protein phosphatase 4 core regulatory subunit R2	-	-	-	-	KOG3175	KOG3175	General function prediction only	-	-
248718	0	0	0	0	-1.42859	-	-	-	0.777	-	-	KOG4699	Preprotein translocase subunit Sec66	Intracellular trafficking, secretion, and vesicular transport	-	-
224687	0	0	-1.78458	0	-1.56873	IPR004345	TB2/DP1 and HVA22 related protein	-	-	-	-	KOG1725	Protein involved in membrane traffic (YOP1/TB2/DP1/HVA22 family)	Intracellular trafficking, secretion, and vesicular transport	-	-
234408	0	0	0	1.13858	0	IPR001544	Aminotransferase, class IV,Branched-chain amino acid aminotransferase II	2.6.1.42	-	-	-	KOG0975	KOG0975	Amino acid transport and metabolism	-	-
285020	0	0	0	5.3494	0	IPR014940	BAAT/Acyl-CoA thioester hydrolase C-terminal,Acyl-CoA thioesterase, long chain	-	-	-	-	-	-	-	-	-
235133	0	0	0	5.34663	0	IPR001002	Chitin-binding, type 1	-			CBM18-CBM18	KOG2806		Carbohydrate transport and metabolism	-	-
327448	0	0	0	1.14248	0	IPR000801	Putative esterase	-			CE1	-		-	-	-
296610	0	0	0	1.00365	0	IPR000953	Chromo domain,Chromo shadow,Chromo domain-like	-	-	-	-	KOG1911	Heterochromatin-associated protein HP1 and related CHROMO domain proteins	Chromatin structure and dynamics	-	-
290368	0	0	0	5.47654	0	-	-	-	-	-	-	KOG2464	KOG2464	Cell cycle control, cell division, chromosome partitioning	-	-
277487	0	0	0	1.49968	0	IPR001452	Src homology-3	-	-	-	-	KOG4415	KOG4415	Function unknown	-	-
326595	0	0	1.60963	0	0	IPR001150	Formate C-acetyltransferase glycine radical,Pyruvate formate-lyase, PFL,Formate acetyltransferase	-	-	-	-	-	-	-	-	-
324372	0	0	0	0	-1.15239	IPR014867	Spore coat protein CotH	-	-	-	-	KOG3714	KOG3714	Posttranslational modification, protein turnover, chaperones	-	-
231788	0	0	0	0	-1.21709	IPR003342	Glycosyl transferase, family 39,MIR,MIR motif	2.4.1.109			GT39	KOG3359		Posttranslational modification, protein turnover, chaperones	-	-
261070	0	0	1.42084	0	0	IPR015913	Phosphofructokinase-core,Phosphofructokinase,6-phosphofructokinase, eukaryotic type,Phosphofructokinase, conserved site	2.7.1.11	-	-	-	KOG2440	KOG2440	Carbohydrate transport and metabolism	-	-
262179	0	0	1.87735	0	0	IPR000801	Putative esterase	-			CE1	KOG3101		General function prediction only	-	-
329866	0	3.93439	0	0	0	-	-	-	-	-	-	KOG1995	KOG1995	General function prediction only	-	-
211083	1.61596	0	0	0	0	IPR006186	Serine/threonine-specific protein phosphatase and bis(5-nucleosyl)-tetraphosphatase,Metallophosphoesterase	-	-	hydrolase activity	-	KOG0374	Serine/threonine specific protein phosphatase PP1, catalytic subunit	Signal transduction mechanisms	General function prediction only	-
329952	6.44414	0	0	0	0	-	-	-	-	-	-	-	-	-	-	-
271475	6.35735	0	0	0	0	IPR006059	Bacterial extracellular solute-binding, family 1	-	-	-	-	-	-	-	-	-
327574	6.19691	0	0	0	0	-	-	-	-	-	-	-	-	-	-	-
326166	0	0	0	-1.18641	-0.866725	IPR000254	Cellulose-binding region, fungal,Protein of unknown function DUF303, acetylesterase putative,Esterase, SGNH hydrolase-type	-			CE6-CBM1	KOG1995		General function prediction only	-	-
289582	-1.38927	0	0	0	-0.870427	IPR000757	Glycoside hydrolase, family 16,Dockerin, cellulose-binding family V,Concanavalin A-like lectin/glucanase,Dockering, cellulose docking	-			CBM52-DOC2-DOC2-GH16-GH16	KOG2254		Carbohydrate transport and metabolism	-	-
204319	0	0	0	-1.04085	-0.89848	IPR004835	Fungal chitin synthase	2.4.1.16			GT2	KOG2571		Cell wall/membrane/envelope biogenesis	-	-
328764	-1.19728	0	0	-1.10979	-0.942488	IPR003706	Carbon starvation protein CstA	-	-	-	-	-	-	-	-	-
328393	0	0	0	-1.20432	-0.971653	IPR016137	Regulator of G protein signalling superfamily	-	-	-	-	-	-	-	-	-
243819	0	0	0	-1.09959	-0.977467	IPR008952	Tetraspanin	-	-	-	-	KOG1649	KOG1649	Transcription	Chromatin structure and dynamics	-
217060	0	0	0	-1.03347	-0.990066	IPR002883	Dockerin, cellulose-binding family V,Carbohydrate-binding,Dockering, cellulose docking	-			GH124-DOC2-DOC2	-		-	-	-
297053	0	0	0	-1.10589	-0.998955	IPR004245	Protein of unknown function DUF229,Alkaline-phosphatase-like, core domain	-	-	-	-	-	-	-	-	-
269310	0	0	0	0	-1.00026	IPR001701	Glycoside hydrolase, family 9,Dockerin, cellulose-binding family V,Six-hairpin glycosidase-like,Dockering, cellulose docking	3.2.1.4			DOC2-DOC2-DOC2-GH9	-		-	-	-
96835	0	0	0	0	-1.00383	-	-	-	-	-	-	-	-	-	-	-
329002	0	0	0	0	-1.00704	-	-	-	-	-	-	KOG1995	KOG1995	General function prediction only	-	-
267478	-1.18168	0	0	0	-1.01033	IPR014867	Spore coat protein CotH	6.3.2.19	1	-	-	KOG1181	KOG1181	Function unknown	-	-
251083	0	0	0	0	-1.01303	-	-	-	-	-	-	-	-	-	-	-
216096	0	0	0	-0.942623	-1.0167	-	-	-	0.999	-	-	-	-	-	-	-
326153	0	0	0	0	-1.01735	IPR000772	Ricin B lectin,Dockerin, cellulose-binding family V,Ricin B-related lectin,Glycoside hydrolase, catalytic core,Dockering, cellulose docking	-			GH39-CBM13-DOC2-DOC2	-		-	-	-
229598	-1.19212	0	0	-1.36406	-1.02717	IPR003439	ABC transporter-like,AAA+ ATPase, core,ABC transporter, transmembrane region, type 1	-	-	-	-	KOG0055	KOG0055	Secondary metabolites biosynthesis, transport and catabolism	-	-
288059	-1.39107	0	0	0	-1.02975	IPR007577	Glycosyltransferase sugar-binding region containing DXD motif	-			GT32	-		-	-	-
292870	0	0	0	0	-1.24095	IPR012336	Thioredoxin-like fold	5.3.4.1	0.945	-	-	KOG0190	KOG0190	Posttranslational modification, protein turnover, chaperones	-	-
291311	0	0	0	0	-1.0368	IPR001002	Chitin-binding, type 1,Spore coat protein CotH	-			CBM18-CBM18-CBM18	KOG1520		General function prediction only	-	-
324895	0	0	0	0	-1.03892	IPR004843	Metallophosphoesterase	-	-	-	-	KOG0374	Serine/threonine specific protein phosphatase PP1, catalytic subunit	Signal transduction mechanisms	General function prediction only	-
2620	0	0	0	0	-1.04125	IPR002883	Dockerin, cellulose-binding family V,Protein of unknown function DUF303, acetylesterase putative,Esterase, SGNH hydrolase-type,Dockering, cellulose docking	-			CE6-DOC2-DOC2	-		-	-	-
233346	0	0	0	0	-1.04448	IPR002883	Dockerin, cellulose-binding family V,Dockering, cellulose docking	-			DOC2-DOC2-CE1	-		-	-	-
268200	0	0	0	0	-1.04661	-	-	-	0.99	-	-	-	-	-	-	-
297520	0	0	0	0	-1.04958	IPR003439	ABC transporter-like,AAA+ ATPase, core,MFS general substrate transporter,ABC transporter, transmembrane region, type 1	-	-	ATP binding,ATPase activity,nucleotide binding,nucleoside-triphosphatase activity,transport,integral to membrane,ATPase activity, coupled to transmembrane movement of substances	-	KOG0059	KOG0059	Lipid transport and metabolism	General function prediction only	-
294235	0	0	0	-1.19872	-1.05345	IPR002883	Dockerin, cellulose-binding family V,Rare lipoprotein A,Pollen allergen/expansin, C-terminal,Barwin-related endoglucanase,Dockering, cellulose docking	-			EXPN-CBM63-DOC2-DOC2-DOC2	-		-	-	-
266902	0	0	0	0	-1.05633	IPR001547	Glycoside hydrolase, family 5,Glycoside hydrolase, catalytic core	-			GH5_4	-		-	-	-
278380	0	0	0	-1.06548	-1.05778	IPR011616	bZIP transcription factor, bZIP-1,Basic-leucine zipper (bZIP) transcription factor,Eukaryotic transcription factor, Skn-1-like, DNA-binding	-	-	-	-	KOG0709	KOG0709	Transcription	-	-
296144	-1.21399	0	0	0	-1.0593	IPR003663	Sugar transporter,General substrate transporter,Major facilitator superfamily,Sugar transporter, conserved site,MFS general substrate transporter	5.3.1.4	-	-	-	KOG0254	KOG0254	General function prediction only	-	-
271646	-1.64214	0	0	0	-1.06936	IPR001547	Glycoside hydrolase, family 5,Dockerin, cellulose-binding family V,Glycoside hydrolase, catalytic core,Dockering, cellulose docking	-			GH5_4-DOC2	-		-	-	-
289180	-1.68265	0	0	0	-1.07026	IPR011701	Major facilitator superfamily MFS-1,Major facilitator superfamily,MFS general substrate transporter	-	-	-	-	KOG0253	KOG0253	General function prediction only	-	-
297086	0	0	0	0	-1.07139	IPR001611	Leucine-rich repeat	-	0.992	protein binding	-	KOG0619	KOG0619	General function prediction only	-	-
263791	0	0	0	-0.929079	-1.07644	IPR001611	Leucine-rich repeat	-	0.997	-	-	KOG0619	KOG0619	General function prediction only	-	-
266841	0	0	0	0	-1.07844	IPR006025	Peptidase M, neutral zinc metallopeptidases, zinc-binding site	-	0.97	-	-	-	-	-	-	-
250093	0	0	0	-1.4646	-1.08009	IPR001611	Leucine-rich repeat,Leucine-rich repeat, typical subtype	-	-	protein binding	-	KOG0619	KOG0619	General function prediction only	-	-
238290	0	0	0	-1.1632	-1.08555	IPR001087	Lipase, GDSL,Dockerin, cellulose-binding family V,Esterase, SGNH hydrolase-type,Dockering, cellulose docking	-			CE16-DOC2-DOC2	KOG0045	Cytosolic Ca2+-dependent cysteine protease (calpain), large subunit (EF-Hand protein superfamily)	Signal transduction mechanisms	Posttranslational modification, protein turnover, chaperones	-
292944	0	0	0	0	-2.78987	-	-	-	0.053	-	-	KOG1060	Vesicle coat complex AP-3, beta subunit	Intracellular trafficking, secretion, and vesicular transport	-	-
267600	0	0	0	0	-1.08756	IPR001214	SET	-	-	-	-	KOG1082	KOG1082	Transcription	Chromatin structure and dynamics	-
327700	0	0	0	0	-1.08817	-	-	6.3.2.19	-	-	-	KOG2744	KOG2744	Transcription	-	-
289644	0	0	0	0	-1.09105	IPR001452	Src homology-3	-	0.997	-	-	KOG2806	KOG2806	Carbohydrate transport and metabolism	-	-
241595	0	0	0	0	-1.09411	IPR004843	Metallophosphoesterase,Dockerin, cellulose-binding family V,Purple acid phosphatase-like, N-terminal,Dockering, cellulose docking	-			DOC2-DOC2	-		-	-	-
265974	0	0	0	0	-1.09544	-	-	-	-	-	-	-	-	-	-	-
328589	0	0	0	0	-1.09666	IPR000801	Putative esterase	-			CE1	-		-	-	-
295871	0	0	0	0	-1.09699	IPR000706	N-acetyl-gamma-glutamyl-phosphate reductase,Aspartate/glutamate/uridylate kinase,Semialdehyde dehydrogenase, NAD-binding,Semialdehyde dehydrogenase, dimerisation region,Protein of unknown function DUF619,NAGK-NAGSA, bifunctional,Acetylglutamate kinase,NAD(P)-binding	-	-	-	-	KOG2436	KOG2436	Amino acid transport and metabolism	-	-
284903	0	0	0	-1.10984	-1.10004	IPR002455	GPCR, family 3, gamma-aminobutyric acid receptor, type B,GPCR, family 3	-	-	G-protein coupled receptor protein signaling pathway,metabotropic glutamate, GABA-B-like receptor activity,integral to membrane,GABA-B receptor activity	-	KOG1055	GABA-B ion channel receptor subunit GABABR1 and related subunits, G-protein coupled receptor superfamily	Signal transduction mechanisms	Amino acid transport and metabolism	Inorganic ion transport and metabolism
325338	0	0	-1.6222	-1.12906	-1.08722	-	-	-	-	-	-	KOG3065	SNAP-25 (synaptosome-associated protein) component of SNARE complex	Intracellular trafficking, secretion, and vesicular transport	-	-
240379	0	0	0	0	-1.10065	-	-	-	-	-	-	KOG4475	KOG4475	Inorganic ion transport and metabolism	General function prediction only	-
324596	-1.09603	0	0	0	-1.10249	-	-	-	-	-	-	KOG4554	KOG4554	Inorganic ion transport and metabolism	-	-
228678	0	0	0	-1.30103	-1.10341	IPR002883	Dockerin, cellulose-binding family V,Spore coat protein CotH,Dockering, cellulose docking	-			DOC2-DOC2	KOG4297		Defense mechanisms	Signal transduction mechanisms	-
274313	0	0	0	0	-1.10441	IPR002076	GNS1/SUR4 membrane protein	-	-	-	-	KOG3071	KOG3071	Lipid transport and metabolism	-	-
251829	0	0	0	0	-1.10567	IPR007919	Protein of unknown function UPF0220	-	-	-	-	KOG3393	KOG3393	Function unknown	-	-
261486	0	0	0	-1.26247	-1.10863	IPR000334	Glycoside hydrolase, family 45,Barwin-related endoglucanase	-			GH45	-		-	-	-
325566	-1.53789	0	0	0	-1.10971	IPR002883	Dockerin, cellulose-binding family V,Pectin lyase fold/virulence factor,Dockering, cellulose docking	-			DOC2-DOC2-PL1	KOG1187		Signal transduction mechanisms	-	-
266169	-1.31137	0	0	-1.01971	-1.11113	IPR002883	Dockerin, cellulose-binding family V,Spore coat protein CotH,Dockering, cellulose docking	-			DOC2-DOC2	-		-	-	-
328502	0	0	0	0	-1.11123	IPR009009	Barwin-related endoglucanase	-	-	-	-	-	-	-	-	-
295769	0	0	0	-1.08851	-1.11659	IPR001312	Hexokinase	2.7.1.1	-	-	-	KOG1369	KOG1369	Carbohydrate transport and metabolism	-	-
293893	0	0	0	-1.06753	-1.12393	IPR004837	Sodium/calcium exchanger membrane region	-	-	-	-	KOG1397	KOG1397	Inorganic ion transport and metabolism	-	-
246911	0	0	0	0	-1.12493	IPR000008	C2 calcium-dependent membrane targeting,C2 calcium/lipid-binding region, CaLB	-	-	-	-	KOG1012	KOG1012	General function prediction only	-	-
239665	0	0	0	0	-1.13092	IPR001452	Src homology-3	-	0.999	-	-	KOG1181	KOG1181	Function unknown	-	-
225628	0	0	0	0	-1.13199	IPR002883	Dockerin, cellulose-binding family V,Spore coat protein CotH,Dockering, cellulose docking	-			DOC2-DOC2	KOG0224		Carbohydrate transport and metabolism	-	-
324531	-1.12923	0	0	-1.14829	-1.13282	IPR011545	DNA/RNA helicase, DEAD/DEAH box type, N-terminal,DNA/RNA helicase, C-terminal,GUCT,DEAD-like helicase, N-terminal,Helicase, superfamily 1 and 2, ATP-binding	3.6.1.-	-	-	-	KOG0331	KOG0331	RNA processing and modification	-	-
264678	0	0	0	0	-1.13575	IPR003500	Ribose/galactose isomerase,Ribose 5-phosphate isomerase B	5.3.1.6	-	-	-	-	-	-	-	-
229585	0	0	0	0	-1.13738	IPR014867	Spore coat protein CotH	-	0.951	-	-	-	-	-	-	-
289879	0	0	0	0	-1.39896	IPR006662	Thioredoxin-related,Thioredoxin domain,Endoplasmic reticulum, protein ERp29, C-terminal,Disulphide isomerase,Thioredoxin-like fold	5.3.4.1	0.999	-	-	KOG0191	KOG0191	Posttranslational modification, protein turnover, chaperones	-	-
290519	0	0	0	-1.32238	-1.13785	IPR004843	Metallophosphoesterase,Dockerin, cellulose-binding family V,Purple acid phosphatase-like, N-terminal,Dockering, cellulose docking	2.7.1.37			DOC2-DOC2	KOG2744		Transcription	-	-
218459	-1.30916	0	0	-1.21799	-1.14206	IPR006153	Sodium/hydrogen exchanger	-	0.112	-	-	KOG1650	KOG1650	Inorganic ion transport and metabolism	-	-
114073	0	0	0	0	-1.51934	IPR006662	Thioredoxin-related,Thioredoxin domain,Thioredoxin-like fold	5.3.4.1	0.996	-	-	KOG0191	KOG0191	Posttranslational modification, protein turnover, chaperones	-	-
327726	-3.34516	-2.74062	-1.98335	0	-1.53572	IPR000772	Ricin B lectin	-			GH114	KOG4157		Posttranslational modification, protein turnover, chaperones	Carbohydrate transport and metabolism	-
42863	0	0	0	0	-1.14441	-	-	-	-	-	-	KOG4415	KOG4415	Function unknown	-	-
289303	0	0	-1.82812	-1.7133	-1.14681	IPR006572	Zinc finger, DBF-type,BRCT	6.3.2.19	-	-	-	KOG2806	KOG2806	Carbohydrate transport and metabolism	-	-
329953	0	0	0	0	-1.14784	-	-	4.1.1.18	-	lysine decarboxylase activity	-	KOG4198	KOG4198	General function prediction only	-	-
269175	0	0	0	-1.16064	-1.14912	-	-	-	0.999	-	-	-	-	-	-	-
38787	0	0	0	-1.22223	-1.15091	IPR000756	Diacylglycerol kinase accessory region,Diacylglycerol kinase, catalytic region	2.7.1.107	-	-	-	KOG1169	Diacylglycerol kinase	Signal transduction mechanisms	Lipid transport and metabolism	-
216598	0	-1.49441	0	0	-1.62084	IPR013126	Heat shock protein 70,Heat shock protein Hsp70	-	0.999	-	-	KOG0104	KOG0104	Posttranslational modification, protein turnover, chaperones	-	-
293627	0	0	0	-1.0086	-1.15275	IPR004835	Fungal chitin synthase	2.4.1.16			GT2	KOG2571		Cell wall/membrane/envelope biogenesis	-	-
326982	0	0	0	0	-1.15594	IPR002883	Dockerin, cellulose-binding family V,Protein of unknown function DUF303, acetylesterase putative,Esterase, SGNH hydrolase-type,Dockering, cellulose docking	-			CE6-DOC2-DOC2	-		-	-	-
220086	0	0	0	0	-1.16051	IPR002509	Polysaccharide deacetylase,Glycoside hydrolase/deacetylase, beta/alpha-barrel	-			CE4	KOG3753		Signal transduction mechanisms	-	-
297202	0	0	0	-1.33648	-1.1625	IPR003280	Potassium channel, two pore-domain,Ion transport 2	-	-	potassium channel activity,potassium ion transport,membrane	-	KOG1418	KOG1418	Inorganic ion transport and metabolism	-	-
273921	0	0	0	-1.32657	-1.17124	-	-	-	-	-	-	KOG2510	SWI-SNF chromatin-remodeling complex protein	Chromatin structure and dynamics	-	-
326131	-1.89771	-1.66866	-1.50185	-1.64593	-1.17144	IPR002883	Dockerin, cellulose-binding family V,Dockering, cellulose docking	-			DOC2-DOC2	KOG1995		General function prediction only	-	-
327759	-2.42782	-3.4303	0	0	-1.92303	-	-	3.2.1.18	-	-	-	KOG4597	KOG4597	Posttranslational modification, protein turnover, chaperones	-	-
216024	-1.28743	0	0	-1.05203	-1.17647	IPR000254	Cellulose-binding region, fungal,Lipase, GDSL,Esterase, SGNH hydrolase-type	-			CBM1-CE12	-		-	-	-
213616	-1.98304	-2.14623	0	-1.60836	-1.18063	IPR001137	Glycoside hydrolase, family 11,Concanavalin A-like lectin/glucanase	-			GH11	-		-	-	-
223826	-1.35311	-1.5977	0	-1.34856	-1.18314	-	-	-	0.002	-	-	-	-	-	-	-
227359	-1.67576	0	0	-1.14921	-1.1833	IPR000254	Cellulose-binding region, fungal,Polysaccharide deacetylase,Glycoside hydrolase/deacetylase, beta/alpha-barrel	-			CBM1-CE4	KOG4574		General function prediction only	-	-
327969	0	0	0	-1.05912	-1.18436	IPR000408	Regulator of chromosome condensation, RCC1,Peptidase C14, ICE, catalytic subunit p20, active site,MFS general substrate transporter,Galactose oxidase/kelch, beta-propeller	-	-	-	-	KOG2744	KOG2744	Transcription	-	-
326462	0	0	0	-1.08471	-1.18789	IPR000801	Putative esterase,Dockerin, cellulose-binding family V,Dockering, cellulose docking	-			DOC2-CE1	KOG0118		General function prediction only	-	-
270075	0	0	0	0	-1.19394	IPR001841	Zinc finger, RING-type,Zinc finger, variant RING-type	-	-	-	-	KOG1609	KOG1609	RNA processing and modification	-	-
329279	0	0	0	-1.1956	-1.1968	IPR002016	Haem peroxidase, plant/fungal/bacterial	-	-	-	-	-	-	-	-	-
241610	0	0	0	0	-1.1969	-	-	2.7.1.107	0.986	-	-	KOG1187	Serine/threonine protein kinase	Signal transduction mechanisms	-	-
330712	0	0	0	-1.24205	-1.19706	IPR001524	Glycoside hydrolase, family 6,Dockerin, cellulose-binding family V,1, 4-beta cellobiohydrolase,Dockering, cellulose docking	-			DOC2-DOC2-GH6	KOG3712		Transcription	-	-
289987	-1.34811	-1.5276	0	-1.52466	-1.61192	-	-	2.7.8.17	-	-	-	KOG2773	Apoptosis antagonizing transcription factor/protein transport protein	Transcription	Intracellular trafficking, secretion, and vesicular transport	-
225276	0	0	0	0	-1.201	IPR003439	ABC transporter-like,AAA+ ATPase, core	-	-	ATP binding,ATPase activity,nucleotide binding,nucleoside-triphosphatase activity	-	KOG0059	KOG0059	Lipid transport and metabolism	General function prediction only	-
328495	0	0	0	0	-1.2072	-	-	-	-	-	-	-	-	-	-	-
325239	0	0	0	0	-1.20796	IPR001926	Pyridoxal phosphate-dependent enzyme, beta subunit,Tryptophan synthase, beta chain,Tryptophan synthase, beta chain, conserved site	4.2.1.20	-	-	-	KOG1395	KOG1395	Amino acid transport and metabolism	-	-
282007	-1.85782	-2.41667	0	-1.40493	-1.20955	-	-	-	0.988	-	-	-	-	-	-	-
231054	0	0	0	0	-1.20987	IPR000462	CDP-alcohol phosphatidyltransferase,CDP-diacylglycerol-inositol 3-phosphatidyltransferase, eukaryote	2.7.8.11	-	-	-	KOG3240	KOG3240	Lipid transport and metabolism	-	-
328141	-1.40345	-1.75292	0	-1.60065	-1.21364	IPR000254	Cellulose-binding region, fungal,Glycoside hydrolase, family 11,Concanavalin A-like lectin/glucanase	-			GH11-CBM1	KOG1995		General function prediction only	-	-
218278	-1.47552	0	0	-1.29947	-1.21577	IPR001547	Glycoside hydrolase, family 5,Dockerin, cellulose-binding family V,Glycoside hydrolase, catalytic core,Dockering, cellulose docking	-			DOC2-GH5_4-DOC2-DOC2	-		-	-	-
298491	0	0	0	0	-1.21662	IPR001002	Chitin-binding, type 1,Spore coat protein CotH	3.2.1.3			CBM18-CBM18-CBM18-CBM18	KOG3599		Signal transduction mechanisms	Inorganic ion transport and metabolism	-
216021	-1.61831	0	0	0	-2.12201	IPR006662	Thioredoxin-related,Thioredoxin domain,Endoplasmic reticulum, protein ERp29, C-terminal,Disulphide isomerase,Thioredoxin-like fold	5.3.4.1	0.997	-	-	KOG0191	KOG0191	Posttranslational modification, protein turnover, chaperones	-	-
279869	-1.3479	0	0	-1.17949	-1.22024	-	-	6.3.2.19	0.992	-	-	KOG2806	KOG2806	Carbohydrate transport and metabolism	-	-
290825	0	0	0	-1.38199	-1.22069	IPR015425	Actin-binding FH2	-	0.999	-	-	KOG1808	KOG1808	General function prediction only	-	-
324356	0	0	0	-1.14031	-1.37892	IPR005052	Legume-like lectin,Concanavalin A-like lectin/glucanase	-	-	-	-	KOG3839	Lectin VIP36, involved in the transport of glycoproteins carrying high mannose-type glycans	Intracellular trafficking, secretion, and vesicular transport	-	-
297137	0	0	0	-1.25765	-1.22588	IPR001701	Glycoside hydrolase, family 9,Dockerin, cellulose-binding family V,Peptidase S26A, signal peptidase I,Six-hairpin glycosidase-like,Dockering, cellulose docking	3.2.1.4			GH9-DOC2-DOC2-DOC2	-		-	-	-
91836	0	0	0	-1.50249	0	-	-	-	-	-	-	KOG0946	ER-Golgi vesicle-tethering protein p115	Intracellular trafficking, secretion, and vesicular transport	-	-
265452	0	0	0	0	-1.23537	IPR007197	Radical SAM,HemN, C-terminal,Elongator protein 3/MiaB/NifB,RNA-binding S4	-	-	-	-	-	-	-	-	-
296376	0	0	0	-2.32975	-1.23763	-	-	-	-	-	-	-	-	-	-	-
221616	0	0	0	0	-1.23834	IPR001524	Glycoside hydrolase, family 6,Glycoside hydrolase, family 3, N-terminal,Glycoside hydrolase, family 3, C-terminal,Dockerin, cellulose-binding family V,Glycoside hydrolase, catalytic core,Dockering, cellulose docking	3.2.1.21			GH3-DOC2-GH6-DOC2-DOC2-DOC2	-		-	-	-
263948	0	0	0	-1.12671	-1.24077	IPR001564	Nucleoside diphosphate kinase, core,Thioredoxin domain,Thioredoxin-like fold	2.7.4.6	-	-	-	KOG0888	KOG0888	Nucleotide transport and metabolism	-	-
276511	-1.16282	0	0	-0.909696	-1.2617	IPR003342	Glycosyl transferase, family 39,MIR,MIR motif	2.4.1.109			GT39	KOG3359		Posttranslational modification, protein turnover, chaperones	-	-
326831	0	0	0	0	-1.24193	IPR000175	Sodium:neurotransmitter symporter	-	-	-	-	KOG3659	Sodium-neurotransmitter symporter	Signal transduction mechanisms	-	-
264789	-1.84005	-1.88949	-2.01565	-1.45459	-1.24216	IPR001796	Dihydrofolate reductase region	1.5.1.3	-	-	-	KOG1324	KOG1324	Coenzyme transport and metabolism	-	-
329095	0	0	0	0	-1.24277	IPR001002	Chitin-binding, type 1,Spore coat protein CotH,Phospholipase A2, active site	3.2.1.14			CBM18-CBM18	KOG1520		General function prediction only	-	-
86543	0	0	0	-1.31987	-1.25395	IPR011511	Variant SH3,Src homology-3	-	0.802	-	-	KOG2744	KOG2744	Transcription	-	-
330380	0	0	0	0	-1.25645	-	-	-	-	-	-	-	-	-	-	-
293479	0	0	0	-1.11877	-1.25706	IPR001804	Isocitrate/isopropylmalate dehydrogenase	1.1.1.87	-	-	-	KOG0785	KOG0785	Amino acid transport and metabolism	-	-
270653	-1.36109	0	0	-1.35681	-1.2573	IPR001611	Leucine-rich repeat,Leucine-rich repeat, typical subtype	-	0.962	-	-	KOG0619	KOG0619	General function prediction only	-	-
330427	0	0	0	-0.962642	-1.26272	IPR001002	Chitin-binding, type 1,Peptidase S8 and S53, subtilisin, kexin, sedolisin,Ricin B lectin,Ricin B-related lectin	2.7.7.6			CBM18-CBM18	KOG1153		Posttranslational modification, protein turnover, chaperones	-	-
295605	0	0	0	-0.998446	-1.49198	IPR001002	Chitin-binding, type 1,Spore coat protein CotH	-			CBM18-CBM18	KOG3714		Posttranslational modification, protein turnover, chaperones	-	-
330424	0	0	0	-1.2509	-1.26735	IPR002067	Mitochondrial carrier protein,Adenine nucleotide translocator 1,Mitochondrial substrate carrier	-	-	binding,transport,membrane,mitochondrial inner membrane,transporter activity	-	KOG0749	KOG0749	Energy production and conversion	-	-
327311	0	0	0	0	-1.26806	-	-	-	-	-	-	-	-	-	-	-
227310	-1.99806	-1.95005	0	0	-1.27251	-	-	-	0.776	-	-	KOG1520	KOG1520	General function prediction only	-	-
328714	0	0	0	-1.20317	-1.28115	-	-	-	-	-	-	KOG1216	KOG1216	Defense mechanisms	Extracellular structures	-
324595	-1.2495	0	0	-1.22054	-1.28487	IPR002883	Dockerin, cellulose-binding family V,Dockering, cellulose docking	-	-	-	-	-	-	-	-	-
326152	0	0	0	-1.30017	-1.28566	IPR000772	Ricin B lectin,Dockerin, cellulose-binding family V,Calcium-binding EF-hand,Ricin B-related lectin,Glycoside hydrolase, catalytic core,Dockering, cellulose docking	-			GH39-CBM13-DOC2-DOC2	-		-	-	-
288298	0	0	0	0	-1.29759	-	-	-	0.439	-	-	-	-	-	-	-
270721	0	0	0	-1.12902	-1.30006	-	-	-	0.995	-	-	-	-	-	-	-
328575	-1.83224	-1.85231	-1.84915	-1.60772	-1.3006	IPR001002	Chitin-binding, type 1	-			CBM18-CBM18-CBM18	KOG3599		Signal transduction mechanisms	Inorganic ion transport and metabolism	-
289867	0	0	0	-1.07012	-1.30201	IPR000254	Cellulose-binding region, fungal,Rhamnogalacturonate lyase,Carbohydrate-binding-like fold,Galactose-binding like,Glycoside hydrolase-type carbohydrate-binding	-			PL4_dist-CBM1	-		-	-	-
192422	0	0	0	-1.53357	-1.30447	IPR002883	Dockerin, cellulose-binding family V,Dockering, cellulose docking	-			DOC2-DOC2-DOC2	-		-	-	-
330938	0	0	0	0	-1.30522	-	-	3.6.1.3	-	ATP-dependent DNA helicase activity,ATP-dependent RNA helicase activity,ATP-dependent helicase activity,DNA-dependent ATPase activity,RNA-dependent ATPase activity,protein-transmembrane transporting ATPase activity,ATPase activity,single-stranded DNA-dependent ATP-dependent DNA helicase activity,ATPase activity, coupled,ATPase activity, uncoupled,ATPase activity, coupled to transmembrane movement…	-	KOG3854	KOG3854	Function unknown	-	-
328990	0	0	0	-1.05853	-1.30888	IPR000215	Protease inhibitor I4, serpin,Dockerin, cellulose-binding family V,Dockering, cellulose docking	-			DOC2-DOC2	KOG2392		Defense mechanisms	-	-
324580	0	0	0	-1.62305	-1.31248	IPR003091	Voltage-dependent potassium channel,Ion transport	-	-	-	-	KOG4390	KOG4390	Inorganic ion transport and metabolism	-	-
237533	-1.18311	0	0	-1.028	-1.31443	IPR003439	ABC transporter-like,AAA+ ATPase, core	-	-	ATP binding,ATPase activity,nucleotide binding,nucleoside-triphosphatase activity	-	KOG0059	KOG0059	Lipid transport and metabolism	General function prediction only	-
294273	-1.23741	0	0	-1.00347	-1.31527	IPR002883	Dockerin, cellulose-binding family V,Rhamnogalacturonate lyase,Carbohydrate-binding-like fold,Galactose-binding like,Dockering, cellulose docking,Glycoside hydrolase-type carbohydrate-binding	-			PL4_dist-DOC2-DOC2-DOC2	-		-	-	-
213400	0	0	0	0	-1.31837	IPR003120	Transcription factor, STE-like	-	-	transcription factor activity,nucleus,regulation of transcription, DNA-dependent	-	-	-	-	-	-
326851	0	0	0	-1.36664	-1.31992	IPR001951	Histone H4,Histone core,Histone-fold	-	-	-	-	KOG3467	Histone H4	Chromatin structure and dynamics	-	-
325090	0	0	0	-1.28662	-1.32076	IPR003663	Sugar transporter,General substrate transporter,Major facilitator superfamily,Sugar transporter, conserved site,MFS general substrate transporter	5.3.1.4	-	-	-	KOG0254	KOG0254	General function prediction only	-	-
289605	0	0	0	-1.57393	-1.32536	IPR012336	Thioredoxin-like fold	-	-	-	-	KOG1187	Serine/threonine protein kinase	Signal transduction mechanisms	-	-
330353	0	0	0	-1.73215	-1.33603	IPR005821	Ion transport	-	-	ion channel activity,ion transport,membrane	-	KOG2301	Voltage-gated Ca2+ channels, alpha1 subunits	Signal transduction mechanisms	Inorganic ion transport and metabolism	-
263858	-1.38533	-1.55899	-1.3495	-1.08252	-1.66241	IPR003342	Glycosyl transferase, family 39,MIR,MIR motif	2.4.1.109			GT39	KOG3359		Posttranslational modification, protein turnover, chaperones	-	-
330081	0	0	0	-1.53862	-1.34367	-	-	-	-	-	-	KOG1721	KOG1721	General function prediction only	-	-
226017	0	0	0	-1.51948	-1.34652	IPR001360	Glycoside hydrolase, family 1,Glycoside hydrolase, catalytic core	-			GH1	KOG0626		Carbohydrate transport and metabolism	-	-
230296	0	0	0	-1.40404	-1.34778	IPR002883	Dockerin, cellulose-binding family V,Spore coat protein CotH,Dockering, cellulose docking	-			DOC2-DOC2-DOC2	-		-	-	-
330187	-2.35138	-2.39264	0	-1.78175	-1.34946	IPR002883	Dockerin, cellulose-binding family V,Dockering, cellulose docking	-			CE15-DOC2-DOC2	KOG3753		Signal transduction mechanisms	-	-
230764	0	0	0	-1.51243	-1.45343	IPR004240	Nonaspanin (TM9SF)	-	0.693	-	-	KOG1278	Endosomal membrane proteins, EMP70	Intracellular trafficking, secretion, and vesicular transport	-	-
296197	0	0	0	0	-1.36845	IPR009002	FMN-binding split barrel, related	-	-	-	-	-	-	-	-	-
273058	0	0	0	-2.32797	-1.36855	IPR001810	Cyclin-like F-box	-	-	-	-	KOG4574	KOG4574	General function prediction only	-	-
330759	0	0	0	-1.14133	-1.36876	IPR001173	Glycosyl transferase, family 2	-			GT2	KOG2978		General function prediction only	-	-
329710	0	0	0	0	-1.37042	-	-	6.3.2.19	-	ubiquitin-protein ligase activity,regulation of ubiquitin-protein ligase activity,regulation of ubiquitin-protein ligase activity during meiotic cell cycle,positive regulation of ubiquitin-protein ligase activity,negative regulation of ubiquitin-protein ligase activity	-	-	-	-	-	-
298750	-1.57415	-1.64759	-1.47485	-1.53168	-1.41912	-	-	6.5.1.1	-	DNA ligase (ATP) activity	-	KOG0946	ER-Golgi vesicle-tethering protein p115	Intracellular trafficking, secretion, and vesicular transport	-	-
325852	0	0	0	-1.51602	-1.38279	IPR002037	Glycoside hydrolase, family 8,Dockerin, cellulose-binding family V,Six-hairpin glycosidase-like,Dockering, cellulose docking	-			GH8-DOC2-DOC2	-		-	-	-
265086	0	0	0	-1.14356	-1.39731	IPR003095	Heat shock protein DnaJ,Heat shock protein DnaJ, N-terminal,Heat shock protein DnaJ, cysteine-rich region,Chaperone DnaJ, C-terminal,HSP40/DnaJ peptide-binding	-	0.963	-	-	KOG0712	KOG0712	Posttranslational modification, protein turnover, chaperones	-	-
298598	0	0	0	0	-1.38544	IPR003439	ABC transporter-like,AAA+ ATPase, core	-	-	ATP binding,ATPase activity,nucleotide binding,nucleoside-triphosphatase activity	-	KOG0059	KOG0059	Lipid transport and metabolism	General function prediction only	-
326461	0	0	-1.66804	-1.48389	-1.3855	IPR006813	Glycosyl transferase, family 17	2.3.1.48			GT17	KOG0870		Transcription	-	-
284435	0	0	0	-1.46457	-1.39313	-	-	-	-	-	-	KOG1649	KOG1649	Transcription	Chromatin structure and dynamics	-
330740	0	0	0	0	-1.39345	IPR001000	Glycoside hydrolase, family 10,Glycoside hydrolase, catalytic core	-			GH10	KOG3265		Transcription	Chromatin structure and dynamics	-
325259	-1.58933	-1.54635	0	-1.53636	-1.39547	IPR002883	Dockerin, cellulose-binding family V,Carbohydrate-binding,Dockering, cellulose docking	-			GH124-DOC2-DOC2	-		-	-	-
289147	-1.24417	0	0	-1.19871	-1.34081	-	-	3.6.1.3	0.82	-	-	KOG1815	KOG1815	Posttranslational modification, protein turnover, chaperones	-	-
263831	0	0	0	-1.2112	-1.1722	IPR001623	Heat shock protein DnaJ, N-terminal	-	-	-	-	KOG0716	KOG0716	Posttranslational modification, protein turnover, chaperones	-	-
293992	-1.48523	-1.61687	-1.38699	-1.22174	-1.39828	IPR001404	Heat shock protein Hsp90,ATP-binding region, ATPase-like	3.6.4.9	0.889	-	-	KOG0020	KOG0020	Posttranslational modification, protein turnover, chaperones	-	-
287609	0	0	0	-1.23362	-1.50203	IPR007246	Gaa1-like, GPI transamidase component	-	-	integral to membrane,GPI-anchor transamidase complex	-	KOG3566	KOG3566	Posttranslational modification, protein turnover, chaperones	-	-
330852	0	0	0	-1.37502	-1.39931	IPR003439	ABC transporter-like,ABC transporter, transmembrane region,AAA+ ATPase, core,ABC transporter, transmembrane region, type 1	-	-	ATP binding,transport,integral to membrane,ATPase activity, coupled to transmembrane movement of substances,ATPase activity,nucleotide binding,nucleoside-triphosphatase activity	-	KOG0054	KOG0054	Secondary metabolites biosynthesis, transport and catabolism	-	-
330551	0	0	0	0	-1.40001	IPR000254	Cellulose-binding region, fungal	3.2.1.3			CBM1	KOG3599		Signal transduction mechanisms	Inorganic ion transport and metabolism	-
298698	-1.15584	0	-1.23269	-0.944804	-1.4028	-	-	-	0.785	-	-	-	-	-	-	-
262582	0	0	0	-1.14703	-1.40324	IPR000718	Peptidase M13, neprilysin,Peptidase M13,Peptidase M, neutral zinc metallopeptidases, zinc-binding site	3.4.24.71	-	-	-	KOG3624	KOG3624	Amino acid transport and metabolism	-	-
291524	0	0	0	-1.16635	-1.41073	-	-	-	0.997	-	-	-	-	-	-	-
213374	-1.96617	0	0	0	-1.41397	IPR005132	Rare lipoprotein A,Pollen allergen/expansin, C-terminal,Barwin-related endoglucanase	-			EXPN-CBM63	-		-	-	-
289537	0	-1.93866	-2.16741	-1.54531	-2.12876	IPR005052	Legume-like lectin,Concanavalin A-like lectin/glucanase	-	0.901	-	-	KOG3838	Mannose lectin ERGIC-53, involved in glycoprotein traffic	Intracellular trafficking, secretion, and vesicular transport	-	-
325087	0	0	0	-1.78026	-1.4203	IPR003663	Sugar transporter,General substrate transporter,Major facilitator superfamily,Sugar transporter, conserved site,MFS general substrate transporter	5.3.1.4	-	-	-	KOG0254	KOG0254	General function prediction only	-	-
222214	0	0	0	-1.56653	-1.42267	IPR002883	Dockerin, cellulose-binding family V,Spore coat protein CotH,Dockering, cellulose docking	-			DOC2-DOC2	-		-	-	-
289038	0	0	0	-1.518	-1.42816	IPR001108	Peptidase A22A, presenilin,Zinc finger, MYND-type,Peptidase A22, presenilin signal peptide,MFS general substrate transporter	3.4.23.-	-	-	-	KOG2736	Presenilin	Signal transduction mechanisms	-	-
276416	0	0	0	-1.56178	-1.2215	IPR014778	Myb, DNA-binding,SANT, DNA-binding,Homeodomain-like	6.3.2.19	-	-	-	KOG0946	ER-Golgi vesicle-tethering protein p115	Intracellular trafficking, secretion, and vesicular transport	-	-
279242	0	0	0	-1.35678	-1.42993	-	-	-	-	-	-	-	-	-	-	-
293848	0	0	0	-1.58685	-1.43789	IPR001092	Basic helix-loop-helix dimerisation region bHLH,Helix-loop-helix DNA-binding	6.3.2.19	-	-	-	KOG2806	KOG2806	Carbohydrate transport and metabolism	-	-
325089	0	0	0	-1.25467	-1.43896	IPR003663	Sugar transporter,General substrate transporter,Major facilitator superfamily,Sugar transporter, conserved site,MFS general substrate transporter	5.3.1.4	-	-	-	KOG0254	KOG0254	General function prediction only	-	-
209921	-1.49424	0	0	-1.1937	-1.44156	IPR001757	ATPase, P-type, K/Mg/Cd/Cu/Zn/Na/Ca/Na/H-transporter,H+ transporting ATPase, proton pump,E1-E2 ATPase-associated region,ATPase, P-type cation-transporter, C-terminal,ATPase, P-type cation-transporter, N-terminal,Haloacid dehalogenase-like hydrolase,Calcium ATPase	3.6.3.8	-	-	-	KOG0202	KOG0202	Inorganic ion transport and metabolism	-	-
295359	-1.7646	-1.62158	-1.44168	-1.28242	-1.4458	-	-	-	0.996	-	-	-	-	-	-	-
289230	-1.96591	-1.60762	0	-1.46283	-1.44606	-	-	-	1	-	-	-	-	-	-	-
244609	0	0	0	-1.26124	-1.39912	IPR003342	Glycosyl transferase, family 39,MIR,MIR motif,Lipase, active site	2.4.1.109			GT39	KOG3359		Posttranslational modification, protein turnover, chaperones	-	-
290664	-1.15846	0	0	-1.26435	-1.6616	IPR001002	Chitin-binding, type 1,Spore coat protein CotH	-			CBM18-CBM18	KOG3714		Posttranslational modification, protein turnover, chaperones	-	-
240306	0	0	0	0	-1.45161	IPR008568	Protein of unknown function DUF850, transmembrane eukaryotic	-	-	-	-	KOG3188	KOG3188	Function unknown	-	-
325752	0	0	0	-1.68475	-1.22834	-	-	3.6.4.1	-	-	-	KOG0946	ER-Golgi vesicle-tethering protein p115	Intracellular trafficking, secretion, and vesicular transport	-	-
324477	-2.12037	0	0	-1.30755	-1.45641	IPR002883	Dockerin, cellulose-binding family V,Glycoside hydrolase, family 45,WD40 repeat,Barwin-related endoglucanase,Dockering, cellulose docking	-			CBM10-CBM10-GH45	KOG1520		General function prediction only	-	-
219066	-2.41674	0	-1.92002	-1.30571	-1.45736	IPR002860	BNR repeat,Dockerin, cellulose-binding family V,Peptidase M14, carboxypeptidase A,Dockering, cellulose docking	-			GH74-DOC2-DOC2-DOC2	-		-	-	-
327255	0	0	0	-1.0984	-1.45793	IPR001000	Glycoside hydrolase, family 10,Ricin B lectin,Dockerin, cellulose-binding family V,Ricin B-related lectin,Glycoside hydrolase, catalytic core,Dockering, cellulose docking	-			GH10-CBM13-DOC2-DOC2	-		-	-	-
292492	0	0	0	0	-1.46544	IPR002883	Dockerin, cellulose-binding family V,Spore coat protein CotH,Dockering, cellulose docking	-			DOC2-DOC2	KOG4574		General function prediction only	-	-
268032	-1.24707	0	0	-1.41638	-1.46578	IPR003439	ABC transporter-like,ABC-2 type transporter,AAA+ ATPase, core	-	-	-	-	KOG0061	KOG0061	Secondary metabolites biosynthesis, transport and catabolism	-	-
330117	0	0	0	0	-1.46617	-	-	-	-	-	-	-	-	-	-	-
293671	0	0	0	-2.24113	-1.46689	IPR008250	E1-E2 ATPase-associated region,Carbamoyl phosphate synthetase, large subunit, ATP-binding,Heavy metal transport/detoxification protein	3.6.3.4	-	-	-	KOG0207	KOG0207	Inorganic ion transport and metabolism	-	-
290182	0	0	0	-1.22637	-1.46919	IPR000922	D-galactoside/L-rhamnose binding SUEL lectin,Galactosyl transferase	-			GT34	KOG4748		Cell wall/membrane/envelope biogenesis	Carbohydrate transport and metabolism	-
251602	0	0	0	-1.57842	-1.4692	-	-	-	0.973	-	-	KOG0260	KOG0260	Transcription	-	-
267583	0	0	-1.30068	-1.39151	-1.4714	IPR006025	Peptidase M, neutral zinc metallopeptidases, zinc-binding site	-	-	-	-	-	-	-	-	-
293362	0	0	0	-1.30173	-1.45131	IPR002130	Peptidyl-prolyl cis-trans isomerase, cyclophilin-type,Cyclophilin-like	5.2.1.8	0.987	-	-	KOG0880	KOG0880	Posttranslational modification, protein turnover, chaperones	-	-
328648	0	0	0	-1.70193	-1.47248	IPR000209	Peptidase S8 and S53, subtilisin, kexin, sedolisin	-	-	-	-	KOG1437	KOG1437	Cell wall/membrane/envelope biogenesis	Extracellular structures	-
325088	0	0	0	-1.46692	-1.47369	IPR003663	Sugar transporter,General substrate transporter,Major facilitator superfamily,Sugar transporter, conserved site,MFS general substrate transporter	5.3.1.4	-	-	-	KOG0254	KOG0254	General function prediction only	-	-
267594	0	0	0	-1.79169	-1.4784	IPR011704	ATPase associated with various cellular activities, AAA-5,Midasin,AAA+ ATPase, core,von Willebrand factor, type A,RNA polymerase sigma factor 54, interaction,Acyl carrier protein-like,Armadillo-type fold	6.3.2.19	-	-	-	KOG1808	KOG1808	General function prediction only	-	-
296711	0	0	0	0	-1.47996	IPR001611	Leucine-rich repeat,Leucine-rich repeat, typical subtype	-	0.918	protein binding	-	KOG0619	KOG0619	General function prediction only	-	-
325008	0	0	0	0	-1.48334	IPR000519	P-type trefoil,Glycoside hydrolase, family 31,PT repeat,Glycoside hydrolase, catalytic core	3.2.1.20			CBM26-GH31	KOG1065		Carbohydrate transport and metabolism	-	-
206393	-2.02074	0	0	-1.55628	-1.48467	IPR002883	Dockerin, cellulose-binding family V,WD40 repeat,Dockering, cellulose docking	-			CBM10-CBM10-DOC2-DOC2	-		-	-	-
202085	-1.52611	-1.57957	0	-1.33869	-1.48764	IPR001757	ATPase, P-type, K/Mg/Cd/Cu/Zn/Na/Ca/Na/H-transporter,E1-E2 ATPase-associated region,ATPase, P-type cation-transporter, C-terminal,ATPase, P-type cation-transporter, N-terminal,Haloacid dehalogenase-like hydrolase,Calcium-translocating P-type ATPase, PMCA-type,Glycoside hydrolase, family 5	3.6.3.8	-	-	-	KOG0204	KOG0204	Inorganic ion transport and metabolism	-	-
324816	-1.90623	0	-2.57654	-2.14858	-1.48835	IPR011545	DNA/RNA helicase, DEAD/DEAH box type, N-terminal,DNA/RNA helicase, C-terminal,DBP10CT,DEAD-like helicase, N-terminal,Helicase, superfamily 1 and 2, ATP-binding,RNA helicase, DEAD-box type, Q motif,RNA helicase, ATP-dependent, DEAD-box, conserved site	3.6.1.-	-	-	-	KOG0337	KOG0337	RNA processing and modification	-	-
223411	-1.5319	0	-1.74991	-1.73337	-1.49072	IPR003439	ABC transporter-like,ABC transporter, transmembrane region,AAA+ ATPase, core,ABC transporter, transmembrane region, type 1	-	-	-	-	KOG0055	KOG0055	Secondary metabolites biosynthesis, transport and catabolism	-	-
291557	0	0	0	0	-1.49093	IPR004770	Na+/H+ antiporter NhaC	-	0.184	-	-	-	-	-	-	-
270105	0	0	0	-1.424	-1.38475	IPR000209	Peptidase S8 and S53, subtilisin, kexin, sedolisin,Protease inhibitor, beta-barrel	-	0.887	-	-	KOG1153	KOG1153	Posttranslational modification, protein turnover, chaperones	-	-
296993	0	-2.45149	-2.34815	0	-1.49288	IPR006662	Thioredoxin-related,Thioredoxin domain,Thioredoxin-like fold	5.3.4.1	1	cell redox homeostasis,protein disulfide isomerase activity	-	KOG4277	KOG4277	General function prediction only	-	-
270052	-1.65325	-1.83605	-1.40735	-1.2888	-1.50137	IPR014867	Spore coat protein CotH	-	0.827	-	-	-	-	-	-	-
290746	0	0	0	-1.48897	-2.44643	-	-	-	0.987	-	-	KOG4157	KOG4157	Posttranslational modification, protein turnover, chaperones	Carbohydrate transport and metabolism	-
247403	0	0	0	0	-1.50234	IPR005132	Rare lipoprotein A,Barwin-related endoglucanase	-	-	-	-	KOG1187	Serine/threonine protein kinase	Signal transduction mechanisms	-	-
199972	0	0	-2.01404	-1.26363	-1.5024	IPR005016	TMS membrane protein/tumour differentially expressed protein	-	-	-	-	KOG2592	KOG2592	Function unknown	-	-
280677	0	0	0	-1.67849	-1.50674	-	-	-	0.952	-	-	KOG1187	Serine/threonine protein kinase	Signal transduction mechanisms	-	-
327792	-1.08926	0	0	0	-1.50708	-	-	-	-	-	-	-	-	-	-	-
268962	0	0	0	-1.36545	-1.511	IPR001173	Glycosyl transferase, family 2	2.7.8.17			GT2	KOG2978		General function prediction only	-	-
250457	0	0	0	0	-1.51214	-	-	-	-	-	-	-	-	-	-	-
198435	-1.7194	0	0	-1.27404	-1.51352	IPR002883	Dockerin, cellulose-binding family V,Dockering, cellulose docking	-			DOC2-DOC2	-		-	-	-
80359	0	0	0	-1.41894	-1.51454	IPR001452	Src homology-3	-	-	-	-	KOG1546	Metacaspase involved in regulation of apoptosis	Cell cycle control, cell division, chromosome partitioning	Posttranslational modification, protein turnover, chaperones	-
292470	-1.35259	0	0	-1.31641	-1.5155	IPR001452	Src homology-3	-	0.841	-	-	KOG4225	Sorbin and SH3 domain-containing protein	Signal transduction mechanisms	-	-
49133	0	0	0	-2.39158	-1.516	-	-	2.7.1.37			GT2	KOG2806		Carbohydrate transport and metabolism	-	-
330606	0	0	0	-1.51583	-1.69029	IPR000209	Peptidase S8 and S53, subtilisin, kexin, sedolisin,Chitin-binding, type 1,Ricin B lectin,Ricin B-related lectin	6.5.1.1			CBM18	KOG1153		Posttranslational modification, protein turnover, chaperones	-	-
327724	0	0	0	-1.43184	-1.51955	IPR006813	Glycosyl transferase, family 17	-			GT17	-		-	-	-
291190	0	0	0	-1.27159	-1.52024	IPR002883	Dockerin, cellulose-binding family V,Spore coat protein CotH,Dockering, cellulose docking	-			DOC2-DOC2-DOC2	-		-	-	-
269965	0	0	0	0	-1.52805	IPR002022	Pectate lyase/Amb allergen,Pectin lyase fold/virulence factor	-			PL1_7	-		-	-	-
283840	-1.96621	-2.49335	0	-1.49517	-1.52856	IPR001002	Chitin-binding, type 1	-			CBM18-CBM18-CBM18	KOG1217		Signal transduction mechanisms	-	-
326548	0	-1.76984	-2.06932	-1.88974	-1.53013	-	-	-	-	-	-	-	-	-	-	-
223899	0	0	0	-1.23836	-1.53053	IPR001568	Ribonuclease T2	-	0.933	-	-	KOG1642	KOG1642	RNA processing and modification	-	-
282669	0	0	0	-1.52434	0	IPR000209	Peptidase S8 and S53, subtilisin, kexin, sedolisin	6.3.2.19	-	-	-	KOG1153	KOG1153	Posttranslational modification, protein turnover, chaperones	-	-
271287	0	0	0	0	-1.53801	-	-	-	-	-	-	-	-	-	-	-
272786	0	0	0	0	-1.5387	IPR006046	Glycoside hydrolase family 13,Glycosyl hydrolase, family 13, catalytic region,Alpha-amylase, C-terminal all beta,Carbohydrate binding family 25,Glycosyl hydrolase, family 13, subfamily, catalytic region,Glycoside hydrolase, catalytic core	3.2.1.1			GH13_28-CBM26-CBM25	KOG2212		Carbohydrate transport and metabolism	-	-
327526	0	0	0	0	-1.54005	IPR002883	Dockerin, cellulose-binding family V,Spore coat protein CotH,Dockering, cellulose docking	-			DOC2-DOC2	KOG0335		RNA processing and modification	-	-
295556	0	0	0	-1.49377	-1.542	IPR001524	Glycoside hydrolase, family 6,Dockerin, cellulose-binding family V,1, 4-beta cellobiohydrolase,Dockering, cellulose docking	-			DOC2-DOC2-GH6	-		-	-	-
224641	-2.23054	0	0	0	-1.54364	IPR000719	Protein kinase, core,Serine/threonine protein kinase-related,Tyrosine protein kinase,Serine/threonine protein kinase,Protein kinase ATP binding, conserved site,Serine/threonine protein kinase, active site,Protein kinase-like	2.7.1.-	-	-	-	KOG0583	Serine/threonine protein kinase	Signal transduction mechanisms	-	-
290122	0	-2.31405	-1.848	-1.61043	-1.54616	IPR001680	WD40 repeat	-	0.998	-	-	KOG3803	KOG3803	Transcription	-	-
280482	0	0	0	-1.65471	-1.55047	IPR002989	Mycobacterial pentapeptide repeat	-	0.999	-	-	KOG3854	KOG3854	Function unknown	-	-
219082	0	0	0	-0.939853	-1.55055	IPR001000	Glycoside hydrolase, family 10,Dockerin, cellulose-binding family V,Glutamine amidotransferase, class-II,Glycoside hydrolase, catalytic core,Dockering, cellulose docking	-			DOC2-GH10	-		-	-	-
328873	-1.47905	-1.50563	0	-1.55185	-1.55208	IPR001452	Src homology-3	-	-	-	-	KOG3753	Circadian clock protein period	Signal transduction mechanisms	-	-
219757	-1.87163	0	0	-1.483	-1.55816	IPR002883	Dockerin, cellulose-binding family V,Peptidase M, neutral zinc metallopeptidases, zinc-binding site,Dockering, cellulose docking	-			DOC2-DOC2	-		-	-	-
266942	0	0	0	-1.74144	0	IPR000194	ATPase, F1/V1/A1 complex, alpha/beta subunit, nucleotide-binding	-	-	-	-	KOG0946	ER-Golgi vesicle-tethering protein p115	Intracellular trafficking, secretion, and vesicular transport	-	-
330958	0	0	0	0	-1.57183	IPR003439	ABC transporter-like,ABC transporter, transmembrane region,AAA+ ATPase, core,ABC transporter, transmembrane region, type 1	-	-	ATP binding,transport,integral to membrane,ATPase activity, coupled to transmembrane movement of substances,ATPase activity,nucleotide binding,nucleoside-triphosphatase activity	-	KOG0055	KOG0055	Secondary metabolites biosynthesis, transport and catabolism	-	-
268409	-1.6288	0	-1.9818	-1.87265	-1.57281	IPR008957	Fibronectin, type III-like fold	6.3.2.19	-	-	-	KOG2806	KOG2806	Carbohydrate transport and metabolism	-	-
290868	0	0	0	-1.54515	-1.57353	IPR001452	Src homology-3	6.3.2.19	0.919	-	-	KOG2806	KOG2806	Carbohydrate transport and metabolism	-	-
269834	0	0	0	-1.46788	-1.57386	IPR001384	Peptidase M35, deuterolysin	3.6.3.1	0.98	-	-	KOG1187	Serine/threonine protein kinase	Signal transduction mechanisms	-	-
260703	0	0	0	-1.60992	-1.57602	IPR008429	Cleft lip and palate transmembrane 1	-	-	-	-	KOG2489	KOG2489	General function prediction only	-	-
297901	0	0	0	0	-1.57787	IPR007087	Zinc finger, C2H2-type,Zinc finger, C2H2-like	-	-	nucleic acid binding,intracellular,zinc ion binding	-	KOG1721	KOG1721	General function prediction only	-	-
291470	-1.99194	0	0	-1.64066	-1.57834	IPR016196	MFS general substrate transporter	-	-	-	-	KOG0253	KOG0253	General function prediction only	-	-
265945	0	0	0	-3.14511	-1.57973	IPR005479	Carbamoyl phosphate synthetase, large subunit, ATP-binding	6.3.2.19	-	-	-	KOG4674	KOG4674	Function unknown	-	-
330605	-1.84483	-1.65304	0	-1.9521	-1.57996	IPR002883	Dockerin, cellulose-binding family V,Carbohydrate binding family 6,Glycoside hydrolase, family 43,Cellulose binding, type IV,Galactose-binding like,Dockering, cellulose docking	-			GH43-CBM6-DOC2-DOC2	KOG0335		RNA processing and modification	-	-
185632	-2.06953	0	0	0	-1.587	IPR009009	Barwin-related endoglucanase	-	-	-	-	-	-	-	-	-
265018	0	0	0	0	-1.59011	-	-	-	-	-	-	-	-	-	-	-
298712	0	0	0	-1.48543	-1.59453	IPR001452	Src homology-3	-	0.921	-	-	KOG1472	KOG1472	Transcription	Chromatin structure and dynamics	-
205459	0	0	0	-1.3837	-1.5973	IPR001312	Hexokinase	2.7.1.2	-	-	-	KOG1369	KOG1369	Carbohydrate transport and metabolism	-	-
267279	0	-1.82446	0	-1.57244	-1.59752	IPR002018	Carboxylesterase, type B	3.1.1.7	-	-	-	KOG1516	KOG1516	General function prediction only	-	-
270778	0	0	-2.18978	-1.88441	-1.60027	-	-	-	0.994	-	-	KOG4574	KOG4574	General function prediction only	-	-
264054	0	0	0	-1.62831	-1.60132	-	-	-	-	-	-	-	-	-	-	-
268802	0	0	0	-1.46609	-1.60139	IPR000757	Glycoside hydrolase, family 16,Concanavalin A-like lectin/glucanase	-			CBM52-GH16	KOG2254		Carbohydrate transport and metabolism	-	-
45318	-1.89684	-2.34398	-1.82101	-1.79996	-1.60188	-	-	-	-	-	-	-	-	-	-	-
289809	-2.6371	-2.28562	-2.73848	-1.84823	-1.60263	-	-	-	0.644	-	-	-	-	-	-	-
286559	-1.57957	-1.513	0	-1.56513	-1.60323	IPR000215	Protease inhibitor I4, serpin,Dockerin, cellulose-binding family V,Dockering, cellulose docking	-			DOC2-DOC2-DOC2	KOG2392		Defense mechanisms	-	-
290977	0	0	0	-2.30125	-1.60428	IPR000254	Cellulose-binding region, fungal,Pectinesterase, catalytic,Pectin lyase fold/virulence factor	-			CE8-CBM1	KOG4574		General function prediction only	-	-
269576	0	0	0	-1.60768	0	IPR004046	Glutathione S-transferase, C-terminal,Glutathione S-transferase, N-terminal,Glutathione S-transferase, C-terminal-like,Thioredoxin-like fold	2.5.1.18	1	-	-	KOG1695	KOG1695	Posttranslational modification, protein turnover, chaperones	-	-
271538	0	0	0	-1.34199	-1.61118	-	-	-	0.995	-	-	-	-	-	-	-
230510	-1.79102	-1.95605	-2.05424	-1.79236	-1.20016	IPR005599	Alg9-like mannosyltransferase	2.4.1.-			GT22	KOG2515	Mannosyltransferase	Cell wall/membrane/envelope biogenesis	Intracellular trafficking, secretion, and vesicular transport	-
226999	-1.75905	0	0	-1.75049	-1.61232	IPR003439	ABC transporter-like,ABC transporter, transmembrane region,AAA+ ATPase, core,ABC transporter, transmembrane region, type 1	-	-	ATP binding,transport,integral to membrane,ATPase activity, coupled to transmembrane movement of substances,ATPase activity,nucleotide binding,nucleoside-triphosphatase activity	-	KOG0054	KOG0054	Secondary metabolites biosynthesis, transport and catabolism	-	-
292632	-2.52923	-2.314	-1.84351	-2.03089	-1.6127	IPR001002	Chitin-binding, type 1	-			CBM18-CBM18-CBM18-CBM18	KOG3599		Signal transduction mechanisms	Inorganic ion transport and metabolism	-
263666	-2.23209	-1.6872	-1.78134	-1.7563	-1.61332	IPR001384	Peptidase M35, deuterolysin	-	0.965	-	-	KOG0118	KOG0118	General function prediction only	-	-
290139	0	0	0	-2.32122	-1.61659	IPR002035	von Willebrand factor, type A,Vault protein inter-alpha-trypsin,Vault protein inter-alpha-trypsin, metazoa	4.6.1.2	0.997	-	-	KOG4674	KOG4674	Function unknown	-	-
269263	0	0	0	-1.6094	-1.99764	IPR006212	Furin-like repeat,EGF-like region, conserved site,Growth factor, receptor	-	0.998	-	-	KOG3525	KOG3525	Posttranslational modification, protein turnover, chaperones	-	-
324905	0	0	0	0	-1.62316	-	-	6.3.2.19	-	-	-	-	-	-	-	-
266376	-2.25467	-2.24284	0	-1.87891	-1.62322	-	-	-	-	-	-	KOG4002	KOG4002	Function unknown	-	-
329135	-1.74003	-2.12077	-2.71295	-1.65853	-1.62363	IPR000175	Sodium:neurotransmitter symporter	-	-	-	-	KOG3660	Sodium-neurotransmitter symporter	Signal transduction mechanisms	-	-
289261	0	0	0	-1.29047	-1.62688	-	-	-	0.468	-	-	-	-	-	-	-
325288	0	0	-2.70212	-1.64417	-1.62729	-	-	-	-	-	-	KOG4574	KOG4574	General function prediction only	-	-
233234	0	0	0	-1.87273	-1.62981	IPR000556	Glycoside hydrolase, 48F,Dockerin, cellulose-binding family V,Six-hairpin glycosidase-like,Dockering, cellulose docking	-			GH48-DOC2-DOC2	-		-	-	-
298741	0	0	0	0	-1.63175	IPR002883	Dockerin, cellulose-binding family V,Spore coat protein CotH,Dockering, cellulose docking	-			DOC2-DOC2	-		-	-	-
222801	0	0	0	0	-1.63216	-	-	-			GH114	KOG1520		General function prediction only	-	-
50052	-2.11257	0	0	0	-1.63307	-	-	-	-	-	-	-	-	-	-	-
329547	0	0	0	0	-1.63346	IPR003439	ABC transporter-like,ABC transporter, transmembrane region,AAA+ ATPase, core,ABC transporter, transmembrane region, type 1	-	-	-	-	KOG0055	KOG0055	Secondary metabolites biosynthesis, transport and catabolism	-	-
327725	-1.24586	0	-1.46604	-1.37353	-1.64121	IPR006813	Glycosyl transferase, family 17	-			GT17	-		-	-	-
329627	-1.29518	0	-1.66231	-1.84023	-1.65978	IPR002883	Dockerin, cellulose-binding family V,Dockering, cellulose docking	-			DOC2-CE1	KOG1999		Transcription	-	-
270152	-1.2982	-1.35406	-1.49044	-1.6176	-1.89363	IPR000209	Peptidase S8 and S53, subtilisin, kexin, sedolisin	-	0.887	-	-	KOG1153	KOG1153	Posttranslational modification, protein turnover, chaperones	-	-
155811	-1.55509	-1.62155	0	-1.62293	-1.44773	IPR001452	Src homology-3	-	0.995	-	-	KOG4157	KOG4157	Posttranslational modification, protein turnover, chaperones	Carbohydrate transport and metabolism	-
330295	-1.95248	-1.73231	-1.71679	-1.98364	-1.66736	-	-	-	-	-	-	KOG1187	Serine/threonine protein kinase	Signal transduction mechanisms	-	-
327296	0	0	0	0	-1.66787	-	-	2.1.1.16	-	-	-	KOG4142	KOG4142	Lipid transport and metabolism	-	-
286659	-2.56608	-2.15429	0	-1.44162	-1.66823	-	-	-	0.999	-	-	-	-	-	-	-
327423	-1.91782	-1.78456	-1.53338	-1.58368	-1.66959	IPR016024	Armadillo-type fold	3.2.1.18	-	-	-	KOG2992	KOG2992	Nuclear structure	-	-
328583	-2.01284	0	0	-1.33888	-1.67121	IPR001002	Chitin-binding, type 1,Peptidase S8 and S53, subtilisin, kexin, sedolisin,Peptidase, cysteine peptidase active site,Signal recognition particle, SRP54 subunit, GTPase	3.2.1.3			CBM18-CBM18-CBM18-CBM18	KOG1216		Defense mechanisms	Extracellular structures	-
290943	-1.71709	-1.79416	0	-1.79448	-1.677	IPR001701	Glycoside hydrolase, family 9,Dockerin, cellulose-binding family V,Six-hairpin glycosidase-like,Dockering, cellulose docking	3.2.1.4			DOC2-DOC2-DOC2-GH9	-		-	-	-
290436	0	0	0	-1.99589	-1.67748	IPR001002	Chitin-binding, type 1	-			CBM18-CBM18	KOG4593		Cell cycle control, cell division, chromosome partitioning	-	-
283941	0	0	-2.02456	-1.37688	-1.67827	-	-	-	-	-	-	-	-	-	-	-
250055	-1.9776	0	-2.0052	-1.96018	-1.67938	IPR007300	LrgB-like protein,Delta endotoxin, N-terminal	-	-	pathogenesis,membrane	-	-	-	-	-	-
226082	-2.51318	0	0	-2.05486	-1.68772	IPR001002	Chitin-binding, type 1,Glycoside hydrolase, family 18, catalytic domain,Chitinase II,Glycoside hydrolase, chitinase active site,Glycoside hydrolase, catalytic core	-			CBM18-CBM18-CBM18-CBM18-CBM18-GH18	KOG2806		Carbohydrate transport and metabolism	-	-
266873	-1.86187	-2.46048	0	-1.82387	-1.68963	IPR014867	Spore coat protein CotH	-	0.85	-	-	KOG4736	KOG4736	Function unknown	-	-
327908	-1.60248	-1.554	0	-1.56709	-1.69012	IPR000772	Ricin B lectin,Dockerin, cellulose-binding family V,Six-hairpin glycosidase-like,Ricin B-related lectin,Dockering, cellulose docking	-			DOC2-DOC2-CBM13-GH95	-		-	-	-
295825	-1.6542	-1.92344	-1.79004	-1.64162	-2.03582	IPR003674	Oligosaccharyl transferase, STT3 subunit	2.4.1.-			GT66	KOG2292		Posttranslational modification, protein turnover, chaperones	-	-
153470	-1.55046	-2.10429	-1.76722	-1.66869	-1.60442	IPR005132	Rare lipoprotein A,Barwin-related endoglucanase	-	0.979	-	-	KOG4157	KOG4157	Posttranslational modification, protein turnover, chaperones	Carbohydrate transport and metabolism	-
291146	0	0	0	0	-1.70627	-	-	-	0.996	-	-	KOG4827	KOG4827	Function unknown	-	-
327613	0	0	0	0	-1.71585	IPR002509	Polysaccharide deacetylase,Glycoside hydrolase/deacetylase, beta/alpha-barrel	-			CE4	KOG2806		Carbohydrate transport and metabolism	-	-
328920	-1.59434	-1.829	-1.75289	-1.68206	-1.47182	IPR002883	Dockerin, cellulose-binding family V,Dockering, cellulose docking	-			DOC2-DOC2-CE1	KOG1283		Posttranslational modification, protein turnover, chaperones	-	-
243947	-1.47053	0	-1.57691	-1.34758	-1.71814	-	-	-	0.994	-	-	-	-	-	-	-
296807	0	-2.09093	0	-1.47786	-1.72792	IPR014867	Spore coat protein CotH	-	0.999	-	-	-	-	-	-	-
325256	0	0	-3.31342	-1.8611	-1.73278	IPR002794	Protein of unknown function DUF92, transmembrane	-	-	-	-	KOG4491	KOG4491	Function unknown	-	-
289774	0	0	0	-1.34153	-1.73413	IPR000922	D-galactoside/L-rhamnose binding SUEL lectin,Galactosyl transferase	-			GT34	KOG4748		Cell wall/membrane/envelope biogenesis	Carbohydrate transport and metabolism	-
327938	-1.78855	-1.69948	0	-1.59502	-1.7386	IPR002883	Dockerin, cellulose-binding family V,Carbohydrate binding family 6,Glycoside hydrolase, family 43,Galactose-binding like,Dockering, cellulose docking	-			GH43-CBM6-DOC2-DOC2	-		-	-	-
54630	-1.42898	-1.69738	-1.56314	-1.78378	-1.74192	-	-	-			GH45	-		-	-	-
216864	0	0	0	-1.33001	-1.74702	IPR003439	ABC transporter-like,AAA+ ATPase, core	-	-	-	-	KOG0059	KOG0059	Lipid transport and metabolism	General function prediction only	-
331039	-1.94947	-1.79839	-1.45634	-1.58062	-1.7491	IPR016024	Armadillo-type fold	3.2.1.18	-	binding,exo-alpha-sialidase activity	-	KOG2992	KOG2992	Nuclear structure	-	-
298677	-1.57834	0	0	-1.35819	-1.75195	IPR014867	Spore coat protein CotH	-	0.999	-	-	-	-	-	-	-
330223	0	0	-3.01485	-1.6344	-1.75395	-	-	-	-	-	-	KOG2806	KOG2806	Carbohydrate transport and metabolism	-	-
222473	-1.79457	-2.49506	-1.5847	-1.61063	-1.75669	IPR002198	Short-chain dehydrogenase/reductase SDR,Glucose/ribitol dehydrogenase,NAD(P)-binding	1.1.1.62	-	-	-	KOG1014	KOG1014	Lipid transport and metabolism	-	-
272403	0	0	-2.68763	-1.82024	-1.75755	IPR000337	GPCR, family 3,GPCR, family 3, gamma-aminobutyric acid receptor, type B	-	0.999	G-protein coupled receptor protein signaling pathway,metabotropic glutamate, GABA-B-like receptor activity,integral to membrane,GABA-B receptor activity	-	KOG1055	GABA-B ion channel receptor subunit GABABR1 and related subunits, G-protein coupled receptor superfamily	Signal transduction mechanisms	Amino acid transport and metabolism	Inorganic ion transport and metabolism
295341	-2.03731	0	0	0	-1.76535	IPR001000	Glycoside hydrolase, family 10,Glycoside hydrolase, catalytic core	-			GH10	-		-	-	-
291388	0	0	0	-1.75454	-1.7729	IPR000254	Cellulose-binding region, fungal,Glycoside hydrolase, family 6,1, 4-beta cellobiohydrolase	-			CBM1-GH6	KOG3799		Intracellular trafficking, secretion, and vesicular transport	-	-
178999	0	0	0	-1.70238	-1.77446	IPR001002	Chitin-binding, type 1	-			CBM18-CBM18-CBM18	KOG4297		Defense mechanisms	Signal transduction mechanisms	-
244793	0	0	0	-1.75869	-1.77459	IPR001398	Macrophage migration inhibitory factor	5.3.2.1	-	-	-	KOG1759	KOG1759	Defense mechanisms	-	-
293925	-2.22199	-2.58964	-2.16638	-1.91592	-1.77601	-	-	2.7.7.6	1	-	-	KOG2806	KOG2806	Carbohydrate transport and metabolism	-	-
329130	-1.879	-1.55385	0	-1.58528	-1.7773	IPR000772	Ricin B lectin,Dockerin, cellulose-binding family V,Ricin B-related lectin,Glycoside hydrolase, catalytic core,Dockering, cellulose docking	-			GH39-CBM13-DOC2-DOC2	-		-	-	-
137715	0	0	0	-1.7943	-1.77794	IPR001611	Leucine-rich repeat,Leucine-rich repeat, N-terminal	-	0.997	-	-	KOG2744	KOG2744	Transcription	-	-
326849	0	-1.76258	0	-1.42218	-1.78785	IPR002883	Dockerin, cellulose-binding family V,Spore coat protein CotH,Dockering, cellulose docking	-			DOC2-DOC2	KOG0118		General function prediction only	-	-
273068	-2.2502	-3.1583	0	-1.73946	-1.79002	-	-	-	0.997	-	-	-	-	-	-	-
326695	0	0	0	-1.67861	-1.79162	-	-	-	-	-	-	KOG4574	KOG4574	General function prediction only	-	-
219901	-1.3229	-1.5608	0	-1.77558	-1.80724	IPR000757	Glycoside hydrolase, family 16,Concanavalin A-like lectin/glucanase	-			CBM52-CBM52-GH16	KOG2254		Carbohydrate transport and metabolism	-	-
205988	0	0	0	0	-1.81178	IPR007369	Peptidase A22B, signal peptide peptidase,Peptidase A22, presenilin signal peptide	3.4.99.-	-	-	-	KOG2443	KOG2443	Function unknown	-	-
328931	0	0	0	-2.07286	-1.81405	IPR013032	EGF-like region, conserved site,Growth factor, receptor	-	-	-	-	KOG1215	Low-density lipoprotein receptors containing Ca2+-binding EGF-like domains	Signal transduction mechanisms	-	-
330700	0	0	0	-1.13441	-1.82582	IPR006179	5'-Nucleotidase and apyrase,Metallophosphoesterase,5'-Nucleotidase, C-terminal	3.1.3.5	-	hydrolase activity,nucleotide catabolic process,5'-nucleotidase activity,IMP-GMP specific 5'-nucleotidase activity	-	KOG4419	KOG4419	Nucleotide transport and metabolism	-	-
294307	-1.91837	-2.5343	-2.18753	-2.40019	-1.82584	IPR001611	Leucine-rich repeat	-	0.95	-	-	KOG0619	KOG0619	General function prediction only	-	-
264865	0	0	-2.26943	-2.5801	-1.82731	-	-	-	-	-	-	KOG4574	KOG4574	General function prediction only	-	-
50013	0	0	0	-1.31581	-1.82733	-	-	2.7.7.7	-	-	-	KOG2744	KOG2744	Transcription	-	-
327583	0	0	-1.80651	-2.01847	-1.83351	IPR001611	Leucine-rich repeat,Leucine-rich repeat, typical subtype	3.1.11.-	-	-	-	KOG0619	KOG0619	General function prediction only	-	-
292939	-1.80455	0	0	-1.49145	-1.83421	IPR005132	Rare lipoprotein A,Barwin-related endoglucanase	-			EXPN	KOG1520		General function prediction only	-	-
271392	-1.92216	0	0	-1.86213	-1.83528	-	-	-	0.991	-	-	KOG4574	KOG4574	General function prediction only	-	-
329169	-2.01108	0	0	0	-1.8353	-	-	-	-	-	-	-	-	-	-	-
327937	-1.48464	-1.9839	-1.41147	-1.94148	-1.83745	IPR001137	Glycoside hydrolase, family 11,Dockerin, cellulose-binding family V,Concanavalin A-like lectin/glucanase,Dockering, cellulose docking	-			GH11-DOC2-DOC2	KOG4297		Defense mechanisms	Signal transduction mechanisms	-
283303	-1.83317	-2.21067	-1.81192	-1.75267	-1.84252	IPR001452	Src homology-3	-	0.995	-	-	KOG4225	Sorbin and SH3 domain-containing protein	Signal transduction mechanisms	-	-
289898	-1.46358	0	0	-1.72853	-1.91459	IPR000209	Peptidase S8 and S53, subtilisin, kexin, sedolisin	-	0.816	-	-	KOG1153	KOG1153	Posttranslational modification, protein turnover, chaperones	-	-
328527	-1.71374	-2.24944	-2.23015	-2.56619	-1.8487	-	-	-	-	-	-	-	-	-	-	-
23684	0	-2.05135	-1.88377	-1.75613	-1.85529	IPR008429	Cleft lip and palate transmembrane 1	-	-	-	-	KOG2489	KOG2489	General function prediction only	-	-
328080	-2.56918	-2.26417	-1.78285	-2.13069	-1.85615	-	-	-	-	-	-	-	-	-	-	-
326254	0	0	0	0	-1.85999	-	-	-	-	-	-	-	-	-	-	-
325613	-2.88731	-3.34897	-2.45895	-2.39378	-1.86154	-	-	-	-	-	-	KOG2992	KOG2992	Nuclear structure	-	-
264830	-2.26464	-2.01532	-1.65733	-1.98086	-1.86463	IPR000254	Cellulose-binding region, fungal,Lipase, GDSL,Rhamnogalacturonate lyase,Carbohydrate-binding-like fold,Galactose-binding like,Esterase, SGNH hydrolase-type,Glycoside hydrolase-type carbohydrate-binding	-			PL4_dist-CBM1-CE12	-		-	-	-
328783	-1.62294	-1.29476	-1.30347	-1.6803	-1.86647	IPR001137	Glycoside hydrolase, family 11,Concanavalin A-like lectin/glucanase	-			GH11	KOG4297		Defense mechanisms	Signal transduction mechanisms	-
204509	-2.52646	-2.92565	-3.28922	-2.22899	-1.86949	IPR002110	Ankyrin	-	-	-	-	KOG0504	KOG0504	General function prediction only	-	-
327204	0	0	-2.30675	-1.57119	-1.88251	-	-	-	-	-	-	-	-	-	-	-
288960	0	-1.95157	0	-1.79685	-1.89963	IPR012336	Thioredoxin-like fold	5.3.4.1	0.999	-	-	KOG0191	KOG0191	Posttranslational modification, protein turnover, chaperones	-	-
329637	-2.02044	-1.73523	-2.13662	-1.80207	-1.89452	IPR002883	Dockerin, cellulose-binding family V,Spore coat protein CotH,Dockering, cellulose docking	-			DOC2-DOC2	-		-	-	-
326808	-2.03575	0	-2.18331	-2.19669	-1.89473	IPR014867	Spore coat protein CotH	-	-	-	-	-	-	-	-	-
328103	0	0	0	0	-1.89918	-	-	-	-	-	-	-	-	-	-	-
270043	0	0	0	-1.82454	-1.90958	IPR013766	Thioredoxin domain,Thioredoxin-like fold	-	0.997	-	-	KOG0191	KOG0191	Posttranslational modification, protein turnover, chaperones	-	-
296068	0	0	0	-1.39237	-1.90247	-	-	6.5.1.1	0.15	-	-	KOG4415	KOG4415	Function unknown	-	-
289111	-1.75149	-1.782	-2.06249	-1.81549	-1.90292	IPR001611	Leucine-rich repeat	2.7.7.7	0.98	-	-	KOG2744	KOG2744	Transcription	-	-
291257	-1.5146	-1.75589	0	-1.84786	-1.9087	IPR001452	Src homology-3	-	0.995	-	-	KOG0382	KOG0382	General function prediction only	-	-
266681	0	0	-2.09162	-1.87649	-1.69345	IPR000209	Peptidase S8 and S53, subtilisin, kexin, sedolisin,Thiolase-like,Chitin-binding, type 1	-			CBM18-CBM18	KOG1153		Posttranslational modification, protein turnover, chaperones	-	-
247635	-2.2071	-1.89548	-1.53674	-1.75206	-1.91137	IPR006710	Glycoside hydrolase, family 43	-			GH43	-		-	-	-
324235	-1.64024	-1.66684	-1.60497	-1.59771	-1.91459	IPR002883	Dockerin, cellulose-binding family V,Glycosyl hydrolase 53,Glycoside hydrolase, catalytic core,Dockering, cellulose docking	-			GH53-DOC2-DOC2	KOG4574		General function prediction only	-	-
285341	-2.02811	-2.44853	-1.69817	-1.92254	-2.08614	IPR004839	Aminotransferase, class I and II,Pyridoxal phosphate-dependent transferase, major region	2.3.1.50	-	biosynthetic process,transferase activity, transferring nitrogenous groups,pyridoxal phosphate binding,serine C-palmitoyltransferase activity,serine C-palmitoyltransferase complex	-	KOG1358	KOG1358	Posttranslational modification, protein turnover, chaperones	-	-
290747	0	0	0	-1.33056	-1.92222	-	-	-	0.998	-	-	KOG1216	KOG1216	Defense mechanisms	Extracellular structures	-
249238	-1.79794	-1.81806	-2.03293	-1.93845	-2.13186	IPR006662	Thioredoxin-related,Thioredoxin domain,Thioredoxin-like fold	5.3.4.1	0.991	-	-	KOG0191	KOG0191	Posttranslational modification, protein turnover, chaperones	-	-
328179	-2.24277	0	-1.69079	-1.72868	-1.93174	IPR001764	Glycoside hydrolase, family 3, N-terminal,Glycoside hydrolase, family 3, C-terminal,Glycoside hydrolase, catalytic core	-			GH3	-		-	-	-
201456	-2.16815	0	0	-2.10741	-1.93643	IPR001842	Peptidase M36, fungalysin,Peptidase M, neutral zinc metallopeptidases, zinc-binding site	-	-	-	-	-	-	-	-	-
297251	0	0	0	-2.13435	-1.93973	-	-	-	0.982	-	-	-	-	-	-	-
284628	-1.97132	-2.19152	-1.54381	-2.03084	-1.94529	IPR002883	Dockerin, cellulose-binding family V,Expansin 45, endoglucanase-like,Pollen allergen/expansin, C-terminal,Insulin/IGF/relaxin,Barwin-related endoglucanase,Dockering, cellulose docking	-			DOC2-DOC2-DOC2-EXPN	-		-	-	-
272455	0	0	-1.72039	0	-1.94679	-	-	-	-	-	-	-	-	-	-	-
202613	0	0	0	0	-1.95005	IPR003737	N-acetylglucosaminyl phosphatidylinositol deacetylase	-	-	-	-	KOG3332	KOG3332	Cell wall/membrane/envelope biogenesis	-	-
199281	0	0	0	0	-1.95044	-	-	-			GH114	-		-	-	-
327385	-2.25491	0	0	-1.36284	-1.95367	-	-	-	-	-	-	KOG1808	KOG1808	General function prediction only	-	-
324033	-1.5915	0	-1.85659	-2.30367	-1.95533	IPR000209	Peptidase S8 and S53, subtilisin, kexin, sedolisin	-	-	-	-	KOG1437	KOG1437	Cell wall/membrane/envelope biogenesis	Extracellular structures	-
326091	0	0	0	-1.77824	0	-	-	6.3.2.19	-	-	-	KOG0946	KOG0946	Intracellular trafficking, secretion, and vesicular transport	-	-
298222	-1.60011	0	-1.48014	-1.88262	-1.96002	IPR001757	ATPase, P-type, K/Mg/Cd/Cu/Zn/Na/Ca/Na/H-transporter,H+ transporting ATPase, proton pump,E1-E2 ATPase-associated region,ATPase, P-type cation-transporter, C-terminal,ATPase, P-type cation-transporter, N-terminal,Haloacid dehalogenase-like hydrolase	3.6.3.8	-	ATP binding,ATPase activity, coupled to transmembrane movement of ions, phosphorylative mechanism,proton transport,membrane,transport,cation transport,catalytic activity,metabolic process,hydrolase activity, acting on acid anhydrides, catalyzing transmembrane movement of substances,calcium-transporting ATPase activity	-	KOG0202	KOG0202	Inorganic ion transport and metabolism	-	-
289900	0	0	0	0	-1.96041	IPR001384	Peptidase M35, deuterolysin	-	0.916	-	-	KOG0335	KOG0335	RNA processing and modification	-	-
262235	0	0	0	0	-1.96537	IPR004299	Membrane bound O-acyl transferase, MBOAT	-	-	-	-	KOG3860	Acyltransferase required for palmitoylation of Hedgehog (Hh) family of secreted signaling proteins	Signal transduction mechanisms	-	-
326571	-1.73222	0	-2.14893	-1.88307	-1.98001	-	-	-			GT71	-		-	-	-
266584	-3.83239	-3.82266	-3.22719	0	-1.98252	IPR013766	Thioredoxin domain,Thioredoxin-like fold	2.7.7.7	0.892	-	-	KOG2806	KOG2806	Carbohydrate transport and metabolism	-	-
215273	-2.53437	0	0	-1.96314	-1.98719	-	-	-	-	-	-	-	-	-	-	-
248661	-1.93648	-1.86219	-1.52999	-1.82136	-1.99086	IPR003305	Carbohydrate-binding, CenC-like,Glycoside hydrolase, family 43,Galactose-binding like	-			GH43-CBM22	-		-	-	-
329752	0	0	0	-1.30752	-1.99225	IPR004770	Na+/H+ antiporter NhaC	-	-	sodium ion transport,regulation of pH,sodium:hydrogen antiporter activity,integral to membrane	-	-	-	-	-	-
54631	-1.54862	-1.72678	-1.80805	-2.09777	-1.99247	IPR002883	Dockerin, cellulose-binding family V,Dockering, cellulose docking	-			GH45-DOC2-DOC2	-		-	-	-
203621	0	0	0	-1.56898	-1.99597	IPR001000	Glycoside hydrolase, family 10,Glycoside hydrolase, catalytic core	-			GH10	-		-	-	-
80338	0	0	-2.53254	0	-1.99664	IPR013838	Beta tubulin, autoregulation binding site	-	-	-	-	-	-	-	-	-
265544	-1.95459	-1.93258	-1.75458	-1.94214	-1.84863	-	-	-	1	-	-	KOG4597	KOG4597	Posttranslational modification, protein turnover, chaperones	-	-
328926	-1.56873	0	0	-1.93605	-1.99799	IPR002883	Dockerin, cellulose-binding family V,Dockering, cellulose docking	-			DOC2	KOG1995		General function prediction only	-	-
290801	-2.32552	-3.09456	-2.69457	-2.05071	-1.9983	-	-	-	-	-	-	-	-	-	-	-
291165	0	-2.50686	-2.09899	-2.65287	-1.9986	-	-	2.7.1.67	0.85	-	-	KOG2806	KOG2806	Carbohydrate transport and metabolism	-	-
295907	-1.8629	0	0	-2.15837	-2.00489	IPR001002	Chitin-binding, type 1,Leucine-rich repeat,Leucine-rich repeat, typical subtype	-			CBM18-CBM18	KOG0619		General function prediction only	-	-
326947	-1.84736	0	-1.87318	-1.76724	-2.00591	IPR002883	Dockerin, cellulose-binding family V,Spore coat protein CotH,Dockering, cellulose docking	-			DOC2-DOC2	-		-	-	-
291876	-1.91906	-2.40764	-2.1464	-1.84675	-2.00675	IPR002860	BNR repeat,VPS10	-	-	-	-	KOG3511	KOG3511	General function prediction only	-	-
325253	-3.094	-2.31089	-2.63078	-2.23977	-2.02176	IPR000772	Ricin B lectin,Dockerin, cellulose-binding family V,Ricin B-related lectin,Glycoside hydrolase, catalytic core,Dockering, cellulose docking	-			GH39-CBM13-DOC2-DOC2	KOG4211		RNA processing and modification	-	-
273593	0	0	0	-2.85436	-2.02266	IPR009080	Aminoacyl-tRNA synthetase, class 1a, anticodon-binding	3.6.4.2	0.568	nucleotide binding,aminoacyl-tRNA ligase activity,ATP binding,cytoplasm,translation,tRNA aminoacylation for protein translation,dynein ATPase activity	-	-	-	-	-	-
294312	0	0	0	-1.84115	-2.02425	-	-	-	0.998	-	-	-	-	-	-	-
270045	0	0	0	-2.2154	-2.02997	-	-	-	0.948	-	-	-	-	-	-	-
291228	-1.46143	-1.64912	-2.15507	-2.10574	-2.03066	IPR008985	Concanavalin A-like lectin/glucanase	6.3.2.19	0.744	-	-	KOG1910	KOG1910	Function unknown	-	-
265916	-1.77784	0	-1.67931	-1.97141	-2.14462	IPR006212	Furin-like repeat,Growth factor, receptor	-	0.66	-	-	KOG3525	KOG3525	Posttranslational modification, protein turnover, chaperones	-	-
326557	-2.23268	-2.43334	0	-1.87473	-2.03761	-	-	-	-	-	-	-	-	-	-	-
186465	-1.94653	0	0	-1.40309	-2.03782	IPR017853	Glycoside hydrolase, catalytic core	-			GH30_5	-		-	-	-
326949	0	0	0	-1.61861	-2.04727	IPR002883	Dockerin, cellulose-binding family V,Spore coat protein CotH,Dockering, cellulose docking	-			DOC2-DOC2	-		-	-	-
269202	0	0	-1.56455	-1.61508	-2.05037	IPR002018	Carboxylesterase, type B	-	0.997	-	-	KOG1516	KOG1516	General function prediction only	-	-
222663	-1.4676	-1.84	0	-2.08765	-2.05235	IPR002883	Dockerin, cellulose-binding family V,Expansin 45, endoglucanase-like,Pollen allergen/expansin, C-terminal,Barwin-related endoglucanase,Dockering, cellulose docking	-			DOC2-DOC2-DOC2-EXPN	-		-	-	-
271004	-2.04897	-2.78141	-2.10646	-2.0111	-2.0553	IPR000719	Protein kinase, core,Serine/threonine protein kinase-related,Tyrosine protein kinase,Serine/threonine protein kinase,Protein kinase ATP binding, conserved site,Protein kinase-like	2.7.1.37	-	-	-	KOG2345	KOG2345	Transcription	Signal transduction mechanisms	Lipid transport and metabolism
228580	-3.74796	-3.79529	-2.5309	-2.73825	-2.06755	IPR000425	Major intrinsic protein,Aquaporin	-	-	-	-	KOG0223	KOG0223	Carbohydrate transport and metabolism	-	-
267577	-2.60992	-3.18475	-3.62727	-2.97389	-2.06823	-	-	-	-	-	-	-	-	-	-	-
227084	-1.90181	-1.94468	-1.57837	-1.59054	-2.07874	IPR001002	Chitin-binding, type 1,Spore coat protein CotH	-			CBM18-CBM18	KOG1437		Cell wall/membrane/envelope biogenesis	Extracellular structures	-
289786	0	0	0	-2.04741	0	IPR002068	Heat shock protein Hsp20,HSP20-like chaperone	3.1.2.15	-	-	-	KOG0710	KOG0710	Posttranslational modification, protein turnover, chaperones	-	-
328373	-1.93266	0	0	-1.48535	-2.08202	IPR001384	Peptidase M35, deuterolysin	-	-	-	-	KOG1520	KOG1520	General function prediction only	-	-
269204	-2.12497	-2.33859	-1.67956	-1.77367	-2.08241	IPR001137	Glycoside hydrolase, family 11,Dockerin, cellulose-binding family V,Concanavalin A-like lectin/glucanase,Dockering, cellulose docking	-			GH11-DOC2-DOC2	-		-	-	-
298046	0	0	0	0	-2.08594	-	-	-	-	-	-	-	-	-	-	-
265710	0	0	0	-2.06033	0	IPR000209	Peptidase S8 and S53, subtilisin, kexin, sedolisin	3.4.21.48	1	-	-	KOG1153	KOG1153	Posttranslational modification, protein turnover, chaperones	-	-
293195	0	-2.24728	-2.009	-1.97248	-2.09003	IPR012913	Glucosidase II beta subunit-like,Mannose-6-phosphate receptor, binding,Low density lipoprotein-receptor, class A, cysteine-rich	3.2.1.20	0.918	-	-	KOG2397	Protein kinase C substrate, 80 KD protein, heavy chain	Signal transduction mechanisms	-	-
271825	-3.19487	-3.18776	-2.17965	-2.54643	-2.09014	IPR014867	Spore coat protein CotH	-	0.988	-	-	-	-	-	-	-
307216	0	0	0	0	-2.09248	-	-	-	1	-	-	-	-	-	-	-
233125	0	0	0	0	-2.09273	IPR007318	Phospholipid methyltransferase	2.1.1.16	-	-	-	KOG4142	KOG4142	Lipid transport and metabolism	-	-
329588	-1.95353	-2.15368	0	-1.9613	-2.09417	IPR000064	NLP/P60	-	-	-	-	-	-	-	-	-
205346	-1.89312	-1.8982	-2.77681	-2.34633	-2.09448	IPR004843	Metallophosphoesterase	-	-	-	-	KOG0374	Serine/threonine specific protein phosphatase PP1, catalytic subunit	Signal transduction mechanisms	General function prediction only	-
327773	0	-1.85958	0	-1.88157	-2.09581	IPR000209	Peptidase S8 and S53, subtilisin, kexin, sedolisin	-			CBM18	KOG1216		Defense mechanisms	Extracellular structures	-
294116	-1.57817	0	0	-1.5714	-2.10352	IPR014867	Spore coat protein CotH,Carbohydrate-binding-like fold	-	1	-	-	KOG1520	KOG1520	General function prediction only	-	-
325739	-3.03419	-2.71016	-2.1946	-2.78233	-2.1144	IPR002883	Dockerin, cellulose-binding family V,Dockering, cellulose docking	-			DOC2-DOC2	-		-	-	-
228975	-3.47763	-2.41913	-2.56183	-2.4609	-2.11937	IPR007603	Protein of unknown function DUF580	-	-	-	-	KOG1362	KOG1362	Lipid transport and metabolism	-	-
325245	0	0	0	-1.84425	-2.11995	IPR001611	Leucine-rich repeat	-	-	-	-	KOG0619	KOG0619	General function prediction only	-	-
131074	-2.63195	-3.00054	0	0	-2.1208	IPR001002	Chitin-binding, type 1	-			CBM18-CBM18	KOG1216		Defense mechanisms	Extracellular structures	-
271075	0	0	0	-2.14557	-1.71606	IPR000209	Peptidase S8 and S53, subtilisin, kexin, sedolisin	3.1.2.15	0.977	-	-	KOG1153	KOG1153	Posttranslational modification, protein turnover, chaperones	-	-
328476	-2.65825	-2.25165	-2.07881	-2.31276	-2.12642	IPR001547	Glycoside hydrolase, family 5,Glycoside hydrolase, catalytic core	-			GH5_4	KOG0335		RNA processing and modification	-	-
298049	-2.008	-2.31018	-3.94768	-2.23699	-2.69901	IPR004345	TB2/DP1 and HVA22 related protein	-	-	-	-	KOG1725	KOG1725	Intracellular trafficking, secretion, and vesicular transport	-	-
144332	0	0	-2.22724	-2.1844	0	IPR001002	Chitin-binding, type 1,Leucine-rich repeat	-			CBM18-CBM18-CBM18	KOG4157		Posttranslational modification, protein turnover, chaperones	Carbohydrate transport and metabolism	-
243003	0	0	0	-2.31375	-2.13599	-	-	-	-	-	-	-	-	-	-	-
281697	-2.55521	-2.89874	-2.2391	-2.2661	-2.17308	IPR001623	Heat shock protein DnaJ, N-terminal,Sec63	-	-	-	-	KOG0721	KOG0721	Posttranslational modification, protein turnover, chaperones	-	-
328554	-1.57775	-2.38384	-1.65577	-2.52339	-2.15049	IPR014867	Spore coat protein CotH	-	-	-	-	KOG0118	KOG0118	General function prediction only	-	-
329807	-3.13075	-3.01711	-2.32356	-1.81452	-2.15634	-	-	-	-	-	-	-	-	-	-	-
235239	-1.96774	-2.20308	-2.15651	-2.09292	-2.16073	IPR000254	Cellulose-binding region, fungal,Pectinesterase, catalytic,Pectin lyase fold/virulence factor	-			CE8-CBM1	KOG4297		Defense mechanisms	Signal transduction mechanisms	-
271840	0	0	0	-1.85438	-2.16339	-	-	-	0.999	-	-	KOG4415	KOG4415	Function unknown	-	-
328953	-1.80328	-2.37074	-1.91602	-2.36431	-2.1686	-	-	-	-	-	-	KOG0613	KOG0613	Cytoskeleton	-	-
281227	0	0	0	-2.3977	-3.33241	IPR000209	Peptidase S8 and S53, subtilisin, kexin, sedolisin	3.4.21.48	0.958	-	-	KOG1153	KOG1153	Posttranslational modification, protein turnover, chaperones	-	-
329626	-2.58211	-2.36465	0	-2.08602	-2.1743	IPR001000	Glycoside hydrolase, family 10,Ricin B lectin,Dockerin, cellulose-binding family V,Ricin B-related lectin,Glycoside hydrolase, catalytic core,Dockering, cellulose docking	-			GH10-CBM13-DOC2-DOC2	-		-	-	-
288786	0	0	-2.44173	-2.11042	-2.17776	IPR003114	PX-associated,Sorting nexin, C-terminal,PX-associated, sorting nexin 13,Regulator of G protein signalling,Regulator of G protein signalling superfamily	2.7.7.7	-	-	-	KOG4574	KOG4574	General function prediction only	-	-
220853	-2.0563	-2.35455	-1.87496	-2.4087	-2.18171	IPR000254	Cellulose-binding region, fungal,Dockerin, cellulose-binding family V,Glycoside hydrolase, family 45,Barwin-related endoglucanase,Dockering, cellulose docking	-			DOC2-DOC2-CBM1-GH45	-		-	-	-
296357	-2.74209	-2.34137	-2.15841	-2.19997	-2.18248	IPR000805	Glycoside hydrolase, family 26,Dockerin, cellulose-binding family V,Carbohydrate binding family 6,Galactose-binding like,Glycoside hydrolase, catalytic core,Dockering, cellulose docking	-			CBM35-GH26-DOC2-DOC2	-		-	-	-
327689	0	-1.55592	-1.89506	-1.87643	-2.20939	-	-	-	-	-	-	KOG3544	KOG3544	Extracellular structures	-	-
267206	-1.82235	-2.36371	-2.12816	-1.93708	-2.20971	IPR007271	Nucleotide-sugar transporter,UDP-galactose transporter	-	-	-	-	KOG2234	KOG2234	Carbohydrate transport and metabolism	-	-
277788	-2.4109	-2.05909	-2.03892	-2.07332	-2.21095	IPR001734	Na+/solute symporter	-	0.373	-	-	KOG3761	KOG3761	Lipid transport and metabolism	-	-
271928	0	0	-2.44361	-2.51333	-2.21864	-	-	-	0.997	-	-	-	-	-	-	-
329382	-2.8491	-2.6299	-3.74487	-2.26034	-2.22204	IPR005599	Alg9-like mannosyltransferase	2.4.1.130			GT22	KOG2516	Protein involved in dolichol pathway for N-glycosylation (mannosyltransferase family)	Cell wall/membrane/envelope biogenesis	Intracellular trafficking, secretion, and vesicular transport	-
25062	0	0	-2.61194	-2.36739	-2.22944	-	-	-	-	-	-	-	-	-	-	-
297394	-3.23254	0	0	0	-2.23282	IPR001623	Heat shock protein DnaJ, N-terminal,Tetratricopeptide TPR-1,Tetratricopeptide TPR2,Tetratricopeptide region	-	0.919	heat shock protein binding	-	KOG0624	KOG0624	Defense mechanisms	-	-
295544	-2.10213	0	-2.29267	-1.48734	-2.23363	IPR000254	Cellulose-binding region, fungal,Pectate lyase/Amb allergen,Pectin lyase fold/virulence factor	-			CBM1-PL1-PL1	KOG1187		Signal transduction mechanisms	-	-
293399	0	0	0	-1.80832	-2.2344	IPR012336	Thioredoxin-like fold	-	0.972	-	-	-	-	-	-	-
327642	-2.45993	-1.95656	0	-1.77993	-2.23512	IPR000519	P-type trefoil,Glycoside hydrolase, family 31,Glycoside hydrolase, catalytic core	3.2.1.20			CBM26-GH31	KOG1065		Carbohydrate transport and metabolism	-	-
331025	0	0	-1.70131	-1.75975	-2.24671	-	-	-	-	-	-	KOG3544	KOG3544	Extracellular structures	-	-
289000	-1.7974	-2.3644	-2.56398	-2.25367	-2.26209	IPR002883	Dockerin, cellulose-binding family V,Spore coat protein CotH,Dockering, cellulose docking	-			DOC2-DOC2	-		-	-	-
290775	-2.07816	0	-2.92529	-2.44498	-2.26971	-	-	-	0.134	-	-	-	-	-	-	-
232892	-2.10578	-2.13728	-2.07115	-2.16379	-2.27149	IPR003439	ABC transporter-like,AAA+ ATPase, core	-	-	-	-	KOG0059	KOG0059	Lipid transport and metabolism	General function prediction only	-
267986	-2.01909	0	-2.01507	-1.8884	-2.27311	IPR002018	Carboxylesterase, type B,Lipase, active site	-	0.954	-	-	KOG1516	KOG1516	General function prediction only	-	-
327418	-2.40582	-2.59164	-2.81732	-3.02421	-2.27451	IPR011679	Endoplasmic reticulum, protein ERp29, C-terminal	-	-	-	-	-	-	-	-	-
292561	-2.68976	-3.57237	-2.79106	-3.11367	-2.28293	-	-	2.7.1.23	0	-	-	-	-	-	-	-
227531	-1.81706	-2.15105	-2.53287	-2.10897	-2.29389	IPR003439	ABC transporter-like,AAA+ ATPase, core,Acyl-CoA N-acyltransferase	-	-	-	-	KOG0059	KOG0059	Lipid transport and metabolism	General function prediction only	-
326275	-2.44359	-2.58306	-2.36872	-2.21613	-2.29706	IPR000620	Protein of unknown function DUF6, transmembrane	-	-	-	-	KOG2693	KOG2693	Inorganic ion transport and metabolism	-	-
164108	-2.20822	-2.65787	0	-1.71677	-2.30567	IPR002347	Glucose/ribitol dehydrogenase,Short-chain dehydrogenase/reductase SDR,NAD(P)-binding	1.1.1.102	0.005	metabolic process,oxidoreductase activity,catalytic activity,binding,3-dehydrosphinganine reductase activity	-	KOG1210	KOG1210	Secondary metabolites biosynthesis, transport and catabolism	-	-
251367	0	-1.8612	0	-1.87913	-2.30927	IPR008197	Whey acidic protein, 4-disulphide core	-	-	protease inhibitor activity	-	-	-	-	-	-
325655	-3.03217	-2.87275	-2.31745	-2.84618	-2.31462	IPR000254	Cellulose-binding region, fungal,Pectinesterase, catalytic,Pectin lyase fold/virulence factor	-			CE8-CBM1	KOG1187		Signal transduction mechanisms	-	-
297259	-1.85879	-1.84803	-1.80463	-2.17747	-2.31833	-	-	6.3.2.19	-	ubiquitin-protein ligase activity,regulation of ubiquitin-protein ligase activity,regulation of ubiquitin-protein ligase activity during meiotic cell cycle,positive regulation of ubiquitin-protein ligase activity,negative regulation of ubiquitin-protein ligase activity	-	KOG2806	KOG2806	Carbohydrate transport and metabolism	-	-
275628	-1.48363	0	-1.91253	-2.52412	-2.32748	IPR000254	Cellulose-binding region, fungal,Lipase, GDSL,Esterase, SGNH hydrolase-type	-			CBM1-CE12	-		-	-	-
294575	-2.18326	-2.2287	-1.86983	-2.00527	-2.35505	IPR014867	Spore coat protein CotH,Cellulose-binding region, fungal	-			CBM1	KOG1520		General function prediction only	-	-
294573	-2.03512	0	-2.48288	-2.50041	-2.37018	IPR001002	Chitin-binding, type 1,Metallophosphoesterase	-			CBM18-CBM18	KOG3714		Posttranslational modification, protein turnover, chaperones	-	-
233245	0	0	0	-1.80003	-2.3786	IPR000326	Phosphatidic acid phosphatase type 2/haloperoxidase	3.1.3.4	0.22	-	-	KOG3030	KOG3030	Lipid transport and metabolism	-	-
270606	0	0	0	0	-2.39491	IPR015158	Bud-site selection protein, BUD22	-	-	-	-	KOG1015	KOG1015	Transcription	-	-
324558	-2.6047	-2.98126	-2.39615	-2.6867	-2.41831	IPR000334	Glycoside hydrolase, family 45,WD40 repeat,Barwin-related endoglucanase	2.7.7.7			CBM10-GH45	KOG2744		Transcription	-	-
291791	0	0	0	-3.13859	-2.43293	-	-	-	-	-	-	-	-	-	-	-
243206	0	0	0	-2.46745	-2.44373	-	-	-	0.998	-	-	-	-	-	-	-
183016	0	0	0	0	-2.44626	IPR003439	ABC transporter-like,AAA+ ATPase, core	-	-	-	-	KOG0055	KOG0055	Secondary metabolites biosynthesis, transport and catabolism	-	-
324232	-3.36146	-3.14421	-2.88922	-2.52834	-2.08065	IPR001002	Chitin-binding, type 1,Spore coat protein CotH	-			CBM18-CBM18-CBM18-CBM18	KOG3714		Posttranslational modification, protein turnover, chaperones	-	-
263777	0	0	0	-2.53894	0	-	-	2.3.1.48	-	-	-	KOG3696	KOG3696	Posttranslational modification, protein turnover, chaperones	-	-
294287	-3.21103	-3.12222	-2.83894	-1.98586	-2.46451	-	-	-	0.979	-	-	-	-	-	-	-
295399	0	0	0	-3.18355	-2.4721	IPR001764	Glycoside hydrolase, family 3, N-terminal,Glycoside hydrolase, family 3, C-terminal,Glycoside hydrolase, catalytic core	-			GH3	-		-	-	-
329000	-2.31168	0	0	-2.98047	-2.48164	IPR010256	Rh-like protein/ammonium transporter,Ammonium transporter	-	-	-	-	KOG0682	KOG0682	Inorganic ion transport and metabolism	-	-
198081	-3.20937	-2.56425	-2.964	-2.66615	-2.49072	IPR001841	Zinc finger, RING-type	-	0.822	-	-	KOG0802	KOG0802	Posttranslational modification, protein turnover, chaperones	-	-
326553	-2.95456	0	-2.984	-3.99045	-2.5129	IPR001611	Leucine-rich repeat,Leucine-rich repeat, typical subtype	4.6.1.1	-	-	-	KOG0619	KOG0619	General function prediction only	-	-
325322	-2.50659	-3.34595	-3.41279	-4.2024	-2.51468	IPR013498	DNA topoisomerase, type IA, zn finger	-	-	-	-	KOG2747	Histone acetyltransferase (MYST family)	Chromatin structure and dynamics	-	-
216507	-2.74549	-2.94176	-2.9397	-2.44262	-2.52875	IPR002347	Glucose/ribitol dehydrogenase,Short-chain dehydrogenase/reductase SDR,NAD(P)-binding	1.1.1.102	0.005	-	-	KOG1210	KOG1210	Secondary metabolites biosynthesis, transport and catabolism	-	-
298584	-4.538	0	0	-2.59491	-2.53234	-	-	-	0.934	-	-	-	-	-	-	-
292799	0	-1.96796	-2.35527	-1.44554	-2.53365	IPR012879	Protein of unknown function DUF1682	-	1	-	-	KOG2357	KOG2357	Function unknown	-	-
325701	-2.06117	-1.83777	-2.51654	-2.1861	-2.53763	IPR002883	Dockerin, cellulose-binding family V,Glycoside hydrolase, family 43,EGF-like region, conserved site,Dockering, cellulose docking	-			GH43-DOC2-DOC2-DOC2	KOG4297		Defense mechanisms	Signal transduction mechanisms	-
325780	0	0	0	0	-2.54175	-	-	-	-	-	-	-	-	-	-	-
296137	-2.0474	-2.12513	-2.40965	-2.22872	-2.54639	-	-	-	1	-	-	-	-	-	-	-
295634	0	0	-3.05725	-2.34495	-2.54814	IPR001757	ATPase, P-type, K/Mg/Cd/Cu/Zn/Na/Ca/Na/H-transporter,E1-E2 ATPase-associated region,P-type ATPase of unknown pump specificity (type V)	3.6.3.-	-	-	-	KOG0208	KOG0208	Inorganic ion transport and metabolism	-	-
285189	-1.80064	-2.32444	-2.45092	-2.01332	-2.56865	IPR011678	Protein of unknown function DUF1620,Quinonprotein alcohol dehydrogenase-like	-	0.986	-	-	KOG2103	KOG2103	Function unknown	-	-
327952	0	0	0	-2.07205	-2.56912	-	-	-	-	-	-	KOG1015	KOG1015	Transcription	-	-
265297	-2.19773	-2.69135	0	-1.83837	-2.57333	IPR004843	Metallophosphoesterase	-	0.036	-	-	-	-	-	-	-
291057	-2.43666	-1.76026	-2.02749	-2.14067	-2.5794	IPR001087	Lipase, GDSL,Esterase, SGNH hydrolase-type	-			CE2	-		-	-	-
190697	-3.18214	-3.20991	0	-2.69959	-2.59132	-	-	-	-	-	-	-	-	-	-	-
330580	0	0	-2.2288	-3.07584	-2.60461	IPR001547	Glycoside hydrolase, family 5,Glycoside hydrolase, catalytic core	-			GH5_4	-		-	-	-
292111	-3.33932	-3.46192	-2.85444	-2.41869	-2.60514	IPR004829	Cell surface antigen	-	1	-	-	KOG4443	KOG4443	General function prediction only	-	-
232114	-3.21217	-2.34367	-2.25827	-2.65739	-2.60786	IPR002883	Dockerin, cellulose-binding family V,Spore coat protein CotH,Dockering, cellulose docking	-			DOC2-DOC2	-		-	-	-
289905	0	0	0	-3.1807	-2.62133	IPR001002	Chitin-binding, type 1,Ricin B lectin,Anaphylatoxin/fibulin,Ricin B-related lectin	-			CBM18-CBM18-CBM18-CBM18	KOG1520		General function prediction only	-	-
260968	-2.18701	-3.19208	-2.97241	-2.26472	-2.62311	IPR000873	AMP-dependent synthetase and ligase	6.2.1.3	-	-	-	KOG1180	KOG1180	Lipid transport and metabolism	-	-
272597	0	0	-2.15613	-2.50019	-2.6288	IPR000254	Cellulose-binding region, fungal	-			CBM1-CBM1	KOG1216		Defense mechanisms	Extracellular structures	-
29449	-2.7357	-2.8011	-2.32785	-2.67954	-2.64803	-	-	-	-	-	-	-	-	-	-	-
251333	-3.73049	-3.84163	0	-2.28285	-2.67754	IPR000173	Glyceraldehyde 3-phosphate dehydrogenase	3.2.1.18	0.996	glyceraldehyde-3-phosphate dehydrogenase (phosphorylating) activity,glycolysis,NAD binding,exo-alpha-sialidase activity	-	KOG3599	Ca2+-modulated nonselective cation channel polycystin	Signal transduction mechanisms	Inorganic ion transport and metabolism	-
296223	0	0	0	-2.25339	0	IPR016196	MFS general substrate transporter	-	-	-	-	KOG4697	KOG4697	Intracellular trafficking, secretion, and vesicular transport	-	-
293900	-3.83379	-3.61897	-2.74641	-2.88689	-2.70485	IPR014044	SCP-like extracellular	-	0.994	-	-	-	-	-	-	-
267474	-3.32045	0	-3.72703	-2.74166	-2.72647	-	-	-	-	-	-	-	-	-	-	-
330128	-1.88833	0	-2.52146	-1.77817	-2.72757	IPR014867	Spore coat protein CotH	-	-	-	-	-	-	-	-	-
225132	0	0	0	-2.68609	-2.73614	IPR002883	Dockerin, cellulose-binding family V,Spore coat protein CotH,Dockering, cellulose docking	-			DOC2-DOC2	KOG1520		General function prediction only	-	-
185925	0	0	0	-2.68305	-2.75454	-	-	-	-	-	-	KOG3854	KOG3854	Function unknown	-	-
328568	-4.84594	0	0	-2.68806	-2.76211	IPR000595	Cyclic nucleotide-binding	3.2.1.18	-	-	-	KOG0956	KOG0956	General function prediction only	-	-
213759	-2.67942	-3.47008	-2.75226	-3.53148	-2.77476	IPR000254	Cellulose-binding region, fungal	-			CBM1	-		-	-	-
193364	0	0	0	-2.89938	-1.9569	-	-	-	-	-	-	KOG0439	KOG0439	Intracellular trafficking, secretion, and vesicular transport	-	-
270159	0	0	-3.59703	-2.16615	-2.79326	IPR002198	Short-chain dehydrogenase/reductase SDR,Glucose/ribitol dehydrogenase,NAD(P)-binding	1.1.1.146	-	-	-	KOG1205	KOG1205	Secondary metabolites biosynthesis, transport and catabolism	-	-
110266	-2.56264	-2.83041	-3.33186	-2.20103	-2.79832	IPR001087	Lipase, GDSL,Esterase, SGNH hydrolase-type	-			CE2	-		-	-	-
220370	-1.96401	-2.29323	-2.2235	-2.17939	-2.79941	IPR000322	Glycoside hydrolase, family 31,Glycoside hydrolase, catalytic core	3.2.1.84			GH31	KOG1066	Glucosidase II catalytic (alpha) subunit and related enzymes, glycosyl hydrolase family 31	Cell wall/membrane/envelope biogenesis	Posttranslational modification, protein turnover, chaperones	Carbohydrate transport and metabolism
325226	-3.80799	0	0	-1.93314	-2.80113	IPR005135	Endonuclease/exonuclease/phosphatase,Mannose-binding lectin	-	-	-	-	-	-	-	-	-
13526	0	0	-3.17625	-3.08847	-2.8139	-	-	-	-	-	-	-	-	-	-	-
271690	0	0	-1.7876	-1.79089	-2.81831	IPR002018	Carboxylesterase, type B,Phage tail protein I	-	1	-	-	KOG1516	KOG1516	General function prediction only	-	-
327491	0	0	-2.14936	-2.49181	-2.82594	-	-	-	-	-	-	KOG1216	KOG1216	Defense mechanisms	Extracellular structures	-
292615	0	0	0	-2.75781	-2.8459	IPR002883	Dockerin, cellulose-binding family V,Spore coat protein CotH,Dockering, cellulose docking	-			DOC2-DOC2	-		-	-	-
282807	0	0	0	-2.89918	-2.87194	-	-	-	0.998	-	-	-	-	-	-	-
271403	0	-2.45836	-2.96429	-3.3987	-2.87325	-	-	3.2.1.3	0.992	-	-	KOG1216	KOG1216	Defense mechanisms	Extracellular structures	-
330627	-3.45175	-4.64842	-3.03137	-3.4432	-2.87724	-	-	-	-	-	-	KOG4293	Predicted membrane protein, contains DoH and Cytochrome b-561/ferric reductase transmembrane domains	Signal transduction mechanisms	-	-
295229	-5.36461	-3.87612	-3.59929	-3.27442	-2.88714	IPR001002	Chitin-binding, type 1,Glycoside hydrolase, family 18, catalytic domain,Chitinase II,Whey acidic protein, 4-disulphide core,Glycoside hydrolase, chitinase active site,Glycoside hydrolase, catalytic core	3.2.1.14			CBM18-GH18	KOG2806		Carbohydrate transport and metabolism	-	-
324987	-2.57868	-2.55242	-2.4117	-2.37757	-2.8921	IPR000772	Ricin B lectin,Dockerin, cellulose-binding family V,Glycoside hydrolase, family 43,EGF-like region, conserved site,Ricin B-related lectin,Dockering, cellulose docking	-			CBM13-GH43-DOC2-DOC2	-		-	-	-
326397	-3.37004	0	-2.96023	-2.41204	-2.89725	IPR002509	Polysaccharide deacetylase,Glycoside hydrolase/deacetylase, beta/alpha-barrel	3.5.1.41			CE4	-		-	-	-
210269	-2.39859	0	0	-2.39688	-2.90632	-	-	-	-	-	-	KOG1216	KOG1216	Defense mechanisms	Extracellular structures	-
324025	0	0	0	-3.16502	-2.91021	-	-	-	-	-	-	-	-	-	-	-
329785	-2.96041	-3.09429	-2.99156	-3.14387	-2.9167	-	-	2.7.7.7	-	DNA-directed DNA polymerase activity,DNA polymerase activity	-	KOG3854	KOG3854	Function unknown	-	-
327279	0	0	-2.53118	-2.12666	-2.92488	IPR000064	NLP/P60	-	-	-	-	-	-	-	-	-
263985	-2.17351	-3.338	-3.33472	-2.54312	-2.93353	-	-	-	-	-	-	-	-	-	-	-
330232	-5.14123	-5.42398	-3.73984	-3.23826	-2.93383	IPR001002	Chitin-binding, type 1,Spore coat protein CotH	-			CBM18-CBM18-CBM18	KOG4297		Defense mechanisms	Signal transduction mechanisms	-
276845	-1.72927	-1.71216	-2.24369	-2.72969	-2.94368	IPR007836	Ribosomal protein L41	-	-	-	-	KOG4752	KOG4752	Translation, ribosomal structure and biogenesis	-	-
328657	-3.27843	-3.702	-3.22012	-2.87071	-2.94781	-	-	-	-	-	-	KOG2266	Chromatin-associated protein Dek and related proteins, contains SAP DNA binding domain	Chromatin structure and dynamics	-	-
294189	-1.88317	0	-2.94279	-2.46271	-2.96216	IPR002018	Carboxylesterase, type B	-	0.898	-	-	KOG1516	KOG1516	General function prediction only	-	-
295109	-2.8807	-2.70909	-2.72471	-2.97913	-2.96896	IPR002018	Carboxylesterase, type B,Lipase, active site	-	0.971	-	-	KOG1516	KOG1516	General function prediction only	-	-
210288	0	0	0	-2.92384	-2.45854	IPR003095	Heat shock protein DnaJ,Heat shock protein DnaJ, N-terminal	-	0.999	heat shock protein binding,protein folding,unfolded protein binding	-	KOG0724	KOG0724	Posttranslational modification, protein turnover, chaperones	-	-
222497	0	0	0	0	-2.98462	IPR001757	ATPase, P-type, K/Mg/Cd/Cu/Zn/Na/Ca/Na/H-transporter,H+ transporting ATPase, proton pump,E1-E2 ATPase-associated region,ATPase, P-type cation-transporter, C-terminal,ATPase, P-type cation-transporter, N-terminal,Haloacid dehalogenase-like hydrolase,Potassium/sodium efflux P-type ATPase, fungal-type	3.6.3.8	-	-	-	KOG0202	KOG0202	Inorganic ion transport and metabolism	-	-
260683	-3.1928	-3.07831	-3.06509	-3.23279	-2.99036	IPR001757	ATPase, P-type, K/Mg/Cd/Cu/Zn/Na/Ca/Na/H-transporter,E1-E2 ATPase-associated region,Haloacid dehalogenase-like hydrolase,P-type ATPase of unknown pump specificity (type V)	3.6.3.-	0.039	-	-	KOG0209	KOG0209	Inorganic ion transport and metabolism	-	-
328020	-3.3063	-2.78508	-3.80799	-3.00649	-2.99752	IPR003689	Zinc/iron permease	-	-	-	-	KOG1558	KOG1558	Inorganic ion transport and metabolism	-	-
330191	-2.15801	0	-2.835	-2.56739	-3.0071	IPR003439	ABC transporter-like,ABC transporter, transmembrane region,AAA+ ATPase, core,ABC transporter, transmembrane region, type 1	-	-	ATP binding,transport,integral to membrane,ATPase activity, coupled to transmembrane movement of substances,ATPase activity,nucleotide binding,nucleoside-triphosphatase activity	-	KOG0055	KOG0055	Secondary metabolites biosynthesis, transport and catabolism	-	-
230104	0	0	-3.81181	-2.42396	-3.08539	IPR001002	Chitin-binding, type 1,Spore coat protein CotH	-			CBM18-CBM18-CBM18	KOG2806		Carbohydrate transport and metabolism	-	-
329730	-3.45575	-3.87158	-2.99941	-2.78748	-3.09146	IPR001002	Chitin-binding, type 1,Peptidase S8 and S53, subtilisin, kexin, sedolisin	-			CBM18-CBM18-CBM18-CBM18-CBM18	KOG3599		Signal transduction mechanisms	Inorganic ion transport and metabolism	-
296706	0	0	0	0	-3.10067	IPR001002	Chitin-binding, type 1	-			CBM18-CBM18-CBM18-CBM18-CBM18-CBM18	KOG1520		General function prediction only	-	-
292676	-3.1233	-3.29635	-2.95657	-3.53971	-3.12415	IPR015304	YodA,Calycin-like	6.5.1.1	0.998	-	-	KOG4297	KOG4297	Defense mechanisms	Signal transduction mechanisms	-
268887	-3.31512	-2.89211	-2.70816	-3.06632	-3.15788	-	-	-	0.999	-	-	-	-	-	-	-
247999	-3.84475	-4.6974	0	0	-3.16557	-	-	-	0.985	-	-	-	-	-	-	-
329732	-3.13644	-3.34581	0	-2.33105	-3.20812	IPR001002	Chitin-binding, type 1,Peptidase S8 and S53, subtilisin, kexin, sedolisin	3.2.1.3			CBM18-CBM18-CBM18	KOG3599		Signal transduction mechanisms	Inorganic ion transport and metabolism	-
324845	0	-6.70477	0	-3.09878	-3.23171	IPR003663	Sugar transporter,General substrate transporter,Major facilitator superfamily,Sugar transporter, conserved site,MFS general substrate transporter	5.3.1.4	-	-	-	KOG0254	KOG0254	General function prediction only	-	-
291525	-5.4852	-3.80021	0	-3.62814	-3.23604	IPR001841	Zinc finger, RING-type	-	-	-	-	KOG2744	KOG2744	Transcription	-	-
221594	-3.1411	-2.97216	-3.26002	-3.31782	-3.24846	IPR014782	Peptidase M1, membrane alanine aminopeptidase, N-terminal,Peptidase M, neutral zinc metallopeptidases, zinc-binding site	3.4.11.7	-	-	-	KOG1046	KOG1046	Posttranslational modification, protein turnover, chaperones	Amino acid transport and metabolism	-
221166	-4.13619	-4.04357	-4.07938	-3.05341	-3.27463	IPR001002	Chitin-binding, type 1,Glycoside hydrolase, family 18, catalytic domain,Chitinase II,Whey acidic protein, 4-disulphide core,Glycoside hydrolase, chitinase active site,EGF-like region, conserved site,Glycoside hydrolase, catalytic core	-			CBM18-CBM18-CBM18-GH18	KOG2806		Carbohydrate transport and metabolism	-	-
247757	0	0	0	-4.39191	-3.32112	IPR001611	Leucine-rich repeat,Leucine-rich repeat, typical subtype	-	-	-	-	KOG0619	KOG0619	General function prediction only	-	-
214732	0	0	0	-4.25122	-2.97444	IPR001296	Glycosyl transferase, group 1,SANT, DNA-binding	2.4.1.142			GT33	KOG2941		Posttranslational modification, protein turnover, chaperones	-	-
327675	-3.96037	-3.67597	-3.40124	-3.48722	-3.33931	IPR001000	Glycoside hydrolase, family 10,Glycoside hydrolase, family 11,Dockerin, cellulose-binding family V,Concanavalin A-like lectin/glucanase,Glycoside hydrolase, catalytic core,Dockering, cellulose docking	-			GH11-GH10-DOC2-DOC2	-		-	-	-
329138	-3.14783	-3.42277	-3.45945	-3.77735	-3.34632	-	-	-	-	-	-	-	-	-	-	-
218879	-4.80724	-3.85126	-3.89359	-3.45115	-3.36185	IPR001002	Chitin-binding, type 1,Spore coat protein CotH	3.2.1.3			CBM18-CBM18-CBM18-CBM18-CBM18	KOG3599		Signal transduction mechanisms	Inorganic ion transport and metabolism	-
275912	-3.39329	-3.70511	-3.25213	-3.55221	-3.39344	IPR001002	Chitin-binding, type 1,Peptidase S8 and S53, subtilisin, kexin, sedolisin,Phosphotransferase system, HPr serine phosphorylation site	3.2.1.3			CBM18-CBM18-CBM18-CBM18-CBM18	KOG1216		Defense mechanisms	Extracellular structures	-
137965	-1.83447	-1.84352	-2.70886	-3.41726	-3.49821	IPR002035	von Willebrand factor, type A	-	1	-	-	-	-	-	-	-
229961	-3.35761	-3.56714	-3.12319	-3.51937	-3.49838	IPR002883	Dockerin, cellulose-binding family V,Expansin 45, endoglucanase-like,Pollen allergen/expansin, C-terminal,Barwin-related endoglucanase,Dockering, cellulose docking	-			DOC2-DOC2-EXPN	-		-	-	-
326382	-2.89239	0	-3.36363	-2.83015	-3.4989	-	-	-	-	-	-	-	-	-	-	-
265325	0	0	0	-2.28158	-3.51907	IPR001452	Src homology-3,Calcium-binding EF-hand	-	0.836	-	-	KOG1124	KOG1124	General function prediction only	-	-
272784	-2.76068	0	0	-3.02357	-3.58033	IPR006046	Glycoside hydrolase family 13,Glycosyl hydrolase, family 13, catalytic region,Alpha-amylase, C-terminal all beta,Carbohydrate binding family 25,Glycosyl hydrolase, family 13, subfamily, catalytic region,Glycoside hydrolase, catalytic core	3.2.1.1			GH13_28-CBM26-CBM25	KOG2212		Carbohydrate transport and metabolism	-	-
288054	0	0	0	0	-3.6053	-	-	-	-	-	-	KOG3599	Ca2+-modulated nonselective cation channel polycystin	Signal transduction mechanisms	Inorganic ion transport and metabolism	-
329128	-3.68008	-3.07631	-3.52245	-3.25354	-3.85545	IPR000772	Ricin B lectin,Dockerin, cellulose-binding family V,Ricin B-related lectin,Glycoside hydrolase, catalytic core,Dockering, cellulose docking	-			GH39-CBM13-DOC2-DOC2	-		-	-	-
270426	-3.53902	-2.81437	-2.98526	-3.52446	-3.86198	IPR001764	Glycoside hydrolase, family 3, N-terminal,Glycoside hydrolase, family 3, C-terminal,Glycoside hydrolase, catalytic core	-			GH3	-		-	-	-
297692	0	0	0	0	-3.8697	IPR002509	Polysaccharide deacetylase,Glycoside hydrolase/deacetylase, beta/alpha-barrel	-			CE4	-		-	-	-
289924	0	0	0	0	-3.94635	-	-	6.3.2.19	0.568	-	-	-	-	-	-	-
179838	0	0	0	0	-4.23235	IPR002110	Ankyrin	-	-	-	-	KOG0504	KOG0504	General function prediction only	-	-
156678	0	0	0	-3.40224	-4.25664	IPR011701	Major facilitator superfamily MFS-1,MFS general substrate transporter	-	-	-	-	KOG0254	KOG0254	General function prediction only	-	-
210059	0	0	0	0	-4.32606	IPR002509	Polysaccharide deacetylase,Glycoside hydrolase/deacetylase, beta/alpha-barrel	-			CE4	-		-	-	-
295178	0	0	0	-3.94913	-4.44528	IPR001279	Beta-lactamase-like	-	0.999	-	-	-	-	-	-	-
195815	0	0	0	-5.08963	-4.72227	IPR002110	Ankyrin	-	-	-	-	KOG0504	KOG0504	General function prediction only	-	-
203478	0	0	0	0	-5.72344	IPR002591	Type I phosphodiesterase/nucleotide pyrophosphatase/phosphate transferase,Alkaline-phosphatase-like, core domain	3.1.-.-	-	-	-	KOG2645	KOG2645	General function prediction only	-	-
