# Supplementary material for: A Genomic Catalog of Stress Response Genes in Anaerobic Fungi for Applications in Bioproduction
Source: Front Fungal Biol. 2021 Aug 9;2:708358. doi: 10.3389/ffunb.2021.708358 (PMC10512342; doi:10.3389/ffunb.2021.708358)
Supplement: Supplementary file 1 [file Data_Sheet_1.zip › Swift_Supplementary_dataset_S2_210306.xlsx]

## Sheet: Neocallimastix_DGE
STATS	0	0	0	0	2.18523
proteinId	t0	t15	t30	t45	t60	InterPro ID	InterPro description	KEGG Enzyme Commission	Signal peptide probability	Gene Ontology	CAZyme	KOG ID	KOG description	1st KOG class	2nd KOG class	3rd KOG class	4th KOG class
4533	1.50724	1.34731	0	0	1.88329	IPR001680	WD40 repeat,WD40 repeat-like	3.1.1.47	-	-	-	KOG4155	FOG: WD40 repeat	General function prediction only	-	-	-
6184	0	0	0	0	-1.58717	IPR001932	Protein phosphatase 2C-related	-	-	-	-	-	-	-	-	-	-
7188	0	0	0	0	2.32401	IPR001680	WD40 repeat,WD40 repeat-like	3.1.1.47	-	-	-	KOG0266	WD40 repeat-containing protein	General function prediction only	-	-	-
7259	-1.41163	0	0	0	0	IPR001452	Src homology-3,Leucine-rich repeat	-	-	-	-	KOG0619	FOG: Leucine rich repeat	General function prediction only	-	-	-
8216	0	0	0	0	1.7651	-	-	-	-	-	-	KOG4415	Uncharacterized conserved protein	Function unknown	-	-	-
8983	0	0	1.78217	0	1.95391	-	-	-	-	-	-	KOG0613	Projectin/twitchin and related proteins	Cytoskeleton	-	-	-
14548	2.03374	0	0	0	2.53903	-	-	-	-	-	-	KOG4297	C-type lectin	Defense mechanisms	Signal transduction mechanisms	-	-
17306	2.82393	0	0	0	2.88717	IPR000719	Protein kinase, core,Serine/threonine protein kinase-related,Tyrosine protein kinase,Serine/threonine protein kinase,Protein kinase-like	-	-	-	-	KOG0192	Tyrosine kinase specific for activated (GTP-bound) p21cdc42Hs	Signal transduction mechanisms	-	-	-
18915	0	0	0	0	2.20142	IPR010703	Dedicator of cytokinesis	6.3.2.19	-	-	-	KOG1997	PH domain-containing protein	Signal transduction mechanisms	-	-	-
20248	0	0	3.67826	2.97584	4.28465	IPR002068	Heat shock protein Hsp20,HSP20-like chaperone	-	-	-	-	KOG0710	Molecular chaperone (small heat-shock protein Hsp26/Hsp42)	Posttranslational modification, protein turnover, chaperones	-	-	-
21171	0	-2.79159	0	0	0	IPR002110	Ankyrin	-	-	-	-	KOG0504	FOG: Ankyrin repeat	General function prediction only	-	-	-
21290	-2.62804	-3.12642	-3.28288	-2.98737	-2.97803	IPR002883	Dockerin, cellulose-binding family V,Spore coat protein CotH,Dockering, cellulose docking	-	-	-	DOC2-DOC2		-	-	-	-	-
27475	0	2.30894	0	0	0	IPR001680	WD40 repeat,WD40 repeat-like	-	-	-	-	KOG0266	WD40 repeat-containing protein	General function prediction only	-	-	-
34664	-1.62478	-1.2724	0	-2.2776	-1.73249	-	-	6.3.2.19	-	-	-	KOG1187	Serine/threonine protein kinase	Signal transduction mechanisms	-	-	-
36129	0	-1.42219	0	0	0	IPR013714	COPI associated	-	-	-	-	-	-	-	-	-	-
41209	0	3.83713	0	0	0	-	-	-	-	-	-	KOG3785	Uncharacterized conserved protein	Function unknown	-	-	-
51139	0	-0.835049	0	-1.21603	-1.09845	-	-	-	-	-	-	KOG4198	RNA-binding Ran Zn-finger protein and related proteins	General function prediction only	-	-	-
52835	-1.73387	-1.63574	0	-1.78269	-1.51476	IPR002110	Ankyrin	-	-	-	-	KOG0510	Ankyrin repeat protein	General function prediction only	-	-	-
55381	1.39529	1.4438	2.746	2.33427	3.28013	IPR002068	Heat shock protein Hsp20,HSP20-like chaperone	-	-	-	-	KOG0710	Molecular chaperone (small heat-shock protein Hsp26/Hsp42)	Posttranslational modification, protein turnover, chaperones	-	-	-
55394	2.61278	2.62396	3.48052	2.87693	3.79979	IPR002068	Heat shock protein Hsp20,HSP20-like chaperone	-	-	-	-	KOG0710	Molecular chaperone (small heat-shock protein Hsp26/Hsp42)	Posttranslational modification, protein turnover, chaperones	-	-	-
55402	2.68154	2.44294	3.29029	3.2253	3.70555	IPR002068	Heat shock protein Hsp20,HSP20-like chaperone	-	-	-	-	KOG0710	Molecular chaperone (small heat-shock protein Hsp26/Hsp42)	Posttranslational modification, protein turnover, chaperones	-	-	-
56285	0	0	0	0.96907	1.51504	-	-	-	-	-	-	-	-	-	-	-	-
56299	0	-1.11365	0	0	0	IPR016027	Nucleic acid-binding, OB-fold-like	-	0.877	-	-	-	-	-	-	-	-
59474	0	-1.38178	0	-1.96294	-2.02972	IPR016024	Armadillo-type fold,Barwin-related endoglucanase	-	-	-	-	KOG1216	von Willebrand factor and related coagulation proteins	Defense mechanisms	Extracellular structures	-	-
59568	1.02456	0.996516	1.21215	0.921142	1.53486	IPR001002	Chitin-binding, type 1,Glycoside hydrolase, family 18, catalytic domain,Chitinase II,Glycoside hydrolase, chitinase active site,Glycoside hydrolase, catalytic core	-	0.987	-	GH18		Chitinase	Carbohydrate transport and metabolism	-	-	-
59716	1.95998	0	0	0	2.0696	IPR016146	Calponin-homology	-	-	-	-	KOG4297	C-type lectin	Defense mechanisms	Signal transduction mechanisms	-	-
61480	-1.45544	-1.35898	0	0	-2.09832	-	-	-	-	-	-	-	-	-	-	-	-
61716	-1.29516	-1.49293	-1.78778	-2.26707	-1.72404	-	-	-	-	-	-	-	-	-	-	-	-
62763	0	1.44027	0	0	1.87423	-	-	-	-	-	-	KOG0161	Myosin class II heavy chain	Cytoskeleton	-	-	-
64069	0	-2.12256	0	0	-2.26413	-	-	-	-	-	-	-	-	-	-	-	-
64701	0	1.77687	2.45044	0	2.17456	IPR004343	Plus-3	-	-	-	-	KOG2402	Paf1/RNA polymerase II complex, RTF1 component (involved in regulation of TATA box-binding protein)	Transcription	-	-	-
67157	0	2.05321	0	0	2.34798	IPR008985	Concanavalin A-like lectin/glucanase	-	-	-	-	KOG4701	Chitinase	Cell wall/membrane/envelope biogenesis	-	-	-
70248	-1.72692	-1.46733	-1.68298	-1.73299	-1.39681	-	-	-	-	-	-	KOG1216	von Willebrand factor and related coagulation proteins	Defense mechanisms	Extracellular structures	-	-
71077	1.21473	1.10456	1.40568	1.21532	1.96	-	-	-	-	-	-	KOG4415	Uncharacterized conserved protein	Function unknown	-	-	-
74392	0	-1.04288	0	0	0	IPR000757	Glycoside hydrolase, family 16,Dockerin, cellulose-binding family V,Concanavalin A-like lectin/glucanase,Dockering, cellulose docking	-	0.986	-	CBM52-DOC2-GH16-GH16-GH16		Predicted endo-1,3-beta-glucanase	Carbohydrate transport and metabolism	-	-	-
74874	1.05704	0.888714	0	0	0	-	-	-	-	-	-	-	-	-	-	-	-
76490	0	1.17834	0	0	0	IPR001452	Src homology-3	-	-	-	-	KOG4226	Adaptor protein NCK/Dock, contains SH2 and SH3 domains	Signal transduction mechanisms	-	-	-
80629	0	1.01169	0	0	0	-	-	-	-	-	-	-	-	-	-	-	-
83199	-1.43448	0	0	0	0	-	-	-	-	-	-	KOG4476	Gluconate transport-inducing protein	Signal transduction mechanisms	Carbohydrate transport and metabolism	-	-
91930	0	0	0	-1.1034	0	-	-	-	0.985	-	-	KOG1187	Serine/threonine protein kinase	Signal transduction mechanisms	-	-	-
97331	0	1.74844	0	0	0	-	-	-	-	-	-	KOG4574	RNA-binding protein (contains RRM and Pumilio-like repeats)	General function prediction only	-	-	-
98590	0	0	0	0	2.23295	IPR001849	Pleckstrin-like,WW/Rsp5/WWP,RhoGAP,Inorganic pyrophosphatase,Rho GTPase activation protein	-	-	-	-	KOG4407	Predicted Rho GTPase-activating protein	General function prediction only	-	-	-
99374	0	1.03404	0	0	0	IPR014778	Myb, DNA-binding,HSA,HAS subgroup,SANT, DNA-binding,Helicase/SANT-associated, DNA binding,Homeodomain-like	-	-	-	-	KOG2744	DNA-binding proteins Bright/BRCAA1/RBP1 and related proteins containing BRIGHT domain	Transcription	-	-	-
106631	-1.25626	0	0	-1.64644	0	-	-	6.3.2.19	-	-	-	KOG2806	Chitinase	Carbohydrate transport and metabolism	-	-	-
108664	-1.47552	-0.819403	-1.10773	-1.25244	-1.0974	IPR000504	RNA recognition motif, RNP-1	6.3.2.19	-	-	-	KOG2806	Chitinase	Carbohydrate transport and metabolism	-	-	-
109198	0	0	0	0	1.39798	IPR002068	Heat shock protein Hsp20,HSP20-like chaperone	3.6.1.3	-	-	-	KOG2302	T-type voltage-gated Ca2+ channel, pore-forming alpha1I subunit	Signal transduction mechanisms	Inorganic ion transport and metabolism	-	-
112373	-1.04492	-1.16873	0	-0.711247	0	IPR000362	Fumarate lyase,Adenylosuccinate lyase,L-Aspartase-like	4.3.2.2	-	-	-	KOG2700	Adenylosuccinate lyase	Nucleotide transport and metabolism	-	-	-
112687	0	-0.760751	0	0	-1.22811	IPR001900	Ribonuclease II and R	3.1.13.-	-	-	-	KOG2102	Exosomal 3'-5' exoribonuclease complex, subunit Rrp44/Dis3	Translation, ribosomal structure and biogenesis	-	-	-
113545	2.25601	2.06508	2.19351	0	2.68905	IPR011600	Peptidase C14, caspase catalytic,Inorganic pyrophosphatase	-	-	-	-	KOG1546	Metacaspase involved in regulation of apoptosis	Cell cycle control, cell division, chromosome partitioning	Posttranslational modification, protein turnover, chaperones	-	-
113901	-1.81348	0	0	0	0	IPR000337	GPCR, family 3,ABC transporter, transmembrane region, type 1	-	-	-	-	-	-	-	-	-	-
114648	0	0	1.75649	0	0	IPR001503	Glycosyl transferase, family 10	-	-	-	GT10		Fucosyltransferase	Carbohydrate transport and metabolism	Amino acid transport and metabolism	-	-
117273	0	1.03358	1.40479	1.59172	1.34992	IPR000215	Protease inhibitor I4, serpin	-	-	-	-	KOG2392	Serpin	Defense mechanisms	-	-	-
119424	1.57697	1.45199	2.04544	0	2.17387	IPR000697	EVH1,PAK-box/P21-Rho-binding,Actin-binding WH2,Wiscott-Aldrich syndrome, C-terminal	-	-	-	-	KOG3671	Actin regulatory protein (Wiskott-Aldrich syndrome protein)	Signal transduction mechanisms	Cytoskeleton	-	-
121246	2.39279	2.46793	3.84467	3.03213	4.45004	IPR002068	Heat shock protein Hsp20,HSP20-like chaperone	-	-	-	-	KOG0710	Molecular chaperone (small heat-shock protein Hsp26/Hsp42)	Posttranslational modification, protein turnover, chaperones	-	-	-
121551	0	2.05005	2.40089	0	0	IPR011025	G protein alpha subunit, helical insertion,Guanine nucleotide binding protein (G-protein), alpha subunit	-	-	-	-	KOG0082	G-protein alpha subunit (small G protein superfamily)	Cell cycle control, cell division, chromosome partitioning	Signal transduction mechanisms	-	-
123925	2.15042	2.21234	3.14511	2.7465	3.69038	IPR002068	Heat shock protein Hsp20,HSP20-like chaperone	-	-	-	-	KOG0710	Molecular chaperone (small heat-shock protein Hsp26/Hsp42)	Posttranslational modification, protein turnover, chaperones	-	-	-
124153	0	0	2.82073	2.02888	2.8668	IPR002068	Heat shock protein Hsp20,HSP20-like chaperone	-	-	-	-	KOG0710	Molecular chaperone (small heat-shock protein Hsp26/Hsp42)	Posttranslational modification, protein turnover, chaperones	-	-	-
126451	-1.87169	0	0	0	0	IPR000330	SNF2-related,DNA/RNA helicase, C-terminal,DEAD-like helicase, N-terminal,Helicase, superfamily 1 and 2, ATP-binding	6.3.2.19	-	-	-	KOG1015	Transcription regulator XNP/ATRX, DEAD-box superfamily	Transcription	-	-	-
127512	-1.42296	0	0	0	0	-	-	-	-	-	-	KOG0118	FOG: RRM domain	General function prediction only	-	-	-
127523	-1.68941	-1.10672	0	0	-1.24224	IPR001452	Src homology-3,Dbl homology (DH) domain,Variant SH3	6.3.2.19	-	-	-	KOG2070	Guanine nucleotide exchange factor	Nucleotide transport and metabolism	-	-	-
132140	2.03854	1.87383	0	0	0	IPR002048	Calcium-binding EF-hand	-	-	-	-	-	-	-	-	-	-
132956	0	0	0	0	4.31359	-	-	-	0.919	-	-	-	-	-	-	-	-
138518	4.2678	4.65215	5.84453	5.12352	6.116	IPR002068	Heat shock protein Hsp20,HSP20-like chaperone	-	-	-	-	KOG0710	Molecular chaperone (small heat-shock protein Hsp26/Hsp42)	Posttranslational modification, protein turnover, chaperones	-	-	-
141492	0.884192	0.850959	0	0	1.09927	IPR001452	Src homology-3,SLA1 homology domain 1, SHD1,Sterile alpha motif homology	-	-	-	-	KOG2806	Chitinase	Carbohydrate transport and metabolism	-	-	-
142860	0.999857	1.13856	1.58738	1.58578	2.01158	IPR001623	Heat shock protein DnaJ, N-terminal	-	-	-	-	KOG0714	Molecular chaperone (DnaJ superfamily)	Posttranslational modification, protein turnover, chaperones	-	-	-
143776	0	1.07443	0	0	0	-	-	-	-	-	-	KOG0106	Alternative splicing factor SRp55/B52/SRp75 (RRM superfamily)	RNA processing and modification	-	-	-
144037	4.37687	0	0	0	4.44006	IPR010736	Protein of unknown function DUF1309	-	-	-	-	-	-	-	-	-	-
144904	2.09538	2.05534	0	0	3.10018	IPR000008	C2 calcium-dependent membrane targeting,Copine,von Willebrand factor, type A,C2 calcium/lipid-binding region, CaLB	-	-	-	-	KOG1327	Copine	Signal transduction mechanisms	-	-	-
147044	-1.67623	0	0	-1.6172	0	-	-	6.3.2.19	-	-	-	KOG4574	RNA-binding protein (contains RRM and Pumilio-like repeats)	General function prediction only	-	-	-
149150	1.07202	0	1.05836	0	1.27449	IPR014045	Protein phosphatase 2C, N-terminal,Protein phosphatase 2C-related	3.1.3.16	-	-	-	KOG0697	Protein phosphatase 1B (formerly 2C)	Signal transduction mechanisms	-	-	-
152765	0.87708	0.740449	0	0	1.06829	IPR001781	Zinc finger, LIM-type	-	-	-	-	KOG1703	Adaptor protein Enigma and related PDZ-LIM proteins	Signal transduction mechanisms	Cytoskeleton	-	-
154204	-2.24377	0	0	0	0	IPR001932	Protein phosphatase 2C-related	-	-	-	-	KOG1379	Serine/threonine protein phosphatase	Signal transduction mechanisms	-	-	-
154244	0	0	0	-2.36917	-2.11985	IPR011591	Botulinum neurotoxin	-	-	-	-	-	-	-	-	-	-
154944	1.73064	2.07773	3.85314	3.09761	4.51783	IPR002068	Heat shock protein Hsp20,HSP20-like chaperone	-	-	-	-	KOG0710	Molecular chaperone (small heat-shock protein Hsp26/Hsp42)	Posttranslational modification, protein turnover, chaperones	-	-	-
162200	-2.20717	0	0	0	0	IPR001611	Leucine-rich repeat,Leucine-rich repeat, typical subtype	-	-	-	-	KOG0619	FOG: Leucine rich repeat	General function prediction only	-	-	-
162668	2.4964	2.41046	0	0	0	IPR001781	Zinc finger, LIM-type	-	-	-	-	KOG0490	Transcription factor, contains HOX domain	General function prediction only	-	-	-
169058	-1.4016	-1.46649	0	-2.56073	0	IPR001002	Chitin-binding, type 1,Leucine-rich repeat,Leucine-rich repeat, typical subtype	-	0.993	-	CBM18-CBM18-CBM18-CBM18		FOG: Leucine rich repeat	General function prediction only	-	-	-
169793	0	1.9667	1.73743	0	0	IPR001680	WD40 repeat,Beige/BEACH,Concanavalin A-like lectin/glucanase,WD40 repeat-like	-	-	-	-	KOG1787	Kinase A-anchor protein Neurobeachin and related BEACH and WD40 repeat proteins	Intracellular trafficking, secretion, and vesicular transport	-	-	-
171513	0	0	0	-2.55712	0	IPR001611	Leucine-rich repeat	-	0.283	-	-	KOG0619	FOG: Leucine rich repeat	General function prediction only	-	-	-
176047	0	-1.92072	-4.10857	0	0	-	-	-	-	-	-	KOG2806	Chitinase	Carbohydrate transport and metabolism	-	-	-
178121	1.66662	1.63369	2.25613	0	2.02798	IPR015425	Actin-binding FH2,Protein of unknown function, ORFA, Borrelia,Diaphanous FH3,Diaphanous GTPase-binding,Actin-binding FH2 and DRF autoregulatory,GTPase-binding/formin homology 3	3.1.1.3	-	-	-	KOG1924	RhoA GTPase effector DIA/Diaphanous	Signal transduction mechanisms	Cytoskeleton	-	-
178440	1.80646	0	3.09618	2.33366	3.26664	IPR002068	Heat shock protein Hsp20,HSP20-like chaperone	-	-	-	-	KOG0710	Molecular chaperone (small heat-shock protein Hsp26/Hsp42)	Posttranslational modification, protein turnover, chaperones	-	-	-
180227	0	-2.80422	0	0	0	IPR000210	BTB/POZ-like	-	-	-	-	-	-	-	-	-	-
180428	0	1.71373	0	0	1.89919	-	-	-	-	-	-	-	-	-	-	-	-
180446	1.37447	1.96746	0	0	2.14455	-	-	-	-	-	-	-	-	-	-	-	-
180914	0	0	0	0	3.44822	IPR002083	MATH,TRAF-like	-	-	-	-	KOG1863	Ubiquitin carboxyl-terminal hydrolase	Posttranslational modification, protein turnover, chaperones	-	-	-
185945	1.40955	0	0	0	1.29814	-	-	-	-	-	-	KOG4438	Centromere-associated protein NUF2	Cell cycle control, cell division, chromosome partitioning	-	-	-
186656	-1.0524	-1.13314	0	-1.22319	0	IPR006204	GHMP kinase,GHMP kinase, C-terminal,Diphosphomevalonate decarboxylase	4.1.1.33	-	-	-	KOG2833	Mevalonate pyrophosphate decarboxylase	Lipid transport and metabolism	-	-	-
186953	-1.19547	-1.66229	-1.50988	-1.53008	0	IPR011616	bZIP transcription factor, bZIP-1,Basic-leucine zipper (bZIP) transcription factor,Eukaryotic transcription factor, Skn-1-like, DNA-binding	-	-	-	-	KOG0709	CREB/ATF family transcription factor	Transcription	-	-	-
188231	0	0	2.07852	0	2.14232	-	-	-	-	-	-	KOG4415	Uncharacterized conserved protein	Function unknown	-	-	-
188323	-0.996966	-0.93109	-0.883934	-0.812628	-1.2426	IPR000219	Dbl homology (DH) domain,Guanine-nucleotide dissociation stimulator, CDC24, conserved site	6.3.2.19	-	-	-	KOG3524	Predicted guanine nucleotide exchange factor (PEBBLE)	Signal transduction mechanisms	-	-	-
189361	1.95488	1.61738	1.60377	0	2.54427	IPR011330	Glycoside hydrolase/deacetylase, beta/alpha-barrel	-	0.971	catalytic activity,carbohydrate metabolic process	-	-	-	-	-	-	-
189365	1.63903	0	0	0	2.20857	IPR005479	Carbamoyl phosphate synthetase, large subunit, ATP-binding,Glycoside hydrolase/deacetylase, beta/alpha-barrel	-	0.976	-	-	-	-	-	-	-	-
194797	0	1.26901	1.72641	0	1.88659	IPR001002	Chitin-binding, type 1	-	0.257	-	CBM18-CBM18-CBM18-CBM18		Predicted chitinase	General function prediction only	-	-	-
194967	-1.23716	0	0	-1.39916	0	IPR001993	Mitochondrial substrate carrier	-	-	-	-	KOG0769	Predicted mitochondrial carrier protein	Energy production and conversion	-	-	-
197010	-1.25538	-1.17726	0	-1.28816	0	IPR004342	EXS, C-terminal	6.3.2.19	-	-	-	KOG1187	Serine/threonine protein kinase	Signal transduction mechanisms	-	-	-
198247	0	0	-1.36444	0	0	-	-	-	-	-	-	KOG0439	VAMP-associated protein involved in inositol metabolism	Intracellular trafficking, secretion, and vesicular transport	-	-	-
198314	0	-1.29529	0	0	-1.52466	IPR001841	Zinc finger, RING-type	-	-	-	-	KOG2806	Chitinase	Carbohydrate transport and metabolism	-	-	-
198776	0	1.29832	0	0	0	-	-	-	-	-	-	KOG0388	SNF2 family DNA-dependent ATPase	Replication, recombination and repair	-	-	-
198787	0	1.28535	1.11879	1.0726	0.951848	IPR000719	Protein kinase, core,Serine/threonine protein kinase-related,Tyrosine protein kinase,Serine/threonine protein kinase,Serine/threonine protein kinase, active site,Protein kinase-like	2.7.1.-	-	-	-	KOG0032	Ca2+/calmodulin-dependent protein kinase, EF-Hand protein superfamily	Signal transduction mechanisms	-	-	-
199364	-0.96924	-1.51922	-1.48226	-1.78012	-1.54362	IPR002022	Pectate lyase/Amb allergen,Pectin lyase fold/virulence factor	-	-	-	PL1		-	-	-	-	-
202909	0	0	0	-2.27727	-1.92427	IPR011011	Zinc finger, FYVE/PHD-type	2.7.1.37	-	-	-	KOG2744	DNA-binding proteins Bright/BRCAA1/RBP1 and related proteins containing BRIGHT domain	Transcription	-	-	-
209575	0	0	0	0	-2.08207	IPR002595	African swine fever virus, family 360,Ankyrin,Helix-turn-helix, AraC type	6.3.2.19	-	-	-	KOG0672	Halotolerance protein HAL3 (contains flavoprotein domain)	Cell cycle control, cell division, chromosome partitioning	Inorganic ion transport and metabolism	-	-
211378	0	0	2.81542	0	2.67265	-	-	-	-	-	-	KOG0161	Myosin class II heavy chain	Cytoskeleton	-	-	-
213641	-2.01862	-1.80331	-2.03371	0	-2.1134	-	-	6.3.2.19	-	-	-	KOG2806	Chitinase	Carbohydrate transport and metabolism	-	-	-
213699	0	0	0	0	2.41117	-	-	-	-	-	-	KOG2806	Chitinase	Carbohydrate transport and metabolism	-	-	-
213725	-1.72755	-1.55688	0	0	-2.21497	IPR002562	3'-5' exonuclease,Polynucleotidyl transferase, Ribonuclease H fold	6.3.2.19	-	-	-	KOG2806	Chitinase	Carbohydrate transport and metabolism	-	-	-
214929	0	0	2.23599	0	2.03995	-	-	-	-	-	-	KOG2806	Chitinase	Carbohydrate transport and metabolism	-	-	-
216413	0.79681	0.613815	0	1.07031	1.1595	IPR000556	Glycoside hydrolase, 48F,Dockerin, cellulose-binding family V,Six-hairpin glycosidase-like,Dockering, cellulose docking	-	-	-	GH48-DOC2-DOC2		-	-	-	-	-
216560	0.733132	0.588072	0	1.03685	1.14605	IPR000556	Glycoside hydrolase, 48F,Dockerin, cellulose-binding family V,Six-hairpin glycosidase-like,Dockering, cellulose docking	-	-	-	GH48-DOC2-DOC2		-	-	-	-	-
216876	-1.14569	0	0	0	0	-	-	6.3.2.19	-	-	-	KOG2806	Chitinase	Carbohydrate transport and metabolism	-	-	-
217161	-1.02676	0	0	0	0	IPR000684	RNA polymerase II, heptapeptide repeat, eukaryotic	2.7.7.6	-	-	-	KOG0260	RNA polymerase II, large subunit	Transcription	-	-	-
219258	-5.69878	-4.0696	-3.93763	-4.5801	-3.62798	-	-	-	-	-	-	KOG4415	Uncharacterized conserved protein	Function unknown	-	-	-
220511	0	-1.83469	0	0	0	IPR007087	Zinc finger, C2H2-type,Zinc finger, C2H2-like	-	-	-	-	KOG2482	Predicted C2H2-type Zn-finger protein	Transcription	-	-	-
221276	1.04291	0.901963	0.94208	1.09244	1.11535	IPR001509	NAD-dependent epimerase/dehydratase,UDP-glucose 4-epimerase,NAD(P)-binding	5.1.3.2	-	-	-	KOG1371	UDP-glucose 4-epimerase/UDP-sulfoquinovose synthase	Cell wall/membrane/envelope biogenesis	-	-	-
221615	0	0	0	0	-2.59077	IPR007087	Zinc finger, C2H2-type,Zinc finger, C2H2-like	-	-	-	-	KOG1721	FOG: Zn-finger	General function prediction only	-	-	-
223839	0	-1.50832	0	0	0	IPR001002	Chitin-binding, type 1,Spore coat protein CotH	-	-	-	CBM18-CBM18-CBM18-CBM18		Meprin A metalloprotease	Posttranslational modification, protein turnover, chaperones	-	-	-
223955	1.24864	0.881157	0	1.12735	0	IPR000626	Ubiquitin	-	-	-	-	KOG4157	beta-1,6-N-acetylglucosaminyltransferase, contains WSC domain	Posttranslational modification, protein turnover, chaperones	Carbohydrate transport and metabolism	-	-
224405	0	0	0	0	2.26033	IPR001757	ATPase, P-type, K/Mg/Cd/Cu/Zn/Na/Ca/Na/H-transporter,Haloacid dehalogenase-like hydrolase,Phospholipid-translocating P-type ATPase, flippase	3.6.3.1	-	-	-	KOG0206	P-type ATPase	General function prediction only	-	-	-
231647	0	0	1.03641	0	0.943378	-	-	-	-	-	-	KOG4415	Uncharacterized conserved protein	Function unknown	-	-	-
233287	0	0	2.52483	0	2.27654	IPR000342	Regulator of G protein signalling,Regulator of G protein signalling superfamily	-	-	signal transducer activity	-	-	-	-	-	-	-
235835	0	0	2.26143	0	3.22683	IPR002068	Heat shock protein Hsp20,HSP20-like chaperone	2.7.1.37	-	-	-	KOG0710	Molecular chaperone (small heat-shock protein Hsp26/Hsp42)	Posttranslational modification, protein turnover, chaperones	-	-	-
236475	0	0	0	-1.15262	-1.22631	IPR000073	Alpha/beta hydrolase fold-1,Lipase, active site	-	-	-	-	-	-	-	-	-	-
238343	-1.22648	0	0	0	-1.21837	-	-	-	-	-	-	KOG0672	Halotolerance protein HAL3 (contains flavoprotein domain)	Cell cycle control, cell division, chromosome partitioning	Inorganic ion transport and metabolism	-	-
240549	0	1.26806	1.93261	0	1.78085	IPR001440	Tetratricopeptide TPR-1,Tetratricopeptide TPR2,Tetratricopeptide region	6.3.2.19	-	-	-	KOG1124	FOG: TPR repeat	General function prediction only	-	-	-
241571	0	0	3.88779	0	3.70084	IPR001781	Zinc finger, LIM-type,C2 calcium-dependent membrane targeting,Protein kinase C, phorbol ester/diacylglycerol binding,Ras GTPase-activating protein,Kringle,Rho GTPase activation protein,C2 calcium/lipid-binding region, CaLB	-	-	-	-	KOG2059	Ras GTPase-activating protein	Signal transduction mechanisms	-	-	-
246650	0	0	0	0	-1.08508	-	-	-	-	-	-	-	-	-	-	-	-
247829	2.11131	1.53003	0	0	2.1751	IPR001609	Myosin head, motor region,Myosin, N-terminal, SH3-like	-	-	-	-	KOG0161	Myosin class II heavy chain	Cytoskeleton	-	-	-
248697	-1.29623	-1.2975	-1.04958	-1.25931	-1.18716	IPR002490	ATPase, V0/A0 complex, 116-kDa subunit	3.6.3.14	-	-	-	KOG2189	Vacuolar H+-ATPase V0 sector, subunit a	Energy production and conversion	-	-	-
249278	1.76501	1.28168	1.75048	0	2.2802	-	-	6.5.1.1	-	-	-	KOG4415	Uncharacterized conserved protein	Function unknown	-	-	-
255487	0	-1.0688	0	0	0	-	-	6.3.2.19	-	-	-	KOG2744	DNA-binding proteins Bright/BRCAA1/RBP1 and related proteins containing BRIGHT domain	Transcription	-	-	-
259394	-1.40121	-1.0827	0	0	0	IPR001138	Fungal transcriptional regulatory protein, N-terminal	2.7.7.7	-	-	-	KOG3599	Ca2+-modulated nonselective cation channel polycystin	Signal transduction mechanisms	Inorganic ion transport and metabolism	-	-
264729	0	0	0	0	-2.831	IPR002110	Ankyrin	-	-	-	-	KOG4177	Ankyrin	Cell wall/membrane/envelope biogenesis	-	-	-
266510	-1.38058	0	0	0	0	-	-	2.7.1.37	-	-	-	KOG4198	RNA-binding Ran Zn-finger protein and related proteins	General function prediction only	-	-	-
267629	0	0	1.53392	0	1.65228	IPR001002	Chitin-binding, type 1,Leucine-rich repeat	-	0.888	-	CBM18-CBM18-CBM18-CBM18		FOG: Leucine rich repeat	General function prediction only	-	-	-
270881	0	0	2.09291	0	2.09317	IPR000593	RasGAP protein, C-terminal,Calponin-like actin-binding,IQ calmodulin-binding region,Ras GTPase-activating protein,Calponin-homology,Rho GTPase activation protein	-	-	-	-	KOG2128	Ras GTPase-activating protein family - IQGAP	Signal transduction mechanisms	-	-	-
273780	1.75056	1.85044	2.28233	0	2.24379	IPR011044	Quinoprotein amine dehydrogenase, beta chain-like	3.6.1.-	-	-	-	-	-	-	-	-	-
277429	-1.08512	-1.01374	0	0	-1.70729	-	-	-	-	-	-	KOG1187	Serine/threonine protein kinase	Signal transduction mechanisms	-	-	-
277441	0	0	0	1.25334	0	-	-	-	-	-	-	-	-	-	-	-	-
284845	-1.52381	0	0	0	0	IPR005821	Ion transport	-	-	-	-	KOG2301	Voltage-gated Ca2+ channels, alpha1 subunits	Signal transduction mechanisms	Inorganic ion transport and metabolism	-	-
285267	1.03095	0	0	0	1.01185	IPR000697	EVH1,PAK-box/P21-Rho-binding,Actin-binding WH2,Wiscott-Aldrich syndrome, C-terminal	-	-	-	-	KOG3671	Actin regulatory protein (Wiskott-Aldrich syndrome protein)	Signal transduction mechanisms	Cytoskeleton	-	-
286462	-1.2659	-1.13604	-1.00379	-1.18575	-1.20714	IPR002860	BNR repeat,VPS10	6.3.2.19	-	-	-	KOG3511	Sortilin and related receptors	General function prediction only	-	-	-
286765	-1.57678	-1.54413	0	-2.03368	-2.27975	IPR012501	Vps54-like	-	-	-	-	KOG2115	Vacuolar sorting protein VPS45	Intracellular trafficking, secretion, and vesicular transport	-	-	-
288246	-0.987198	-0.877697	0	-1.19721	-0.931528	IPR003439	ABC transporter-like,AAA+ ATPase, core	-	-	-	-	KOG0063	RNAse L inhibitor, ABC superfamily	RNA processing and modification	-	-	-
291389	0	1.42222	1.68502	0	1.85695	-	-	-	-	-	-	-	-	-	-	-	-
293722	1.42922	1.14793	0	1.52028	1.51523	-	-	-	0.91	-	-	KOG4475	FOG: Immunoglobin and related proteins	Inorganic ion transport and metabolism	General function prediction only	-	-
300364	-1.65205	-1.52142	-2.08728	0	-2.45223	IPR002110	Ankyrin	-	-	-	-	KOG0504	FOG: Ankyrin repeat	General function prediction only	-	-	-
301918	1.46291	1.30629	2.32599	1.8212	3.02624	IPR002068	Heat shock protein Hsp20,HSP20-like chaperone	-	-	-	-	KOG0710	Molecular chaperone (small heat-shock protein Hsp26/Hsp42)	Posttranslational modification, protein turnover, chaperones	-	-	-
302274	0	0	0	0	1.32907	IPR001547	Glycoside hydrolase, family 5,Glycoside hydrolase, catalytic core	-	-	-	GH5_5		-	-	-	-	-
302423	1.30311	0	1.64863	0	0	IPR001002	Chitin-binding, type 1,Peptidase, cysteine peptidase active site	-	-	-	CBM18-CBM18-CBM18-CBM18-CBM18-CBM18		Fibrillins and related proteins containing Ca2+-binding EGF-like domains	Signal transduction mechanisms	-	-	-
303022	1.61109	1.58439	1.5869	1.11291	2.16262	IPR001002	Chitin-binding, type 1	-	-	-	CBM18-CBM18-CBM18-CBM18		Chitinase	Carbohydrate transport and metabolism	-	-	-
304389	0	-2.40049	0	0	0	IPR001002	Chitin-binding, type 1,Polysaccharide deacetylase,Glycoside hydrolase/deacetylase, beta/alpha-barrel	-	-	-	CBM18-CBM18-CE4		Predicted chitinase	General function prediction only	-	-	-
304888	0	-1.18271	0	0	0	IPR002110	Ankyrin	-	-	-	-	KOG0504	FOG: Ankyrin repeat	General function prediction only	-	-	-
305321	0	0	2.48464	2.27158	2.6336	IPR002068	Heat shock protein Hsp20,HSP20-like chaperone	-	-	-	-	KOG0710	Molecular chaperone (small heat-shock protein Hsp26/Hsp42)	Posttranslational modification, protein turnover, chaperones	-	-	-
308657	1.48216	0	1.92991	0	2.04033	IPR002068	Heat shock protein Hsp20,HSP20-like chaperone	-	-	-	-	KOG0710	Molecular chaperone (small heat-shock protein Hsp26/Hsp42)	Posttranslational modification, protein turnover, chaperones	-	-	-
309154	0	-1.15791	0	0	0	IPR002110	Ankyrin	-	-	-	-	KOG0504	FOG: Ankyrin repeat	General function prediction only	-	-	-
310741	1.68369	0	2.27122	0	2.25956	IPR002068	Heat shock protein Hsp20,HSP20-like chaperone	-	-	-	-	KOG0710	Molecular chaperone (small heat-shock protein Hsp26/Hsp42)	Posttranslational modification, protein turnover, chaperones	-	-	-
310887	-1.41988	-1.21852	0	0	-1.96478	IPR002110	Ankyrin	-	-	-	-	KOG0502	Integral membrane ankyrin-repeat protein Kidins220 (protein kinase D substrate)	General function prediction only	-	-	-
311736	0	0	0	0	-4.24681	IPR002110	Ankyrin	-	-	-	-	KOG0676	Actin and related proteins	Cytoskeleton	-	-	-
311955	0	0	2.4189	3.05493	3.57891	IPR002068	Heat shock protein Hsp20,HSP20-like chaperone	-	-	-	-	KOG0710	Molecular chaperone (small heat-shock protein Hsp26/Hsp42)	Posttranslational modification, protein turnover, chaperones	-	-	-
313371	1.77126	1.64726	2.96543	2.6301	3.85099	IPR002068	Heat shock protein Hsp20,HSP20-like chaperone	-	-	-	-	KOG0710	Molecular chaperone (small heat-shock protein Hsp26/Hsp42)	Posttranslational modification, protein turnover, chaperones	-	-	-
313577	0	0	0	0	-3.3137	IPR001406	tRNA pseudouridine synthase	5.4.99.-	-	-	-	KOG2554	Pseudouridylate synthase	Translation, ribosomal structure and biogenesis	-	-	-
315049	-2.40751	-2.01506	-1.84926	-1.5247	-2.11002	IPR002110	Ankyrin	-	-	-	-	KOG4177	Ankyrin	Cell wall/membrane/envelope biogenesis	-	-	-
315128	0	0	2.68963	1.98801	3.0831	IPR002068	Heat shock protein Hsp20,HSP20-like chaperone	-	-	-	-	KOG0710	Molecular chaperone (small heat-shock protein Hsp26/Hsp42)	Posttranslational modification, protein turnover, chaperones	-	-	-
315260	2.56751	2.77636	4.03578	3.40902	4.51323	IPR002068	Heat shock protein Hsp20,HSP20-like chaperone	-	-	-	-	KOG0710	Molecular chaperone (small heat-shock protein Hsp26/Hsp42)	Posttranslational modification, protein turnover, chaperones	-	-	-
316064	1.75139	1.75215	2.97719	2.40916	3.59444	IPR002068	Heat shock protein Hsp20,HSP20-like chaperone	-	-	-	-	KOG0710	Molecular chaperone (small heat-shock protein Hsp26/Hsp42)	Posttranslational modification, protein turnover, chaperones	-	-	-
317314	0	0	0	0	4.24857	IPR002068	Heat shock protein Hsp20,HSP20-like chaperone	-	-	-	-	KOG0710	Molecular chaperone (small heat-shock protein Hsp26/Hsp42)	Posttranslational modification, protein turnover, chaperones	-	-	-
321299	0	1.12825	0	0	1.76704	IPR006689	ARF/SAR superfamily,Ras GTPase,Ras small GTPase, Rab type,ADP-ribosylation factor,GTP-binding protein SAR1,Small GTP-binding protein	-	-	-	-	KOG0071	GTP-binding ADP-ribosylation factor Arf6 (dArf3)	Intracellular trafficking, secretion, and vesicular transport	-	-	-
322791	3.59757	4.32588	5.60982	5.0668	6.11633	IPR002068	Heat shock protein Hsp20,HSP20-like chaperone	-	-	-	-	KOG0710	Molecular chaperone (small heat-shock protein Hsp26/Hsp42)	Posttranslational modification, protein turnover, chaperones	-	-	-
323285	0	1.5806	3.23888	2.72677	3.63246	IPR002068	Heat shock protein Hsp20,HSP20-like chaperone	-	-	-	-	KOG0710	Molecular chaperone (small heat-shock protein Hsp26/Hsp42)	Posttranslational modification, protein turnover, chaperones	-	-	-
323624	-1.86564	-1.84791	-1.72094	-1.86147	-1.74459	IPR011028	Cyclin-like	-	-	-	-	KOG1674	Cyclin	General function prediction only	-	-	-
324403	1.83033	2.10478	3.36984	2.8282	3.70837	IPR002068	Heat shock protein Hsp20,HSP20-like chaperone	-	-	-	-	KOG0710	Molecular chaperone (small heat-shock protein Hsp26/Hsp42)	Posttranslational modification, protein turnover, chaperones	-	-	-
324654	2.0254	1.78999	3.04692	2.56064	3.35597	IPR002068	Heat shock protein Hsp20,HSP20-like chaperone	-	-	-	-	KOG0710	Molecular chaperone (small heat-shock protein Hsp26/Hsp42)	Posttranslational modification, protein turnover, chaperones	-	-	-
325119	0	0	2.74661	0	3.07467	IPR002068	Heat shock protein Hsp20,HSP20-like chaperone	-	-	-	-	KOG0710	Molecular chaperone (small heat-shock protein Hsp26/Hsp42)	Posttranslational modification, protein turnover, chaperones	-	-	-
325969	0	-3.18521	0	0	0	IPR009449	GDPGTP exchange factor Sec2p	-	-	-	-	KOG4324	Guanine nucleotide exchange factor	Intracellular trafficking, secretion, and vesicular transport	-	-	-
326887	2.47699	2.55462	4.0549	3.44166	4.6198	IPR002068	Heat shock protein Hsp20,HSP20-like chaperone	-	-	-	-	KOG0710	Molecular chaperone (small heat-shock protein Hsp26/Hsp42)	Posttranslational modification, protein turnover, chaperones	-	-	-
326899	-1.19861	-1.11301	-1.92812	0	0	IPR000242	Protein-tyrosine phosphatase, receptor/non-receptor type,Protein-tyrosine phosphatase, catalytic,Protein-tyrosine phosphatase	3.1.3.48	-	-	-	KOG2836	Protein tyrosine phosphatase IVA1	Signal transduction mechanisms	-	-	-
339068	1.77903	1.65018	1.68947	0	2.13026	IPR002509	Polysaccharide deacetylase,Glycoside hydrolase/deacetylase, beta/alpha-barrel	-	0.996	carbohydrate metabolic process,hydrolase activity, acting on carbon-nitrogen (but not peptide) bonds,catalytic activity	CE4		-	-	-	-	-
340077	1.88386	1.75525	1.94015	0	2.31037	-	-	-	-	-	-	KOG3581	Creatine kinases	Energy production and conversion	-	-	-
340504	0	0.893817	0	1.24499	1.05012	-	-	-	-	-	-	KOG3544	Collagens (type IV and type XIII), and related proteins	Extracellular structures	-	-	-
340953	-1.257	-1.51793	-1.37556	-1.37011	-1.72772	-	-	-	-	-	-	-	-	-	-	-	-
341267	0	0	2.24943	1.9703	2.50961	IPR002068	Heat shock protein Hsp20,HSP20-like chaperone	-	-	-	-	KOG0710	Molecular chaperone (small heat-shock protein Hsp26/Hsp42)	Posttranslational modification, protein turnover, chaperones	-	-	-
342224	0	-3.08857	0	0	0	IPR007087	Zinc finger, C2H2-type,Zinc finger, C2H2-like	-	-	-	-	KOG1721	FOG: Zn-finger	General function prediction only	-	-	-
343016	3.8195	3.41622	5.03897	3.49722	4.189	IPR002068	Heat shock protein Hsp20,HSP20-like chaperone	-	-	-	-	KOG0710	Molecular chaperone (small heat-shock protein Hsp26/Hsp42)	Posttranslational modification, protein turnover, chaperones	-	-	-
343779	-1.55106	0	0	0	0	IPR001002	Chitin-binding, type 1,Polysaccharide deacetylase,Glycoside hydrolase/deacetylase, beta/alpha-barrel	-	-	-	CBM18-CBM18-CE4		Predicted chitinase	General function prediction only	-	-	-
344641	1.30552	1.42842	2.406	1.73732	2.94938	IPR002068	Heat shock protein Hsp20,HSP20-like chaperone	-	-	-	-	KOG0710	Molecular chaperone (small heat-shock protein Hsp26/Hsp42)	Posttranslational modification, protein turnover, chaperones	-	-	-
345147	0	-1.00881	-1.02458	-0.915848	0	IPR001296	Glycosyl transferase, group 1	-	-	-	GT4		Glycosyltransferase	Cell wall/membrane/envelope biogenesis	-	-	-
345636	-1.58868	-2.12991	-1.71007	-1.58216	-1.75063	-	-	-	-	-	-	-	-	-	-	-	-
350431	2.02991	2.04191	3.1663	2.61831	3.36262	IPR002068	Heat shock protein Hsp20,HSP20-like chaperone	-	-	-	-	KOG0710	Molecular chaperone (small heat-shock protein Hsp26/Hsp42)	Posttranslational modification, protein turnover, chaperones	-	-	-
362803	0	4.23115	4.72439	0	4.80707	IPR001087	Lipase, GDSL,Esterase, SGNH hydrolase-type	-	-	-	CE12		-	-	-	-	-
363416	0	-0.855365	0	0	-1.1238	IPR006575	RWD,Ubiquitin-conjugating enzyme/RWD-like	-	-	-	-	KOG4018	Uncharacterized conserved protein, contains RWD domain	Function unknown	-	-	-
364297	4.25999	4.53733	6.18508	5.52431	6.4596	IPR002068	Heat shock protein Hsp20,HSP20-like chaperone	-	-	-	-	KOG0710	Molecular chaperone (small heat-shock protein Hsp26/Hsp42)	Posttranslational modification, protein turnover, chaperones	-	-	-
366334	0.717437	0.900433	0	1.07938	1.13013	IPR002883	Dockerin, cellulose-binding family V,Dockering, cellulose docking	-	-	-	DOC2-DOC2		-	-	-	-	-
367871	0	0	0	0	2.31679	IPR002068	Heat shock protein Hsp20,HSP20-like chaperone	-	-	-	-	KOG0710	Molecular chaperone (small heat-shock protein Hsp26/Hsp42)	Posttranslational modification, protein turnover, chaperones	-	-	-
368169	1.98138	1.64924	2.61009	2.21705	3.10086	IPR002068	Heat shock protein Hsp20,HSP20-like chaperone	-	-	-	-	KOG0710	Molecular chaperone (small heat-shock protein Hsp26/Hsp42)	Posttranslational modification, protein turnover, chaperones	-	-	-
368250	0	0	0	0	2.73445	IPR004829	Cell surface antigen	-	-	-	-	KOG4207	Predicted splicing factor, SR protein superfamily	RNA processing and modification	-	-	-
369322	2.26661	2.9603	4.5824	3.84261	5.06049	IPR002068	Heat shock protein Hsp20,HSP20-like chaperone	-	-	-	-	KOG0710	Molecular chaperone (small heat-shock protein Hsp26/Hsp42)	Posttranslational modification, protein turnover, chaperones	-	-	-
370122	3.11122	2.87414	0	0	3.18352	IPR002883	Dockerin, cellulose-binding family V,Dockering, cellulose docking	-	-	-	DOC2-DOC2		-	-	-	-	-
370841	2.26498	2.32028	2.81439	0	2.91752	IPR001000	Glycoside hydrolase, family 10,Glycoside hydrolase, catalytic core	-	-	-	GH10		-	-	-	-	-
373445	1.74612	1.44123	2.12754	0	2.07686	IPR007197	Radical SAM,Pyruvate formate-lyase activating,Radical-activating enzyme, conserved site	-	-	-	-	-	-	-	-	-	-
375010	-1.39232	-1.41608	-1.28396	-1.45034	-1.51267	IPR013126	Heat shock protein 70,Heat shock protein Hsp70	-	-	-	-	KOG0101	Molecular chaperones HSP70/HSC70, HSP70 superfamily	Posttranslational modification, protein turnover, chaperones	-	-	-
375096	0	0.909531	0	1.48238	0	IPR000254	Cellulose-binding region, fungal,Glycoside hydrolase, family 5,Dockerin, cellulose-binding family V,WD40 repeat,Glycoside hydrolase, catalytic core,Dockering, cellulose docking	-	-	-	GH5_5-CBM10-CBM10-CBM1		Serine/threonine protein kinase	Signal transduction mechanisms	-	-	-
375747	-1.27876	0	0	0	0	IPR001757	ATPase, P-type, K/Mg/Cd/Cu/Zn/Na/Ca/Na/H-transporter,Phospholipid-translocating P-type ATPase, flippase	3.6.3.1	-	-	-	KOG0206	P-type ATPase	General function prediction only	-	-	-
375792	0	-1.34675	-1.12032	-1.25794	0	IPR002860	BNR repeat,Dockerin, cellulose-binding family V,Dockering, cellulose docking	-	-	-	GH74-DOC2-DOC2-DOC2		-	-	-	-	-
375843	0	0	0	2.38006	0	-	-	-	-	-	-	KOG1075	FOG: Reverse transcriptase	General function prediction only	-	-	-
375867	1.16558	0	0	1.07279	0	IPR001150	Formate C-acetyltransferase glycine radical,Pyruvate formate-lyase, PFL,Formate acetyltransferase	-	-	-	-	-	-	-	-	-	-
375895	0	2.35489	0	0	0	IPR000048	IQ calmodulin-binding region	-	-	-	-	KOG4415	Uncharacterized conserved protein	Function unknown	-	-	-
376100	0.848514	0.80932	1.10245	0	0	IPR007888	NDT80/PhoG like DNA-binding,p53-like transcription factor, DNA-binding	-	-	-	-	KOG3227	Calcium-responsive transcription coactivator	Transcription	-	-	-
376271	-1.58553	-1.46173	0	-1.35494	0	IPR001494	Importin-beta, N-terminal,Armadillo-type fold	-	-	-	-	KOG1991	Nuclear transport receptor RANBP7/RANBP8 (importin beta superfamily)	Nuclear structure	Intracellular trafficking, secretion, and vesicular transport	-	-
376475	0	0	1.74812	1.25478	2.47975	IPR000719	Protein kinase, core,Serine/threonine protein kinase-related,Tyrosine protein kinase,Serine/threonine protein kinase,Protein kinase ATP binding, conserved site,Serine/threonine protein kinase, active site,Protein kinase-like	-	-	-	-	KOG0032	Ca2+/calmodulin-dependent protein kinase, EF-Hand protein superfamily	Signal transduction mechanisms	-	-	-
377283	1.89243	1.75053	2.05896	0	2.28778	IPR001680	WD40 repeat,WD40 repeat-like	3.6.4.2	-	-	-	KOG1587	Cytoplasmic dynein intermediate chain	Cytoskeleton	-	-	-
377385	-1.95106	-1.83369	0	-2.31141	0	IPR011545	DNA/RNA helicase, DEAD/DEAH box type, N-terminal,DNA/RNA helicase, C-terminal,GUCT,DEAD-like helicase, N-terminal,Helicase, superfamily 1 and 2, ATP-binding	3.6.1.-	-	-	-	KOG0331	ATP-dependent RNA helicase	RNA processing and modification	-	-	-
377479	0.795133	0.855398	0	1.20117	1.02083	IPR002883	Dockerin, cellulose-binding family V,Spore coat protein CotH,Dockering, cellulose docking	-	-	-	DOC2-DOC2-DOC2		-	-	-	-	-
377594	0	-1.02616	0	-1.00894	0	IPR001002	Chitin-binding, type 1,Leucine-rich repeat,Leucine-rich repeat, typical subtype	-	-	-	CBM18-CBM18-CBM18		FOG: Leucine rich repeat	General function prediction only	-	-	-
377607	-2.20994	-1.79695	0	-2.14133	-1.8444	IPR015880	Zinc finger, C2H2-like,Zinc finger, U1-type,Zinc finger, C2H2-type	-	-	-	-	KOG2785	C2H2-type Zn-finger protein	General function prediction only	-	-	-
377732	0	0	1.03994	0.76173	1.46394	IPR013126	Heat shock protein 70,Heat shock protein Hsp70	-	-	-	-	KOG0100	Molecular chaperones GRP78/BiP/KAR2, HSP70 superfamily	Posttranslational modification, protein turnover, chaperones	-	-	-
377779	-0.871589	-1.41472	-1.06907	-1.19672	0	IPR005841	Alpha-D-phosphohexomutase, N-terminal,Alpha-D-phosphohexomutase, C-terminal,Alpha-D-phosphohexomutase, alpha/beta/alpha domain I,Alpha-D-phosphohexomutase, alpha/beta/alpha domain II,Alpha-D-phosphohexomutase, alpha/beta/alpha domain III,Alpha-D-phosphohexomutase, conserved site,Alpha-D-phosphohexomutase, alpha/beta/alpha I, II and III	5.4.2.2	-	-	-	KOG0625	Phosphoglucomutase	Carbohydrate transport and metabolism	-	-	-
377892	1.3177	1.2045	0	0	0	IPR000361	HesB/YadR/YfhF-like,HesB/YadR/YfhF	-	-	-	-	KOG1120	Fe-S cluster biosynthesis protein ISA1 (contains a HesB-like domain)	Inorganic ion transport and metabolism	-	-	-
377943	-1.16281	0	0	0	0	IPR004853	Protein of unknown function DUF250	-	-	-	-	KOG1442	GDP-fucose transporter	Intracellular trafficking, secretion, and vesicular transport	Posttranslational modification, protein turnover, chaperones	Carbohydrate transport and metabolism	-
378182	-1.10079	-0.902657	0	-1.41149	0	IPR010569	Myotubularin-related,Protein-tyrosine phosphatase, active site	3.1.3.-	-	-	-	KOG1089	Myotubularin-related phosphatidylinositol 3-phosphate 3-phosphatase MTM6	General function prediction only	-	-	-
378496	0	-1.39293	0	-1.27042	0	-	-	-	-	-	-	KOG0335	ATP-dependent RNA helicase	RNA processing and modification	-	-	-
378505	0	0.80459	1.3054	1.40638	1.59668	-	-	-	-	-	-	KOG2806	Chitinase	Carbohydrate transport and metabolism	-	-	-
378536	-1.7544	-1.53518	0	-2.01696	-1.97068	IPR007120	DNA-directed RNA polymerase, subunit 2, domain 6,RNA polymerase Rpb2, domain 7,RNA polymerase Rpb2, domain 2,RNA polymerase, beta subunit, protrusion,RNA polymerase Rpb2, domain 3,RNA polymerase Rpb2, domain 5,RNA polymerase I, Rpa2 specific,RNA polymerase, beta subunit, conserved site	2.7.7.6	-	-	-	KOG0216	RNA polymerase I, second largest subunit	Transcription	-	-	-
378809	0	0	0	0	1.76324	IPR004136	2-nitropropane dioxygenase, NPD	-	-	-	-	-	-	-	-	-	-
378816	1.19899	0	0	1.15898	0	IPR002509	Polysaccharide deacetylase,Glycoside hydrolase/deacetylase, beta/alpha-barrel	3.5.1.41	-	-	CE4		-	-	-	-	-
379137	-1.06436	-1.71937	-1.19062	-1.54569	0	IPR011702	Glutamine amidotransferase superfamily,Anthranilate synthase component II/delta crystallin,Glutamine amidotransferase class-I, C-terminal,GMP synthase, C-terminal,Protein of unknown function DUF596,GMP synthase, N-terminal,Glutamine amidotransferase, class I, active site	6.3.5.2	-	-	-	KOG1622	GMP synthase	Nucleotide transport and metabolism	-	-	-
379147	0	2.17935	0	0	2.47068	IPR011025	G protein alpha subunit, helical insertion,Guanine nucleotide binding protein (G-protein), alpha subunit	-	-	-	-	KOG0082	G-protein alpha subunit (small G protein superfamily)	Cell cycle control, cell division, chromosome partitioning	Signal transduction mechanisms	-	-
379239	-0.912576	-0.991047	0	0	-1.03061	IPR000357	HEAT,Importin-beta, N-terminal,Armadillo-type fold	-	-	-	-	KOG2023	Nuclear transport receptor Karyopherin-beta2/Transportin (importin beta superfamily)	Nuclear structure	Intracellular trafficking, secretion, and vesicular transport	-	-
379727	1.43902	1.45425	1.69371	0	1.74096	IPR002073	3'5'-cyclic nucleotide phosphodiesterase,Metal-dependent phosphohydrolase, HD region	3.1.4.17	-	-	-	KOG3689	Cyclic nucleotide phosphodiesterase	Signal transduction mechanisms	-	-	-
379981	-1.0271	-0.854525	0	0	-1.0201	IPR001993	Mitochondrial substrate carrier	-	-	-	-	KOG0758	Mitochondrial carnitine-acylcarnitine carrier protein	Energy production and conversion	-	-	-
380136	2.36844	2.14578	0	0	2.65443	IPR001752	Kinesin, motor region	3.6.4.4	-	-	-	KOG4280	Kinesin-like protein	Cytoskeleton	-	-	-
380374	-1.2	-1.38682	-1.28307	0	0	IPR009009	Barwin-related endoglucanase	-	-	-	EXPN		beta-1,6-N-acetylglucosaminyltransferase, contains WSC domain	Posttranslational modification, protein turnover, chaperones	Carbohydrate transport and metabolism	-	-
380472	0	-1.09302	0	-0.844952	0	IPR004839	Aminotransferase, class I and II,Pyridoxal phosphate-dependent transferase, major region	-	-	-	-	-	-	-	-	-	-
380606	-2.36061	-2.8388	-3.08051	-3.10019	-2.74213	IPR002482	Peptidoglycan-binding LysM,Polysaccharide deacetylase,Glycoside hydrolase/deacetylase, beta/alpha-barrel	-	-	-	CBM50-CBM50-CE4		Chitinase	Carbohydrate transport and metabolism	-	-	-
380671	0	-1.47508	0	0	0	IPR011702	Glutamine amidotransferase superfamily,Carbamoyl phosphate synthase, GATase region,Glutamine amidotransferase class-I, C-terminal,Carbamoyl phosphate synthase, small subunit, N-terminal,Carbamoyl phosphate synthase, small subunit,Proteinase inhibitor I3, Kunitz legume	6.3.5.5	-	-	-	KOG0370	Multifunctional pyrimidine synthesis protein CAD (includes carbamoyl-phophate synthetase, aspartate transcarbamylase, and glutamine amidotransferase)	General function prediction only	-	-	-
380827	1.44649	1.37784	2.05143	1.71703	2.13625	IPR003095	Heat shock protein DnaJ,Heat shock protein DnaJ, N-terminal,Heat shock protein DnaJ, cysteine-rich region,Chaperone DnaJ, C-terminal,HSP40/DnaJ peptide-binding	-	-	-	-	KOG0712	Molecular chaperone (DnaJ superfamily)	Posttranslational modification, protein turnover, chaperones	-	-	-
381095	0	0	1.61773	0	0	IPR006153	Sodium/hydrogen exchanger	3.1.26.3	-	-	-	KOG1650	Predicted K+/H+-antiporter	Inorganic ion transport and metabolism	-	-	-
381349	0	0	0.918143	0.807049	1.46701	IPR013126	Heat shock protein 70,Heat shock protein Hsp70	-	-	-	-	KOG0101	Molecular chaperones HSP70/HSC70, HSP70 superfamily	Posttranslational modification, protein turnover, chaperones	-	-	-
381425	0	0	2.23602	0	0	IPR001849	Pleckstrin-like,RhoGAP,Phox-like,Rho GTPase activation protein	2.7.7.7	-	-	-	KOG4269	Rac GTPase-activating protein BCR/ABR	Signal transduction mechanisms	-	-	-
381558	0	0	0	1.21119	1.47719	IPR000626	Ubiquitin	-	-	-	-	KOG0001	Ubiquitin and ubiquitin-like proteins	Posttranslational modification, protein turnover, chaperones	General function prediction only	-	-
381830	-1.1987	-1.35601	-1.58195	-1.48952	-1.73918	IPR001796	Dihydrofolate reductase region	1.5.1.3	-	-	-	KOG1324	Dihydrofolate reductase	Coenzyme transport and metabolism	-	-	-
381877	-1.193	-1.13264	0	-1.48988	-1.18116	IPR001680	WD40 repeat,WD40 repeat-like	-	-	-	-	KOG0299	U3 snoRNP-associated protein (contains WD40 repeats)	RNA processing and modification	-	-	-
381947	-0.839851	-1.13645	-0.863567	-1.04118	-1.09613	IPR000362	Fumarate lyase,Adenylosuccinate lyase,L-Aspartase-like	4.3.2.2	-	-	-	KOG2700	Adenylosuccinate lyase	Nucleotide transport and metabolism	-	-	-
383121	-2.05964	-1.81738	0	0	-1.91954	IPR002110	Ankyrin	-	-	-	-	KOG4177	Ankyrin	Cell wall/membrane/envelope biogenesis	-	-	-
383207	0	-2.5723	0	0	0	IPR001680	WD40 repeat,WD40 repeat-like	-	-	-	-	KOG0270	WD40 repeat-containing protein	Function unknown	-	-	-
383222	1.34468	1.1825	1.36189	0	1.61003	IPR001002	Chitin-binding, type 1	-	0.999	-	GH114-CBM18		Predicted chitinase	General function prediction only	-	-	-
383247	-1.15594	-1.24634	0	-1.21814	0	-	-	-	1	-	GH114		Predicted alkaloid synthase/Surface mucin Hemomucin	General function prediction only	-	-	-
383336	0	0.858549	1.01463	0.828553	1.16559	IPR014030	Beta-ketoacyl synthase, N-terminal,Aminotransferase, class I and II,Beta-ketoacyl synthase, C-terminal,Polyketide synthase, KR,GroES-like,NAD(P)-binding,Acyl transferase/acyl hydrolase/lysophospholipase,Pyridoxal phosphate-dependent transferase, major region,Thiolase-like	-	-	-	-	KOG1202	Animal-type fatty acid synthase and related proteins	Lipid transport and metabolism	-	-	-
383736	-1.00982	-1.18738	0	-1.41251	-1.3578	IPR001030	Aconitase/3-isopropylmalate dehydratase large subunit, alpha/beta/alpha,Aconitase A/isopropylmalate dehydratase small subunit, swivel,Aconitase, mitochondrial-like,Aconitase/3-isopropylmalate dehydratase, swivel	4.2.1.3	-	-	-	KOG0453	Aconitase/homoaconitase (aconitase superfamily)	Energy production and conversion	Amino acid transport and metabolism	-	-
383908	1.56634	1.31303	1.89245	1.34927	2.07863	IPR008805	RIB43A	-	-	-	-	KOG4415	Uncharacterized conserved protein	Function unknown	-	-	-
383914	-1.69222	-1.79652	-1.52507	-1.73306	-1.5955	IPR000991	Glutamine amidotransferase class-I, C-terminal,CTP synthase, N-terminal,CTP synthase,Glutamine amidotransferase, class I, active site	6.3.4.2	-	-	-	KOG2387	CTP synthase (UTP-ammonia lyase)	Nucleotide transport and metabolism	-	-	-
384097	0.903787	1.33627	0	1.29324	1.39607	IPR004088	K Homology, type 1	2.7.7.6	-	-	-	KOG1960	Predicted RNA-binding protein, contains KH domains	RNA processing and modification	-	-	-
384299	0	0	0	-1.16444	0	IPR007300	LrgB-like protein	-	-	-	-	-	-	-	-	-	-
384739	0	-1.22341	0	0	0	IPR002495	Glycosyl transferase, family 8	2.4.1.186	-	-	GT8		Glycosyl transferase, family 8 - glycogenin	Carbohydrate transport and metabolism	-	-	-
384935	-1.8313	-1.23275	0	0	0	IPR003439	ABC transporter-like,AAA+ ATPase, core	-	-	-	-	KOG0059	Lipid exporter ABCA1 and related proteins, ABC superfamily	Lipid transport and metabolism	General function prediction only	-	-
384949	1.18256	1.22892	1.14031	1.59889	1.67932	IPR000254	Cellulose-binding region, fungal,Protein of unknown function GLTT,Glycoside hydrolase, family 10,Glycoside hydrolase, catalytic core	-	0.79	-	GH10-CBM1		RNA polymerase II, large subunit	Transcription	-	-	-
384994	0	0	0	1.63758	0	IPR006047	Glycosyl hydrolase, family 13, catalytic region,Glycosyl hydrolase, family 13, subfamily, catalytic region,Glycoside hydrolase, catalytic core	3.2.1.20	-	-	GH13		Alpha-amylase	Carbohydrate transport and metabolism	-	-	-
385032	0	-1.16567	0	0	0	IPR015803	Cysteinyl-tRNA synthetase, class Ia, N-terminal,Cysteinyl-tRNA synthetase, class Ia,Aminoacyl-tRNA synthetase, class 1a, anticodon-binding	6.1.1.16	-	-	-	KOG2007	Cysteinyl-tRNA synthetase	Translation, ribosomal structure and biogenesis	-	-	-
385103	1.17419	1.10557	1.65885	1.35036	1.57451	IPR001609	Myosin head, motor region,IQ calmodulin-binding region,Myosin tail 2	-	-	-	-	KOG0164	Myosin class I heavy chain	Cytoskeleton	-	-	-
385151	-0.885982	-1.65079	-1.10993	-1.30115	0	IPR006047	Glycosyl hydrolase, family 13, catalytic region,Alpha-amylase, C-terminal all beta,Glycoside hydrolase, family 13, N-terminal,Glycosyl hydrolase, family 13, subfamily, catalytic region,Glycoside hydrolase, catalytic core,Immunoglobulin E-set	2.4.1.18	-	-	CBM48-GH13_8		1,4-alpha-glucan branching enzyme/starch branching enzyme II	Carbohydrate transport and metabolism	-	-	-
385186	-2.33681	-2.15411	-1.9774	-2.27836	-1.92902	IPR013126	Heat shock protein 70,Heat shock protein Hsp70	-	-	-	-	KOG0101	Molecular chaperones HSP70/HSC70, HSP70 superfamily	Posttranslational modification, protein turnover, chaperones	-	-	-
385241	0	0	-1.03342	-0.926838	0	IPR002110	Ankyrin,HECT,Cytochrome P450	-	-	-	-	KOG0940	Ubiquitin protein ligase RSP5/NEDD4	Posttranslational modification, protein turnover, chaperones	-	-	-
385312	0	0	1.72881	0	1.77812	IPR011025	G protein alpha subunit, helical insertion,Guanine nucleotide binding protein (G-protein), alpha subunit	-	-	-	-	KOG0082	G-protein alpha subunit (small G protein superfamily)	Cell cycle control, cell division, chromosome partitioning	Signal transduction mechanisms	-	-
385372	-1.11397	-0.81018	0	0	0	IPR013244	Secretory pathway Sec39,WD40 repeat-like	2.7.1.37	-	-	-	KOG1797	Uncharacterized conserved protein (Neuroblastoma-amplified protein)	Function unknown	-	-	-
385401	0	0	0	-1.57242	0	IPR013922	Cyclin-related 2,Cyclin-like	-	-	-	-	KOG1674	Cyclin	General function prediction only	-	-	-
385502	-0.977336	-1.58857	-1.18426	-1.37534	0	IPR001585	Transaldolase,Transaldolase AB	2.2.1.2	-	-	-	KOG2772	Transaldolase	Carbohydrate transport and metabolism	-	-	-
385667	0.703388	0.882895	0	1.09916	1.05979	IPR000215	Protease inhibitor I4, serpin,Dockerin, cellulose-binding family V,Dockering, cellulose docking	-	0.723	-	DOC2-DOC2-DOC2		Serpin	Defense mechanisms	-	-	-
386012	2.6621	2.52417	4.20209	3.08119	4.78712	IPR013126	Heat shock protein 70,Heat shock protein Hsp70	-	-	-	-	KOG0101	Molecular chaperones HSP70/HSC70, HSP70 superfamily	Posttranslational modification, protein turnover, chaperones	-	-	-
386055	3.05807	2.9449	4.50564	3.68867	4.94425	IPR013126	Heat shock protein 70,Heat shock protein Hsp70	-	-	-	-	KOG0101	Molecular chaperones HSP70/HSC70, HSP70 superfamily	Posttranslational modification, protein turnover, chaperones	-	-	-
386151	0	0	0	0	-1.74108	IPR000591	Pleckstrin/ G-protein, interacting region,Dbl homology (DH) domain,Citron-like,Pleckstrin-like,Concanavalin A-like lectin/glucanase	6.3.2.19	-	-	-	KOG4305	RhoGEF GTPase	Signal transduction mechanisms	-	-	-
386159	0	1.43782	2.06139	1.29857	1.90687	IPR000169	Peptidase, cysteine peptidase active site,PapD-like,Concanavalin A-like lectin/glucanase	6.3.2.19	-	-	-	KOG4415	Uncharacterized conserved protein	Function unknown	-	-	-
386262	0	0	0	0	1.85833	IPR008630	Galactosyl transferase	3.6.1.-	-	-	GT34		Subunit of Golgi mannosyltransferase complex	Cell wall/membrane/envelope biogenesis	Carbohydrate transport and metabolism	-	-
386387	0	0	0	0	-1.9964	IPR002110	Ankyrin	-	-	-	-	KOG4177	Ankyrin	Cell wall/membrane/envelope biogenesis	-	-	-
386454	-1.67121	-1.67193	-1.56079	-2.07482	-1.65918	IPR001891	Malic oxidoreductase,Malic enzyme, N-terminal,Malic enzyme, NAD-binding,Malic enzyme, conserved site,NAD(P)-binding	1.1.1.38	-	-	-	KOG1257	NADP+-dependent malic enzyme	Energy production and conversion	-	-	-
386514	0	-1.00026	0	0	0	IPR001576	Phosphoglycerate kinase,Phosphoglycerate kinase, conserved site	2.7.2.3	-	-	-	KOG1367	3-phosphoglycerate kinase	Carbohydrate transport and metabolism	-	-	-
386670	-2.4557	-2.36433	-2.56863	-2.29709	-2.39495	IPR001002	Chitin-binding, type 1	-	-	-	CBM18-CBM18-CBM18-CBM18-CBM18-CBM18-CBM18-CBM18-CBM18-CBM18		Teneurin-1 and related extracellular matrix proteins, contain EGF-like repeats	Signal transduction mechanisms	Extracellular structures	-	-
386739	0.919269	0.766105	1.74122	1.35744	2.21001	IPR001404	Heat shock protein Hsp90,ATP-binding region, ATPase-like	-	-	-	-	KOG0019	Molecular chaperone (HSP90 family)	Posttranslational modification, protein turnover, chaperones	-	-	-
386889	1.32669	1.33134	1.83123	0	1.76808	IPR002883	Dockerin, cellulose-binding family V,Glycoside hydrolase, family 45,Barwin-related endoglucanase,Dockering, cellulose docking	-	0.997	-	DOC2-DOC2-GH45		Chitinase	Carbohydrate transport and metabolism	-	-	-
387055	0	0	0	0	1.17718	IPR009784	Protein of unknown function DUF1349,Uncharacterised conserved protein UCP022704	-	-	-	-	-	-	-	-	-	-
387118	-2.38269	-1.80652	0	-2.40801	-1.67683	IPR006073	GTP1/OBG,GTP-binding protein, HSR1-related,NGP1, N-terminal,GTP-binding	-	-	-	-	KOG2423	Nucleolar GTPase	General function prediction only	-	-	-
388038	0	-1.2226	0	0	0	IPR000687	RIO kinase,RIO2 kinase, winged helix, N-terminal,Protein kinase-like	-	-	-	-	KOG2268	Serine/threonine protein kinase	Signal transduction mechanisms	General function prediction only	-	-
388181	0.990473	0	1.54564	0	1.42195	IPR001952	Alkaline phosphatase,Alkaline-phosphatase-like, core domain	3.1.3.1	-	-	-	KOG4126	Alkaline phosphatase	Inorganic ion transport and metabolism	-	-	-
388262	1.56887	1.40917	1.81725	1.36226	2.15945	IPR001002	Chitin-binding, type 1,Glycoside hydrolase, family 18, catalytic domain,Chitinase II,Whey acidic protein, 4-disulphide core,Glycoside hydrolase, chitinase active site,EGF-like region, conserved site,Glycoside hydrolase, catalytic core	-	0.752	chitin binding,hydrolase activity, hydrolyzing O-glycosyl compounds,carbohydrate metabolic process,protease inhibitor activity,chitinase activity,chitin catabolic process	CBM18-CBM18-CBM18-GH18		Chitinase	Carbohydrate transport and metabolism	-	-	-
388331	-0.932766	-1.03939	0	-1.04022	0	IPR000805	Glycoside hydrolase, family 26,Dockerin, cellulose-binding family V,Carbohydrate binding family 6,Galactose-binding like,Glycoside hydrolase, catalytic core,Dockering, cellulose docking	-	0.88	-	CBM35-GH26-DOC2-DOC2		-	-	-	-	-
388522	1.11463	0.830869	0	0	1.3204	IPR000254	Cellulose-binding region, fungal,Glycoside hydrolase, family 11,Concanavalin A-like lectin/glucanase	-	-	-	GH11-CBM1		FOG: RRM domain	General function prediction only	-	-	-
388620	0	0	0	1.08127	0	IPR001279	Beta-lactamase-like	-	-	-	-	KOG3798	Predicted Zn-dependent hydrolase (beta-lactamase superfamily)	General function prediction only	-	-	-
388656	-1.1959	0	0	0	0	IPR000330	SNF2-related,DNA/RNA helicase, C-terminal,Zinc finger, PHD-type,DEAD-like helicase, N-terminal,Helicase, superfamily 1 and 2, ATP-binding,Chromo domain-like,Zinc finger, FYVE/PHD-type	3.6.1.3	-	-	-	KOG0383	Predicted helicase	General function prediction only	-	-	-
388909	1.29277	1.06982	0	0	1.73044	IPR001764	Glycoside hydrolase, family 3, N-terminal,Glycoside hydrolase, family 3, C-terminal,Glycoside hydrolase, catalytic core	-	0.799	-	GH3		DNA polymerase epsilon, subunit D	Transcription	-	-	-
389008	-1.71115	-1.76081	0	0	0	IPR000254	Cellulose-binding region, fungal,Pectate lyase/Amb allergen,Pectin lyase fold/virulence factor	-	1	-	CBM1-PL1		Locus-specific chromosome binding proteins	Function unknown	-	-	-
389037	-1.37296	-1.51083	0	0	0	IPR005612	CBF,Armadillo-type fold	6.3.2.19	-	-	-	KOG2038	CAATT-binding transcription factor/60S ribosomal subunit biogenesis protein	Translation, ribosomal structure and biogenesis	Transcription	-	-
389046	-1.27138	-0.983006	0	-1.18777	-1.24687	IPR000571	Zinc finger, CCCH-type,Zinc finger, CHY-type,Calcium-binding EF-hand,Ubiquitin-conjugating enzyme/RWD-like	6.3.2.19	-	-	-	KOG1940	Zn-finger protein	General function prediction only	-	-	-
389271	0	1.59748	0	1.90039	1.83035	IPR001764	Glycoside hydrolase, family 3, N-terminal,Glycoside hydrolase, family 3, C-terminal,Glycoside hydrolase, catalytic core	-	-	hydrolase activity, hydrolyzing O-glycosyl compounds,carbohydrate metabolic process	GH3		-	-	-	-	-
389696	-0.952207	-1.09421	0	-1.1061	0	IPR001002	Chitin-binding, type 1,Leucine-rich repeat,Leucine-rich repeat, typical subtype	-	0.991	-	CBM18-CBM18-CBM18-CBM18-CBM18-CBM18-CBM18		FOG: Leucine rich repeat	General function prediction only	-	-	-
389708	1.60193	1.35778	1.8564	0	2.06835	IPR007014	FUN14,Calcium-binding EF-hand	-	-	calcium ion binding	-	KOG4099	Predicted membrane protein	Function unknown	-	-	-
389754	1.54488	1.25265	1.76314	1.22157	1.88305	IPR001452	Src homology-3,Neutrophil cytosol factor 2,Actin-binding, cofilin/tropomyosin type	-	-	actin binding,intracellular	-	KOG3655	Drebrins and related actin binding proteins	Cytoskeleton	-	-	-
389768	0	0	0	0	2.62002	-	-	2.7.1.37	-	-	-	KOG0996	Structural maintenance of chromosome protein 4 (chromosome condensation complex Condensin, subunit C)	Chromatin structure and dynamics	Cell cycle control, cell division, chromosome partitioning	-	-
389810	1.06814	0	0	0	0.957108	IPR003663	Sugar transporter,General substrate transporter,Major facilitator superfamily,Sugar transporter, conserved site,MFS general substrate transporter	5.3.1.4	-	-	-	KOG0254	Predicted transporter (major facilitator superfamily)	General function prediction only	-	-	-
389827	-1.34926	-1.56457	0	0	-1.62894	IPR001002	Chitin-binding, type 1,Spore coat protein CotH,Zinc finger, C2H2-type	-	0.752	-	CBM18		Predicted chitinase	General function prediction only	-	-	-
389838	-1.36985	-1.52249	0	0	-1.64348	IPR001678	Bacterial Fmu (Sun)/eukaryotic nucleolar NOL1/Nop2p	-	-	-	-	KOG2198	tRNA cytosine-5-methylases and related enzymes of the NOL1/NOP2/sun superfamily	Translation, ribosomal structure and biogenesis	-	-	-
390299	0	3.35075	3.46105	0	3.57672	IPR006571	TLDc	-	-	-	-	KOG2372	Oxidation resistance protein	Replication, recombination and repair	-	-	-
390415	-1.55635	-1.43182	0	-1.33316	0	IPR003439	ABC transporter-like,ABC transporter, transmembrane region,AAA+ ATPase, core,ABC transporter, transmembrane region, type 1	-	-	-	-	KOG0055	Multidrug/pheromone exporter, ABC superfamily	Secondary metabolites biosynthesis, transport and catabolism	-	-	-
390520	1.43635	0	0	0	1.69478	-	-	-	-	-	-	-	-	-	-	-	-
390649	0	-1.10113	0	0	0	IPR002883	Dockerin, cellulose-binding family V,Cellulose-binding region, fungal,Dockering, cellulose docking	3.2.1.3	0.98	-	CBM1-DOC2-DOC2-CBM1-CBM1-CBM1		von Willebrand factor and related coagulation proteins	Defense mechanisms	Extracellular structures	-	-
390686	-1.16819	-1.02689	0	0	0	IPR000692	Fibrillarin	-	-	-	-	KOG1596	Fibrillarin and related nucleolar RNA-binding proteins	RNA processing and modification	-	-	-
390906	0	1.58162	2.08026	0	0	IPR004273	Dynein heavy chain,ATPase associated with various cellular activities, AAA-5,Dynein heavy chain, N-terminal region 1,Dynein heavy chain, N-terminal region 2,AAA+ ATPase, core,Calcium-binding EF-hand	3.6.4.2	-	-	-	KOG3595	Dyneins, heavy chain	Cytoskeleton	-	-	-
391285	-1.0684	-0.933602	-0.848346	-0.872119	0	IPR002119	Histone H2A,Histone core,Histone-fold	-	-	-	-	KOG1756	Histone 2A	Chromatin structure and dynamics	-	-	-
391290	1.84917	1.70326	3.0558	2.57507	3.65435	IPR002068	Heat shock protein Hsp20,HSP20-like chaperone	-	-	-	-	KOG0710	Molecular chaperone (small heat-shock protein Hsp26/Hsp42)	Posttranslational modification, protein turnover, chaperones	-	-	-
391295	1.52837	1.4043	2.49819	1.68565	2.96918	IPR002068	Heat shock protein Hsp20,HSP20-like chaperone	-	-	-	-	KOG0710	Molecular chaperone (small heat-shock protein Hsp26/Hsp42)	Posttranslational modification, protein turnover, chaperones	-	-	-
391370	0	-1.35924	0	-0.95435	0	IPR002618	UTP--glucose-1-phosphate uridylyltransferase,UTP--glucose-1-phosphate uridylyltransferase, subgroup	2.7.7.9	-	-	-	KOG2638	UDP-glucose pyrophosphorylase	Carbohydrate transport and metabolism	-	-	-
391444	-1.78775	-1.3797	0	-2.18297	0	IPR003000	NAD-dependent histone deacetylase, silent information regulator Sir2	3.5.1.-	-	-	-	KOG2682	NAD-dependent histone deacetylases and class I sirtuins (SIR2 family)	Transcription	Chromatin structure and dynamics	-	-
392213	1.83181	1.55101	0	1.75548	1.80351	IPR000254	Cellulose-binding region, fungal,Glycoside hydrolase, family 11,Concanavalin A-like lectin/glucanase	-	1	hydrolase activity, hydrolyzing O-glycosyl compounds,extracellular region,carbohydrate metabolic process,cellulose binding	GH11-CBM1		Serine/threonine protein kinase	Signal transduction mechanisms	-	-	-
392479	1.18412	1.04183	1.43404	0.860026	1.61733	IPR000719	Protein kinase, core,Serine/threonine protein kinase-related,Kinase-associated KA1,Tyrosine protein kinase,Serine/threonine protein kinase,Ubiquitin-associated/translation elongation factor EF1B, N-terminal, eukaryote,Protein kinase ATP binding, conserved site,Serine/threonine protein kinase, active site,Protein kinase-like	-	-	protein kinase activity,ATP binding,protein amino acid phosphorylation,protein-tyrosine kinase activity,protein serine/threonine kinase activity,transmembrane receptor protein serine/threonine kinase activity,3-phosphoinositide-dependent protein kinase activity,DNA-dependent protein kinase activity,AMP-activated protein kinase activity,casein kinase activity,casein kinase I activity,cyclic nucleo…	-	KOG0586	Serine/threonine protein kinase	General function prediction only	-	-	-
392567	-1.2209	-1.08899	0	0	-1.10352	IPR009448	UDP-glucose:Glycoprotein Glucosyltransferase	2.4.1.-	0.079	-	GT24		UDP-glucose:glycoprotein glucosyltransferase	Carbohydrate transport and metabolism	-	-	-
392958	0	0	1.7653	0	0	IPR000719	Protein kinase, core,Serine/threonine protein kinase-related,Protein kinase, C-terminal,Tyrosine protein kinase,Serine/threonine protein kinase,Serine/threonine protein kinase, active site,Protein kinase-like	-	-	-	-	KOG0605	NDR and related serine/threonine kinases	General function prediction only	-	-	-
392966	-1.6402	-2.13402	-1.64147	-2.07339	0	IPR001757	ATPase, P-type, K/Mg/Cd/Cu/Zn/Na/Ca/Na/H-transporter,H+ transporting ATPase, proton pump,E1-E2 ATPase-associated region,ATPase, P-type cation-transporter, C-terminal,ATPase, P-type cation-transporter, N-terminal,Haloacid dehalogenase-like hydrolase	3.6.3.8	-	-	-	KOG0202	Ca2+ transporting ATPase	Inorganic ion transport and metabolism	-	-	-
393048	0	1.83657	0	0	2.27716	IPR001680	WD40 repeat,WD40 repeat-like	-	-	-	-	KOG2041	WD40 repeat protein	General function prediction only	-	-	-
393146	-1.59447	-1.68166	0	0	0	IPR003663	Sugar transporter,General substrate transporter,Major facilitator superfamily,Sugar transporter, conserved site,MFS general substrate transporter	5.3.1.4	0.855	-	-	KOG0254	Predicted transporter (major facilitator superfamily)	General function prediction only	-	-	-
393219	1.10813	1.34061	1.93742	1.24066	1.89473	IPR001680	WD40 repeat,WD40 repeat-like	-	-	-	-	KOG0266	WD40 repeat-containing protein	General function prediction only	-	-	-
393231	-1.11399	0	0	0	0	IPR001208	MCM,MCM protein 7,AAA+ ATPase, core,Nucleic acid-binding, OB-fold-like	3.6.1.3	-	-	-	KOG0482	DNA replication licensing factor, MCM7 component	Replication, recombination and repair	-	-	-
393478	1.39553	1.25786	1.81873	0	2.06161	IPR000719	Protein kinase, core,Serine/threonine protein kinase-related,Protein kinase, C-terminal,Tyrosine protein kinase,Serine/threonine protein kinase,Protein kinase ATP binding, conserved site,Serine/threonine protein kinase, active site,Protein kinase-like	-	-	protein kinase activity,ATP binding,protein amino acid phosphorylation,protein serine/threonine kinase activity,protein-tyrosine kinase activity,cAMP-dependent protein kinase activity,cAMP-dependent protein kinase complex	-	KOG0616	cAMP-dependent protein kinase catalytic subunit (PKA)	Signal transduction mechanisms	-	-	-
393967	0	-1.23392	0	0	0	IPR003604	Zinc finger, U1-type,Zinc finger, C2H2-type matrin	-	-	-	-	KOG0227	Splicing factor 3a, subunit 2	RNA processing and modification	-	-	-
394421	0	0	1.68495	0	1.67212	-	-	-	-	-	-	KOG4157	beta-1,6-N-acetylglucosaminyltransferase, contains WSC domain	Posttranslational modification, protein turnover, chaperones	Carbohydrate transport and metabolism	-	-
394990	-0.906911	-1.19734	0	0	-1.38209	IPR003439	ABC transporter-like,ABC transporter, N-terminal,AAA+ ATPase, core	-	-	-	-	KOG0060	Long-chain acyl-CoA transporter, ABC superfamily (involved in peroxisome organization and biogenesis)	Lipid transport and metabolism	General function prediction only	-	-
395069	0	-1.09398	-1.12042	-0.887376	0	IPR001150	Formate C-acetyltransferase glycine radical,Pyruvate formate-lyase, PFL,Formate acetyltransferase	-	-	-	-	-	-	-	-	-	-
395951	-1.85342	-2.168	0	-1.63486	0	IPR000504	RNA recognition motif, RNP-1	-	-	-	-	KOG4210	Nuclear localization sequence binding protein	Transcription	-	-	-
396015	0	-1.68112	0	0	0	IPR000994	Peptidase M24, catalytic core	3.4.11.18	-	-	-	KOG2776	Metallopeptidase	General function prediction only	-	-	-
396164	0	1.18883	0	0	1.8237	IPR003095	Heat shock protein DnaJ,Heat shock protein DnaJ, N-terminal,Chaperone DnaJ, C-terminal,HSP40/DnaJ peptide-binding	-	-	-	-	KOG0714	Molecular chaperone (DnaJ superfamily)	Posttranslational modification, protein turnover, chaperones	-	-	-
399415	-0.822181	-1.03164	0	-0.725546	0	IPR001404	Heat shock protein Hsp90,ATP-binding region, ATPase-like	3.6.4.9	-	-	-	KOG0020	Endoplasmic reticulum glucose-regulated protein (GRP94/endoplasmin), HSP90 family	Posttranslational modification, protein turnover, chaperones	-	-	-
399457	0.757241	0	0	1.27052	0	IPR001000	Glycoside hydrolase, family 10,Glycoside hydrolase, catalytic core	-	-	-	GH10		-	-	-	-	-
400074	0	-1.15696	0	-1.28164	-1.07213	IPR000517	Ribosomal protein L30, core,Ribosomal protein L30, N-terminal,Ribosomal protein L7, eukaryotic,Ribosomal protein L30, C-terminal	-	-	-	-	KOG3184	60S ribosomal protein L7	Translation, ribosomal structure and biogenesis	-	-	-
400459	0	0	0	0	1.18246	-	-	-	-	-	-	KOG1520	Predicted alkaloid synthase/Surface mucin Hemomucin	General function prediction only	-	-	-
400507	1.72658	0	2.92583	1.72754	3.13295	IPR002068	Heat shock protein Hsp20,HSP20-like chaperone	-	-	-	-	KOG0710	Molecular chaperone (small heat-shock protein Hsp26/Hsp42)	Posttranslational modification, protein turnover, chaperones	-	-	-
400954	0	1.61531	0	0	0	IPR002509	Polysaccharide deacetylase,Glycoside hydrolase/deacetylase, beta/alpha-barrel	-	-	-	CE4		RNA-binding protein (contains RRM and Pumilio-like repeats)	General function prediction only	-	-	-
401351	2.41051	1.86024	3.80065	2.96851	4.25963	IPR002068	Heat shock protein Hsp20,HSP20-like chaperone	-	-	-	-	KOG0710	Molecular chaperone (small heat-shock protein Hsp26/Hsp42)	Posttranslational modification, protein turnover, chaperones	-	-	-
401604	-1.15536	-1.07266	-1.35326	-1.09131	-1.0562	IPR002035	von Willebrand factor, type A	-	-	-	-	KOG2353	L-type voltage-dependent Ca2+ channel, alpha2/delta subunit	Signal transduction mechanisms	Inorganic ion transport and metabolism	-	-
401973	0	-1.17826	0	0	0	IPR003171	Methylenetetrahydrofolate reductase,Eukaryotic-type methylenetetrahydrofolate reductase,GPCR, rhodopsin-like	1.5.1.20	-	-	-	KOG0564	5,10-methylenetetrahydrofolate reductase	Amino acid transport and metabolism	-	-	-
402461	1.29908	0	1.48292	0	1.66697	IPR002554	Protein phosphatase 2A, regulatory B subunit, B56	3.1.2.16	-	-	-	KOG2085	Serine/threonine protein phosphatase 2A, regulatory subunit	Signal transduction mechanisms	-	-	-
402484	0	2.09482	2.40123	0	2.53483	IPR000719	Protein kinase, core,Serine/threonine protein kinase-related,Tyrosine protein kinase,Serine/threonine protein kinase,Protein kinase ATP binding, conserved site,Protein kinase-like	-	-	-	-	KOG0201	Serine/threonine protein kinase	Signal transduction mechanisms	-	-	-
402615	2.03347	1.46006	2.19585	0	2.49196	IPR001806	Ras GTPase,Miro-like,Small GTPase, Tem1,Ras small GTPase, Ras type,Ras small GTPase, Rho type,Ras small GTPase, Rab type,Small GTP-binding protein	-	-	-	-	KOG1673	Ras GTPases	General function prediction only	-	-	-
402829	-1.14407	0	0	0	0	IPR002110	Ankyrin	-	-	-	-	KOG4177	Ankyrin	Cell wall/membrane/envelope biogenesis	-	-	-
403103	0	-1.42174	0	0	0	IPR001680	WD40 repeat,Cdc20/Fizzy,WD40 repeat-like	-	-	-	-	KOG0305	Anaphase promoting complex, Cdc20, Cdh1, and Ama1 subunits	Cell cycle control, cell division, chromosome partitioning	Posttranslational modification, protein turnover, chaperones	-	-
404650	0	0	0	1.89811	0	-	-	-	-	-	-	KOG4597	Serine proteinase inhibitor (KU family) with thrombospondin repeats	Posttranslational modification, protein turnover, chaperones	-	-	-
405098	1.08715	0.949695	0	0	0	IPR014867	Spore coat protein CotH	-	-	-	-	-	-	-	-	-	-
406064	1.62655	1.58419	2.13432	0	2.08382	IPR001772	Kinase-associated KA1	-	-	-	-	KOG0586	Serine/threonine protein kinase	General function prediction only	-	-	-
406169	1.48338	0	1.61741	0	1.5737	IPR011025	G protein alpha subunit, helical insertion,Guanine nucleotide binding protein (G-protein), alpha subunit,Fungal G-protein, alpha subunit	-	-	-	-	KOG0082	G-protein alpha subunit (small G protein superfamily)	Cell cycle control, cell division, chromosome partitioning	Signal transduction mechanisms	-	-
407080	-1.90653	-1.74536	-2.0535	-2.22412	0	IPR001830	Glycosyl transferase, family 20,Trehalose-phosphatase,HAD-superfamily hydrolase, subfamily IIB	-	-	-	GT20		Trehalose-6-phosphate synthase component TPS1 and related subunits	Carbohydrate transport and metabolism	-	-	-
407138	0	0	0	0	5.44832	IPR013200	HAD superfamily hydrolase-like, type 3	-	-	-	-	-	-	-	-	-	-
407354	0	2.52924	0	0	0	IPR000569	HECT	6.3.2.19	-	-	-	KOG0940	Ubiquitin protein ligase RSP5/NEDD4	Posttranslational modification, protein turnover, chaperones	-	-	-
407668	-2.12407	0	0	0	0	IPR007807	Protein of unknown function DUF699, ATPase putative,Region of unknown function DUF1726,Acyl-CoA N-acyltransferase	-	-	-	-	KOG2036	Predicted P-loop ATPase fused to an acetyltransferase	General function prediction only	-	-	-
408405	0	0.825398	0	1.0067	0	IPR000719	Protein kinase, core,Serine/threonine protein kinase-related,Protein kinase, C-terminal,Tyrosine protein kinase,Serine/threonine protein kinase,Protein kinase ATP binding, conserved site,Serine/threonine protein kinase, active site,Protein kinase-like	-	-	-	-	KOG0605	NDR and related serine/threonine kinases	General function prediction only	-	-	-
409003	1.60298	0	2.01268	0	1.85159	-	-	-	-	-	-	-	-	-	-	-	-
409032	1.7299	1.65268	2.2113	1.69662	2.0563	IPR002928	Myosin tail	-	-	-	-	KOG0161	Myosin class II heavy chain	Cytoskeleton	-	-	-
410097	0	1.19632	0	0	0	IPR003439	ABC transporter-like,ABC transporter, transmembrane region,AAA+ ATPase, core,ABC transporter, transmembrane region, type 1	-	-	-	-	KOG0054	Multidrug resistance-associated protein/mitoxantrone resistance protein, ABC superfamily	Secondary metabolites biosynthesis, transport and catabolism	-	-	-
410710	-1.83415	-1.58034	-1.49601	-1.51053	-1.99639	IPR000719	Protein kinase, core,Serine/threonine protein kinase-related,Tyrosine protein kinase,Serine/threonine protein kinase,Protein kinase ATP binding, conserved site,Serine/threonine protein kinase, active site,Protein kinase-like	2.7.1.-	-	-	-	KOG0590	Checkpoint kinase and related serine/threonine protein kinases	Cell cycle control, cell division, chromosome partitioning	-	-	-
410737	0	-1.18657	0	0	-1.33364	IPR001160	Peptidase M20C, Xaa-His dipeptidase,Peptidase M20,Peptidase M20, dimerisation	3.4.13.3	-	-	-	-	-	-	-	-	-
411508	-1.14353	-1.25361	0	-1.06266	0	IPR003663	Sugar transporter,General substrate transporter,Major facilitator superfamily,Sugar transporter, conserved site,MFS general substrate transporter	5.3.1.4	-	-	-	KOG0254	Predicted transporter (major facilitator superfamily)	General function prediction only	-	-	-
412031	0	-1.08067	0	0	0	IPR000870	Homoserine kinase,GHMP kinase,GHMP kinase, C-terminal,GHMP kinase, ATP-binding, conserved site	2.7.1.39	-	-	-	KOG1537	Homoserine kinase	Amino acid transport and metabolism	-	-	-
412079	0	-1.343	0	0	0	IPR001313	Pumilio RNA-binding region,Armadillo-type fold	2.7.1.37	-	-	-	KOG2188	Predicted RNA-binding protein, contains Pumilio domains	Translation, ribosomal structure and biogenesis	-	-	-
413473	0	-1.27511	-1.43507	0	0	IPR002610	Peptidase S54, rhomboid,Calcium-binding EF-hand	3.4.21.-	-	-	-	KOG2290	Rhomboid family proteins	Signal transduction mechanisms	-	-	-
414576	0	0	1.66206	1.71389	2.05825	IPR002883	Dockerin, cellulose-binding family V,Dockering, cellulose docking	-	-	-	DOC2-DOC2		-	-	-	-	-
414803	0	0	0	0	2.38433	IPR000719	Protein kinase, core,Serine/threonine protein kinase-related,Tyrosine protein kinase,Serine/threonine protein kinase,Protein kinase ATP binding, conserved site,Serine/threonine protein kinase, active site,Protein kinase-like	2.7.1.-	-	-	-	KOG0588	Serine/threonine protein kinase	Cell cycle control, cell division, chromosome partitioning	-	-	-
415155	-1.21157	0	0	0	0	IPR005599	Alg9-like mannosyltransferase	2.4.1.130	-	-	GT22		Protein involved in dolichol pathway for N-glycosylation (mannosyltransferase family)	Cell wall/membrane/envelope biogenesis	Intracellular trafficking, secretion, and vesicular transport	-	-
415324	1.06835	0	0	0	0	IPR004898	Pectate lyase, catalytic,Pectin lyase fold/virulence factor	-	-	-	PL3_2		-	-	-	-	-
416162	0	0	0	0	2.04085	-	-	-	-	-	-	KOG0946	ER-Golgi vesicle-tethering protein p115	Intracellular trafficking, secretion, and vesicular transport	-	-	-
416226	1.10112	1.34268	0	1.364	0	IPR003959	AAA ATPase, core,AAA+ ATPase, core,AAA ATPase, conserved site	3.6.1.3	-	-	-	KOG0736	Peroxisome assembly factor 2 containing the AAA+-type ATPase domain	Posttranslational modification, protein turnover, chaperones	-	-	-
416227	2.98585	3.25076	4.59329	4.05976	5.32755	IPR002068	Heat shock protein Hsp20,HSP20-like chaperone	-	-	-	-	KOG0710	Molecular chaperone (small heat-shock protein Hsp26/Hsp42)	Posttranslational modification, protein turnover, chaperones	-	-	-
416583	-0.934481	-1.15353	0	0	0	IPR000836	Phosphoribosyltransferase,Phosphoribosyl pyrophosphokinase,Regulator of chromosome condensation, RCC1	2.7.6.1	-	-	-	KOG1448	Ribose-phosphate pyrophosphokinase	Amino acid transport and metabolism	Nucleotide transport and metabolism	-	-
417089	0	1.26967	1.90188	0	2.1678	IPR014867	Spore coat protein CotH	-	0.996	-	-	-	-	-	-	-	-
417842	-2.86802	-2.61344	0	0	-2.49249	IPR002113	Adenine nucleotide translocator 1,Mitochondrial substrate carrier	-	-	-	-	KOG0769	Predicted mitochondrial carrier protein	Energy production and conversion	-	-	-
418492	-3.28385	0	0	0	0	IPR002110	Ankyrin	-	-	-	-	KOG0504	FOG: Ankyrin repeat	General function prediction only	-	-	-
418528	-1.36127	-1.22531	-1.38804	-1.12472	-1.31189	IPR002110	Ankyrin	-	-	-	-	KOG0508	Ankyrin repeat protein	General function prediction only	-	-	-
419117	0	2.12452	0	0	0	IPR004000	Actin/actin-like	-	-	-	-	KOG0676	Actin and related proteins	Cytoskeleton	-	-	-
419121	0	-1.43864	0	0	0	IPR003171	Methylenetetrahydrofolate reductase,Eukaryotic-type methylenetetrahydrofolate reductase,GPCR, rhodopsin-like	1.5.1.20	-	-	-	KOG0564	5,10-methylenetetrahydrofolate reductase	Amino acid transport and metabolism	-	-	-
419434	-1.19055	0	0	0	0	IPR004839	Aminotransferase, class I and II,Immunoglobulin/major histocompatibility complex, conserved site,Aminotransferase, class-II, pyridoxal-phosphate binding site,Pyridoxal phosphate-dependent transferase, major region	2.3.1.50	-	-	-	KOG1357	Serine palmitoyltransferase	Posttranslational modification, protein turnover, chaperones	-	-	-
419608	2.54883	2.61695	4.33343	3.60415	4.91369	IPR013126	Heat shock protein 70,Heat shock protein Hsp70	-	-	-	-	KOG0101	Molecular chaperones HSP70/HSC70, HSP70 superfamily	Posttranslational modification, protein turnover, chaperones	-	-	-
419706	3.55877	3.72573	5.06143	4.15167	5.53313	IPR013126	Heat shock protein 70	-	-	-	-	KOG0101	Molecular chaperones HSP70/HSC70, HSP70 superfamily	Posttranslational modification, protein turnover, chaperones	-	-	-
420764	1.60969	0	2.07009	0	2.04071	-	-	-	-	-	-	KOG4297	C-type lectin	Defense mechanisms	Signal transduction mechanisms	-	-
420891	1.5463	1.65852	2.42212	1.80389	3.03952	IPR002068	Heat shock protein Hsp20,HSP20-like chaperone	2.7.1.37	-	-	-	KOG0710	Molecular chaperone (small heat-shock protein Hsp26/Hsp42)	Posttranslational modification, protein turnover, chaperones	-	-	-
420913	1.95418	1.81571	3.07565	2.36856	3.41411	IPR002068	Heat shock protein Hsp20,HSP20-like chaperone	-	-	-	-	KOG0710	Molecular chaperone (small heat-shock protein Hsp26/Hsp42)	Posttranslational modification, protein turnover, chaperones	-	-	-
421930	0	0.748469	1.12206	0	0	IPR001002	Chitin-binding, type 1	-	-	-	CBM18-CBM18		Predicted chitinase	General function prediction only	-	-	-
422699	0	0	1.73758	0	0	IPR002509	Polysaccharide deacetylase,Glycoside hydrolase/deacetylase, beta/alpha-barrel	-	-	-	CE4		-	-	-	-	-
422993	-1.57009	0	0	0	0	IPR001000	Glycoside hydrolase, family 10,Glycoside hydrolase, catalytic core	-	-	-	GH10		-	-	-	-	-
423103	0	1.26689	0	0	0	-	-	-	-	-	GT41		O-linked N-acetylglucosamine transferase OGT	Signal transduction mechanisms	Posttranslational modification, protein turnover, chaperones	Carbohydrate transport and metabolism	-
424149	1.42644	1.69346	2.45919	1.92907	2.66146	IPR002068	Heat shock protein Hsp20,HSP20-like chaperone	-	-	-	-	KOG0710	Molecular chaperone (small heat-shock protein Hsp26/Hsp42)	Posttranslational modification, protein turnover, chaperones	-	-	-
425440	-1.13764	-1.45813	-1.20295	-1.22112	-1.11393	IPR015821	Glycoside hydrolase, family 18, N-terminal,Glycoside hydrolase, family 18, catalytic domain,Chitinase II,Glycoside hydrolase, chitinase active site,Glycoside hydrolase, catalytic core	3.2.1.14	1	-	GH18		Chitinase	Carbohydrate transport and metabolism	-	-	-
425869	-1.29001	0	0	0	0	IPR001494	Importin-beta, N-terminal,Exportin-1/Importin-beta-like,Armadillo-type fold	-	-	-	-	KOG2021	Nuclear mRNA export factor receptor LOS1/Exportin-t (importin beta superfamily)	Translation, ribosomal structure and biogenesis	Nuclear structure	Intracellular trafficking, secretion, and vesicular transport	-
425971	0	-1.12106	0	-1.47939	0	IPR002123	Phospholipid/glycerol acyltransferase	2.3.1.51	0.982	-	-	KOG2848	1-acyl-sn-glycerol-3-phosphate acyltransferase	Lipid transport and metabolism	-	-	-
428111	-1.24606	0	0	-1.07212	0	IPR000717	Proteasome component region PCI	-	-	-	-	KOG2753	Uncharacterized conserved protein, contains PCI domain	General function prediction only	-	-	-
428788	0	0	0	2.41647	0	IPR000215	Protease inhibitor I4, serpin,Dockerin, cellulose-binding family V,Dockering, cellulose docking	-	-	-	DOC2-DOC2		-	-	-	-	-
429257	0.691464	0.669582	0	1.23046	0	IPR001000	Glycoside hydrolase, family 10,Glycoside hydrolase, catalytic core	-	-	-	GH10		-	-	-	-	-
429401	-1.65919	-1.87049	0	0	0	IPR002110	Ankyrin	-	-	-	-	KOG0504	FOG: Ankyrin repeat	General function prediction only	-	-	-
429415	0	-1.29859	0	-1.70013	-2.04204	IPR002610	Peptidase S54, rhomboid	-	-	-	-	KOG2290	Rhomboid family proteins	Signal transduction mechanisms	-	-	-
429529	0	-1.32194	0	0	0	IPR011702	Glutamine amidotransferase superfamily,Anthranilate synthase component II/delta crystallin,Glutamine amidotransferase class-I, C-terminal,GMP synthase, C-terminal,GMP synthase, N-terminal,Glutamine amidotransferase, class I, active site	6.3.5.2	-	-	-	KOG1622	GMP synthase	Nucleotide transport and metabolism	-	-	-
429716	0	0	0	0	3.85225	IPR008210	Phosphoenolpyruvate carboxykinase, N-terminal,Phosphoenolpyruvate carboxykinase, GTP-utilising	4.1.1.32	-	phosphoenolpyruvate carboxykinase activity,GTP binding,gluconeogenesis,purine nucleotide binding,phosphoenolpyruvate carboxykinase (GTP) activity	-	KOG3749	Phosphoenolpyruvate carboxykinase	Energy production and conversion	-	-	-
429862	1.38605	0	2.24963	2.11779	3.09183	IPR002068	Heat shock protein Hsp20,HSP20-like chaperone	-	-	-	-	KOG0710	Molecular chaperone (small heat-shock protein Hsp26/Hsp42)	Posttranslational modification, protein turnover, chaperones	-	-	-
430284	1.31974	1.43197	2.02295	1.41914	1.90666	IPR000593	RasGAP protein, C-terminal,IQ calmodulin-binding region,Ras GTPase-activating protein,Rho GTPase activation protein	-	-	Ras GTPase activator activity,intracellular,small GTPase mediated signal transduction,GTPase activator activity,regulation of small GTPase mediated signal transduction,signal transduction	-	KOG2128	Ras GTPase-activating protein family - IQGAP	Signal transduction mechanisms	-	-	-
430972	-0.866791	-1.04856	0	-1.1126	0	IPR003439	ABC transporter-like,AAA+ ATPase, core	-	-	ATP binding,ATPase activity,nucleotide binding,nucleoside-triphosphatase activity	-	KOG0062	ATPase component of ABC transporters with duplicated ATPase domains/Translation elongation factor EF-3b	Translation, ribosomal structure and biogenesis	Amino acid transport and metabolism	-	-
431261	0	0	0	0	2.24851	IPR004254	Hly-III related proteins	-	-	integral to membrane	-	KOG0748	Predicted membrane proteins, contain hemolysin III domain	Signal transduction mechanisms	General function prediction only	-	-
431653	0	0	0	0	1.66197	IPR000719	Protein kinase, core,Serine/threonine protein kinase-related,Tyrosine protein kinase,Serine/threonine protein kinase,Protein kinase-like	-	-	protein kinase activity,ATP binding,protein amino acid phosphorylation,protein-tyrosine kinase activity,protein serine/threonine kinase activity,[isocitrate dehydrogenase (NADP+)] kinase activity	-	KOG0574	STE20-like serine/threonine kinase MST	Signal transduction mechanisms	-	-	-
431692	-2.01121	-1.86907	-1.83964	-1.75234	-1.63081	IPR001757	ATPase, P-type, K/Mg/Cd/Cu/Zn/Na/Ca/Na/H-transporter,E1-E2 ATPase-associated region,ATPase, P-type cation-transporter, C-terminal,ATPase, P-type cation-transporter, N-terminal,Haloacid dehalogenase-like hydrolase,Calcium-translocating P-type ATPase, PMCA-type	3.6.3.8	-	-	-	KOG0204	Calcium transporting ATPase	Inorganic ion transport and metabolism	-	-	-
432977	-1.27369	-1.3476	0	0	-1.47596	IPR007087	Zinc finger, C2H2-type,Zinc finger, C2H2-like	-	-	-	-	KOG2462	C2H2-type Zn-finger protein	Transcription	-	-	-
434461	0	0	1.8605	0	1.65364	IPR001002	Chitin-binding, type 1	-	-	chitin binding	CBM18-CBM18-CBM18-CBM18		Chitinase	Carbohydrate transport and metabolism	-	-	-
435321	-2.30243	-1.72284	0	0	0	IPR001993	Mitochondrial substrate carrier	-	-	binding,transport,membrane	-	-	-	-	-	-	-
436018	0	2.44615	3.03558	2.41907	3.04076	IPR000719	Protein kinase, core,Serine/threonine protein kinase-related,Tyrosine protein kinase,Serine/threonine protein kinase,Protein kinase ATP binding, conserved site,Serine/threonine protein kinase, active site,Protein kinase-like	2.7.1.-	-	protein kinase activity,ATP binding,protein amino acid phosphorylation,protein-tyrosine kinase activity,protein serine/threonine kinase activity,phosphofructokinase activity,phosphorylase kinase regulator activity,cobinamide kinase activity,phosphatidylinositol phosphate kinase activity,cyclin-dependent protein kinase regulator activity,phenol kinase activity,cyclin-dependent protein kinase activ…	-	KOG1165	Casein kinase (serine/threonine/tyrosine protein kinase)	Signal transduction mechanisms	-	-	-
436364	0	1.01894	0	0	0	IPR000719	Protein kinase, core,Serine/threonine protein kinase-related,Tyrosine protein kinase,Serine/threonine protein kinase,Serine/threonine protein kinase, active site,Protein kinase-like	2.7.1.-	-	-	-	KOG0666	Cyclin C-dependent kinase CDK8	Transcription	-	-	-
436880	2.26251	2.02533	2.95751	2.60694	3.44233	IPR002068	Heat shock protein Hsp20,HSP20-like chaperone	-	-	-	-	KOG0710	Molecular chaperone (small heat-shock protein Hsp26/Hsp42)	Posttranslational modification, protein turnover, chaperones	-	-	-
437834	-1.97718	-1.62025	0	-2.02241	-1.88025	IPR000270	Octicosapeptide/Phox/Bem1p,Cystathionine beta-synthase, core	-	-	-	-	-	-	-	-	-	-
438353	1.26845	1.15068	1.51096	0	1.89722	IPR001781	Zinc finger, LIM-type	-	-	zinc ion binding	-	KOG1703	Adaptor protein Enigma and related PDZ-LIM proteins	Signal transduction mechanisms	Cytoskeleton	-	-
441766	1.26349	1.45674	0	1.22718	2.23153	IPR002934	Nucleotidyltransferase,Poly(A) polymerase, RNA-binding region,Poly(A) polymerase, central region,Poly(A) polymerase,Nucleotidyltransferase, class I, C-terminal-like	2.7.7.19	-	nucleotidyltransferase activity,RNA binding,polynucleotide adenylyltransferase activity,nucleus,RNA polyadenylation,transcription,RNA 3'-end processing	-	KOG2245	Poly(A) polymerase and related nucleotidyltransferases	RNA processing and modification	-	-	-
442595	0	1.32229	0	0	0	IPR012571	Mitochondrial distribution and morphology protein family 31/32, fungi	-	-	-	-	-	-	-	-	-	-
443740	0	-1.09139	0	0	0	-	-	-	-	-	-	-	-	-	-	-	-
447846	-1.44053	-1.84353	-1.77707	-1.63407	0	IPR000991	Glutamine amidotransferase class-I, C-terminal,CTP synthase, N-terminal,CTP synthase,Glutamine amidotransferase, class I, active site	6.3.4.2	-	-	-	KOG2387	CTP synthase (UTP-ammonia lyase)	Nucleotide transport and metabolism	-	-	-
447907	0	-1.52599	0	0	0	IPR003439	ABC transporter-like,ABC transporter, transmembrane region,AAA+ ATPase, core,ABC transporter, transmembrane region, type 1	-	-	-	-	KOG0054	Multidrug resistance-associated protein/mitoxantrone resistance protein, ABC superfamily	Secondary metabolites biosynthesis, transport and catabolism	-	-	-
447985	0	-0.959126	-1.07922	0	0	IPR000164	Histone H3,Histone core,Histone-fold	-	-	-	-	KOG1745	Histones H3 and H4	Chromatin structure and dynamics	-	-	-
448104	-1.57361	0	0	0	0	IPR001790	Ribosomal protein L10	-	-	-	-	KOG0816	Protein involved in mRNA turnover	RNA processing and modification	-	-	-
448216	-0.795318	-1.02413	0	-0.936101	0	IPR003100	Argonaute and Dicer protein, PAZ,Stem cell self-renewal protein Piwi,Region of unknown function DUF1785,Polynucleotidyl transferase, Ribonuclease H fold	-	-	-	-	KOG1041	Translation initiation factor 2C (eIF-2C) and related proteins	Translation, ribosomal structure and biogenesis	-	-	-
448330	-1.11972	0	0	0	-1.21141	IPR000254	Cellulose-binding region, fungal,Pectinesterase, catalytic,Pectin lyase fold/virulence factor	-	-	-	CE8-CBM1		Serine/threonine protein kinase	Signal transduction mechanisms	-	-	-
448346	1.17695	1.03679	1.28082	0	1.28036	IPR003663	Sugar transporter,General substrate transporter,Major facilitator superfamily,Sugar transporter, conserved site,MFS general substrate transporter	5.3.1.4	-	-	-	KOG0254	Predicted transporter (major facilitator superfamily)	General function prediction only	-	-	-
448378	2.45138	2.22345	2.99361	2.35702	3.04894	IPR001680	WD40 repeat,WD40 repeat-like	3.1.1.47	-	-	-	KOG0295	WD40 repeat-containing protein	Function unknown	-	-	-
448503	2.75784	0	0	0	3.09619	IPR002018	Carboxylesterase, type B	-	-	-	-	KOG1516	Carboxylesterase and related proteins	General function prediction only	-	-	-
448521	0	0	0	1.07444	0	IPR005181	Protein of unknown function DUF303, acetylesterase putative,Esterase, SGNH hydrolase-type	-	-	-	CE6		-	-	-	-	-
448600	1.50565	1.72826	2.07137	1.51612	2.40538	IPR005052	Legume-like lectin,Concanavalin A-like lectin/glucanase	-	-	-	-	KOG3839	Lectin VIP36, involved in the transport of glycoproteins carrying high mannose-type glycans	Intracellular trafficking, secretion, and vesicular transport	-	-	-
448708	-1.35987	-1.53211	-1.49526	-1.45351	-1.55326	IPR011702	Glutamine amidotransferase superfamily,Carbamoyl phosphate synthase, GATase region,Glutamine amidotransferase class-I, C-terminal,Carbamoyl phosphate synthase, small subunit, N-terminal,Carbamoyl phosphate synthase, small subunit,Proteinase inhibitor I3, Kunitz legume	6.3.5.5	-	-	-	KOG0370	Multifunctional pyrimidine synthesis protein CAD (includes carbamoyl-phophate synthetase, aspartate transcarbamylase, and glutamine amidotransferase)	General function prediction only	-	-	-
448780	0	1.07978	0	0	0	IPR000330	SNF2-related,DNA/RNA helicase, C-terminal,DEAD-like helicase, N-terminal,Zinc finger, RING-type,Helicase, superfamily 1 and 2, ATP-binding	3.6.1.3	-	-	-	KOG1001	Helicase-like transcription factor HLTF/DNA helicase RAD5, DEAD-box superfamily	Transcription	Replication, recombination and repair	-	-
449197	-1.21091	0	0	0	0	IPR003232	dCTP Deaminase,DeoxyUTP pyrophosphatase,DeoxyUTP pyrophosphatase subfamily 1	3.6.1.23	-	-	-	KOG3370	dUTPase	Nucleotide transport and metabolism	-	-	-
449277	1.64677	1.439	1.72142	1.44341	2.08619	IPR002110	Ankyrin	-	-	-	-	KOG0504	FOG: Ankyrin repeat	General function prediction only	-	-	-
449385	0	-1.08266	0	0	0	IPR000462	CDP-alcohol phosphatidyltransferase	2.7.8.1	-	-	-	KOG2877	sn-1,2-diacylglycerol ethanolamine- and cholinephosphotranferases	Lipid transport and metabolism	-	-	-
449622	1.13288	1.23214	1.65106	1.08429	1.49557	IPR000868	Isochorismatase hydrolase,Aminoacyl-tRNA synthetase, class I, conserved site	-	-	-	-	-	-	-	-	-	-
449973	0	-1.08472	0	0	-1.35794	IPR002883	Dockerin, cellulose-binding family V,Spore coat protein CotH,Dockering, cellulose docking	-	-	-	DOC2-DOC2		-	-	-	-	-
450165	0	1.26482	0	1.43617	0	IPR002883	Dockerin, cellulose-binding family V,Proteinase inhibitor I1, Kazal,Dockering, cellulose docking	-	-	-	-	KOG1437	Fasciclin and related adhesion glycoproteins	Cell wall/membrane/envelope biogenesis	Extracellular structures	-	-
450186	1.70411	1.73311	2.31104	0	2.16986	-	-	-	-	-	-	-	-	-	-	-	-
450258	0.949533	0	0	0	1.31738	IPR000254	Cellulose-binding region, fungal,Glycoside hydrolase, family 6,1, 4-beta cellobiohydrolase	-	-	-	CBM1-GH6		Serine/threonine protein kinase	Signal transduction mechanisms	-	-	-
450301	0	0	0	0	2.17434	IPR002048	Calcium-binding EF-hand,Dynamin, GTPase region,EPS15 homology (EH)	2.1.1.45	-	-	-	KOG1954	Endocytosis/signaling protein EHD1	Signal transduction mechanisms	Intracellular trafficking, secretion, and vesicular transport	-	-
450319	0	0	0	0	2.65242	IPR002509	Polysaccharide deacetylase,Glycoside hydrolase/deacetylase, beta/alpha-barrel	3.5.1.41	0.999	-	CE4		-	-	-	-	-
450575	0	-1.48155	0	-1.89776	-1.46254	IPR011545	DNA/RNA helicase, DEAD/DEAH box type, N-terminal,DNA/RNA helicase, C-terminal,DEAD-like helicase, N-terminal,Helicase, superfamily 1 and 2, ATP-binding,RNA helicase, DEAD-box type, Q motif,RNA helicase, ATP-dependent, DEAD-box, conserved site	3.6.1.3	-	-	-	KOG0331	ATP-dependent RNA helicase	RNA processing and modification	-	-	-
450961	0	0	0	0	1.89357	IPR002509	Polysaccharide deacetylase,Glycoside hydrolase/deacetylase, beta/alpha-barrel	3.5.1.41	-	-	CE4		-	-	-	-	-
451240	0	0.768876	0	0.793632	1.11376	IPR002108	Actin-binding, cofilin/tropomyosin type	-	-	-	-	KOG1735	Actin depolymerizing factor	Cytoskeleton	-	-	-
451509	0	-1.30695	0	0	0	IPR007034	Protein of unknown function DUF663,AARP2CN	-	-	-	-	KOG1980	Uncharacterized conserved protein	Function unknown	-	-	-
451548	0	0	1.80657	0	1.64791	IPR001757	ATPase, P-type, K/Mg/Cd/Cu/Zn/Na/Ca/Na/H-transporter,E1-E2 ATPase-associated region,ATPase, P-type cation-transporter, C-terminal,ATPase, P-type cation-transporter, N-terminal,Haloacid dehalogenase-like hydrolase,Calcium-translocating P-type ATPase, PMCA-type	3.6.3.8	-	-	-	KOG0204	Calcium transporting ATPase	Inorganic ion transport and metabolism	-	-	-
451631	-1.22665	-1.0721	0	-1.41521	0	IPR001680	WD40 repeat,Tetratricopeptide region,WD40 repeat-like	-	-	-	-	KOG3617	WD40 and TPR repeat-containing protein	General function prediction only	-	-	-
451750	3.67864	4.10076	5.51367	5.08824	5.92818	IPR002068	Heat shock protein Hsp20,HSP20-like chaperone	-	-	-	-	KOG0710	Molecular chaperone (small heat-shock protein Hsp26/Hsp42)	Posttranslational modification, protein turnover, chaperones	-	-	-
451752	0	0	2.40387	2.24269	3.24175	IPR002068	Heat shock protein Hsp20,HSP20-like chaperone	-	-	-	-	KOG0710	Molecular chaperone (small heat-shock protein Hsp26/Hsp42)	Posttranslational modification, protein turnover, chaperones	-	-	-
451756	2.39922	2.52234	4.2205	3.51278	4.69976	IPR002068	Heat shock protein Hsp20,HSP20-like chaperone	-	-	-	-	KOG0710	Molecular chaperone (small heat-shock protein Hsp26/Hsp42)	Posttranslational modification, protein turnover, chaperones	-	-	-
451760	2.07779	2.544	4.101	3.61922	4.73384	IPR002068	Heat shock protein Hsp20,HSP20-like chaperone	-	-	-	-	KOG0710	Molecular chaperone (small heat-shock protein Hsp26/Hsp42)	Posttranslational modification, protein turnover, chaperones	-	-	-
451945	0	0	0	0	1.4807	IPR001609	Myosin head, motor region,Fungal chitin synthase,DEK C terminal,Calcium-binding EF-hand,4Fe-4S ferredoxin, iron-sulphur binding,Cytochrome b5,ABC transporter, transmembrane region, type 1	2.4.1.16	-	-	Myosin_motor-GT2		Chitin synthase/hyaluronan synthase (glycosyltransferases)	Cell wall/membrane/envelope biogenesis	-	-	-
452080	-1.91119	0	0	0	0	-	-	-	-	-	-	KOG1801	tRNA-splicing endonuclease positive effector (SEN1)	RNA processing and modification	-	-	-
452460	-0.723232	-1.08391	-0.868179	-0.811743	-0.91644	IPR002618	UTP--glucose-1-phosphate uridylyltransferase,UTP--glucose-1-phosphate uridylyltransferase, subgroup	2.7.7.9	-	-	-	KOG2638	UDP-glucose pyrophosphorylase	Carbohydrate transport and metabolism	-	-	-
452530	-1.67819	-1.52092	-1.63712	-1.74751	-1.69605	IPR002883	Dockerin, cellulose-binding family V,Spore coat protein CotH,Dockering, cellulose docking	-	-	-	DOC2-DOC2		Serine/threonine protein kinase	Signal transduction mechanisms	-	-	-
452720	0	1.42034	1.67089	0	1.58143	IPR000504	RNA recognition motif, RNP-1,RNA recognition motif 2	2.3.1.48	-	-	-	KOG4660	Protein Mei2, essential for commitment to meiosis, and related proteins	Cell cycle control, cell division, chromosome partitioning	-	-	-
452922	-2.52254	-2.0636	0	0	-2.79621	IPR001214	SET,Zinc finger, MYND-type	-	-	-	-	KOG2084	Predicted histone tail methylase containing SET domain	Chromatin structure and dynamics	-	-	-
453688	2.47841	2.5575	4.44093	3.81267	5.23795	IPR013126	Heat shock protein 70,Heat shock protein Hsp70	-	-	-	-	KOG0101	Molecular chaperones HSP70/HSC70, HSP70 superfamily	Posttranslational modification, protein turnover, chaperones	-	-	-
453851	0.854044	0.829042	1.25109	1.41073	1.22592	IPR001764	Glycoside hydrolase, family 3, N-terminal,Glycoside hydrolase, family 3, C-terminal,Glycoside hydrolase, catalytic core	-	-	-	GH3		-	-	-	-	-
453990	2.13057	2.39195	3.77842	3.05871	4.24055	IPR002068	Heat shock protein Hsp20,HSP20-like chaperone	-	-	-	-	KOG0710	Molecular chaperone (small heat-shock protein Hsp26/Hsp42)	Posttranslational modification, protein turnover, chaperones	-	-	-
453992	2.87305	0	4.76719	3.97733	4.90361	IPR002068	Heat shock protein Hsp20,HSP20-like chaperone	-	-	-	-	KOG0710	Molecular chaperone (small heat-shock protein Hsp26/Hsp42)	Posttranslational modification, protein turnover, chaperones	-	-	-
454159	0.9353	0	0	0	1.17146	IPR002883	Dockerin, cellulose-binding family V,Dockering, cellulose docking	-	0.999	-	DOC2-DOC2-DOC2		-	-	-	-	-
454454	0	0	1.22477	0.812309	1.39939	IPR013126	Heat shock protein 70,Heat shock protein Hsp70	-	-	-	-	KOG0103	Molecular chaperones HSP105/HSP110/SSE1, HSP70 superfamily	Posttranslational modification, protein turnover, chaperones	-	-	-
454663	0	0	0	0	-1.34921	IPR002110	Ankyrin	-	-	-	-	KOG0504	FOG: Ankyrin repeat	General function prediction only	-	-	-
454694	0	0	1.21991	1.32493	1.80612	IPR000626	Ubiquitin	-	-	-	-	KOG0001	Ubiquitin and ubiquitin-like proteins	Posttranslational modification, protein turnover, chaperones	General function prediction only	-	-
455007	-1.41311	-1.49443	0	-1.48308	0	IPR003663	Sugar transporter,General substrate transporter,Major facilitator superfamily,Sugar transporter, conserved site,Carbamoyl phosphate synthetase, large subunit, ATP-binding,MFS general substrate transporter	5.3.1.4	-	-	-	KOG0254	Predicted transporter (major facilitator superfamily)	General function prediction only	-	-	-
455182	0	0	0	0	2.03156	IPR008962	PapD-like,Cupredoxin	6.3.2.19	-	-	-	KOG2806	Chitinase	Carbohydrate transport and metabolism	-	-	-
455345	-1.40986	-1.58538	-1.57968	-1.60076	-1.54825	-	-	-	-	-	GH114		-	-	-	-	-
455557	0	-1.27284	-0.894372	-0.770667	0	IPR006047	Glycosyl hydrolase, family 13, catalytic region,Alpha-amylase, C-terminal all beta,Glycoside hydrolase, family 13, N-terminal,Glycosyl hydrolase, family 13, subfamily, catalytic region,Glycoside hydrolase, catalytic core,Immunoglobulin E-set	2.4.1.18	-	-	CBM48-GH13_8		1,4-alpha-glucan branching enzyme/starch branching enzyme II	Carbohydrate transport and metabolism	-	-	-
455566	0	-1.21541	-1.02125	-1.36573	-0.921222	IPR003663	Sugar transporter,General substrate transporter,Major facilitator superfamily,Sugar transporter, conserved site,MFS general substrate transporter	5.3.1.4	-	-	-	KOG0254	Predicted transporter (major facilitator superfamily)	General function prediction only	-	-	-
455570	-0.982928	-1.13179	0	-0.972326	0	IPR003663	Sugar transporter,General substrate transporter,Major facilitator superfamily,Sugar transporter, conserved site,MFS general substrate transporter	5.3.1.4	-	-	-	KOG0254	Predicted transporter (major facilitator superfamily)	General function prediction only	-	-	-
455602	0	0	1.91603	0	2.22682	IPR001440	Tetratricopeptide TPR-1,Tetratricopeptide TPR2,Tetratricopeptide region	2.4.1.-	-	-	-	KOG4626	O-linked N-acetylglucosamine transferase OGT	Signal transduction mechanisms	Posttranslational modification, protein turnover, chaperones	Carbohydrate transport and metabolism	-
455638	0	0	2.41698	2.97706	3.75995	IPR002068	Heat shock protein Hsp20,HSP20-like chaperone	-	-	-	-	KOG0710	Molecular chaperone (small heat-shock protein Hsp26/Hsp42)	Posttranslational modification, protein turnover, chaperones	-	-	-
455709	0	0	0	0	1.72068	-	-	-	-	-	-	-	-	-	-	-	-
455775	0	0	0	0	4.55367	-	-	-	-	-	-	-	-	-	-	-	-
455960	1.7217	1.60699	2.75432	2.30453	3.03461	IPR001404	Heat shock protein Hsp90,ATP-binding region, ATPase-like	-	-	-	-	KOG0019	Molecular chaperone (HSP90 family)	Posttranslational modification, protein turnover, chaperones	-	-	-
456027	1.15837	1.04845	1.46329	1.34288	1.43361	IPR000772	Ricin B lectin,Dockerin, cellulose-binding family V,Ricin B-related lectin,Dockering, cellulose docking	-	0.999	-	DOC2-CBM13-CE1		-	-	-	-	-
456207	1.64317	1.77962	2.04446	0	2.38165	IPR016024	Armadillo-type fold	-	-	-	-	KOG3961	Uncharacterized conserved protein	Function unknown	-	-	-
456653	0	1.21603	0	0	0	IPR001752	Kinesin, motor region,Signal transduction histidine kinase, sporulation regulator SpoOB	-	-	-	-	KOG0243	Kinesin-like protein	Cytoskeleton	-	-	-
456840	3.71096	3.96657	5.72099	5.06845	6.35599	IPR013126	Heat shock protein 70,Heat shock protein Hsp70	-	-	-	-	KOG0101	Molecular chaperones HSP70/HSC70, HSP70 superfamily	Posttranslational modification, protein turnover, chaperones	-	-	-
456844	3.83168	4.03956	5.74568	5.04521	6.20684	IPR013126	Heat shock protein 70,Heat shock protein Hsp70	-	-	-	-	KOG0101	Molecular chaperones HSP70/HSC70, HSP70 superfamily	Posttranslational modification, protein turnover, chaperones	-	-	-
456848	3.26674	3.42727	5.22931	4.54512	5.74025	IPR013126	Heat shock protein 70,Heat shock protein Hsp70	-	-	-	-	KOG0101	Molecular chaperones HSP70/HSC70, HSP70 superfamily	Posttranslational modification, protein turnover, chaperones	-	-	-
457686	-2.96944	-2.29521	-2.87338	0	0	IPR006958	Mak16 protein	-	-	-	-	KOG3064	RNA-binding nuclear protein (MAK16) containing a distinct C4 Zn-finger	RNA processing and modification	-	-	-
458119	-2.76778	0	0	0	0	IPR003689	Zinc/iron permease	-	0.992	-	-	KOG1558	Fe2+/Zn2+ regulated transporter	Inorganic ion transport and metabolism	-	-	-
458176	-1.74715	-2.70588	-2.42451	-2.45725	-2.26888	IPR001002	Chitin-binding, type 1	-	-	-	CBM18-CBM18-CBM18-CBM18-CBM18-CBM18		Low-density lipoprotein receptors containing Ca2+-binding EGF-like domains	Signal transduction mechanisms	-	-	-
458466	0	1.78488	0	0	2.16643	-	-	-	-	-	-	KOG0972	Huntingtin interacting protein 1 (Hip1) interactor Hippi	Signal transduction mechanisms	-	-	-
458791	2.24797	1.9665	2.91699	0	2.50956	IPR001060	Cdc15/Fes/CIP4,RhoGAP,Rho GTPase activation protein	-	-	-	-	KOG1450	Predicted Rho GTPase-activating protein	Signal transduction mechanisms	-	-	-
458908	0	-2.38755	-3.08135	-2.94819	-1.80958	IPR000254	Cellulose-binding region, fungal,Glycoside hydrolase, family 6,1, 4-beta cellobiohydrolase	-	-	-	CBM1-GH6		Gluconate transport-inducing protein	Signal transduction mechanisms	Carbohydrate transport and metabolism	-	-
458950	-1.1327	-1.48014	-1.63007	0	-2.33964	IPR007918	Mitochondrial distribution and morphology family 35/apoptosis	-	-	-	-	KOG3481	Uncharacterized conserved protein	Function unknown	-	-	-
459028	0	-1.17314	0	0	0	IPR001002	Chitin-binding, type 1,Leucine-rich repeat,Leucine-rich repeat, typical subtype	4.6.1.1	-	-	CBM18-CBM18-CBM18-CBM18		FOG: Leucine rich repeat	General function prediction only	-	-	-
459306	-2.90177	-2.4725	-2.31227	-2.3748	-2.29485	IPR001002	Chitin-binding, type 1,Spore coat protein CotH	-	-	-	CBM18-CBM18-CBM18-CBM18-CBM18-CBM18-CBM18		Predicted alkaloid synthase/Surface mucin Hemomucin	General function prediction only	-	-	-
459413	0	1.15038	1.9167	0	0	IPR001609	Myosin head, motor region,Cytochrome b5,Fungal chitin synthase,DEK C terminal,Short-chain dehydrogenase/reductase SDR,Rhodopsin, bacterial	2.4.1.16	-	-	Myosin_motor-GT2		Chitin synthase/hyaluronan synthase (glycosyltransferases)	Cell wall/membrane/envelope biogenesis	-	-	-
459874	1.92322	0	1.96254	0	1.99928	IPR001806	Ras GTPase,Ras,Ras small GTPase, Ras type,Ras small GTPase, Rho type,Ras small GTPase, Rab type,Ran GTPase,Small GTP-binding protein	-	-	-	-	KOG0087	GTPase Rab11/YPT3, small G protein superfamily	Intracellular trafficking, secretion, and vesicular transport	-	-	-
460397	0	-1.17721	0	0	0	IPR005343	Protein of unknown function UPF0120,XPC-binding domain	6.5.1.1	-	damaged DNA binding,nucleotide-excision repair,proteasomal ubiquitin-dependent protein catabolic process,DNA ligase (ATP) activity	-	KOG2256	Predicted protein involved in nuclear export of pre-ribosomes	Translation, ribosomal structure and biogenesis	-	-	-
460436	-1.28118	-0.781296	0	-1.48555	0	IPR004316	MtN3 and saliva related transmembrane protein	-	-	-	-	KOG1623	Multitransmembrane protein	General function prediction only	-	-	-
460575	2.52825	0	4.73431	3.9264	4.79831	IPR002068	Heat shock protein Hsp20,HSP20-like chaperone	-	-	-	-	KOG0710	Molecular chaperone (small heat-shock protein Hsp26/Hsp42)	Posttranslational modification, protein turnover, chaperones	-	-	-
461219	0	1.23531	0	0	1.48809	IPR000571	Zinc finger, CCCH-type	-	-	nucleic acid binding,zinc ion binding	-	KOG1492	C3H1-type Zn-finger protein	General function prediction only	-	-	-
461227	0.915653	1.00095	0	0.997563	1.10454	IPR000608	Ubiquitin-conjugating enzyme, E2,Ubiquitin-conjugating enzyme/RWD-like	6.3.2.19	-	small conjugating protein ligase activity,post-translational protein modification,regulation of protein metabolic process,ubiquitin-protein ligase activity,regulation of ubiquitin-protein ligase activity,regulation of ubiquitin-protein ligase activity during meiotic cell cycle,positive regulation of ubiquitin-protein ligase activity,negative regulation of ubiquitin-protein ligase activity	-	KOG0419	Ubiquitin-protein ligase	Posttranslational modification, protein turnover, chaperones	-	-	-
461398	1.86693	1.92448	2.37894	2.01614	2.57464	IPR001757	ATPase, P-type, K/Mg/Cd/Cu/Zn/Na/Ca/Na/H-transporter,E1-E2 ATPase-associated region,ATPase, P-type cation-transporter, C-terminal,ATPase, P-type cation-transporter, N-terminal,Haloacid dehalogenase-like hydrolase,Calcium-translocating P-type ATPase, PMCA-type	3.6.3.8	-	ATP binding,transport,ATPase activity, coupled to transmembrane movement of ions, phosphorylative mechanism,membrane,cation transport,catalytic activity,metabolic process,calcium-transporting ATPase activity,calcium ion binding,calcium ion transport,calcium ion transmembrane transporter activity,hydrolase activity, acting on acid anhydrides, catalyzing transmembrane movement of substances	-	KOG0204	Calcium transporting ATPase	Inorganic ion transport and metabolism	-	-	-
461487	1.88296	0	2.13201	0	2.31941	IPR004018	RPEL repeat	-	-	-	-	KOG4339	RPEL repeat-containing protein	General function prediction only	-	-	-
461853	0	1.04845	1.49867	0	1.47281	IPR002490	ATPase, V0/A0 complex, 116-kDa subunit	3.6.3.14	-	proton transport,membrane,hydrogen-transporting two-sector ATPase activity,proton-transporting ATP synthase complex,hydrogen ion transporting ATP synthase activity, rotational mechanism,hydrogen ion transporting ATPase activity, rotational mechanism	-	KOG2189	Vacuolar H+-ATPase V0 sector, subunit a	Energy production and conversion	-	-	-
461961	0	0	0	1.01589	0	IPR003663	Sugar transporter,General substrate transporter,Major facilitator superfamily,Sugar transporter, conserved site,MFS general substrate transporter	5.3.1.4	-	-	-	KOG0254	Predicted transporter (major facilitator superfamily)	General function prediction only	-	-	-
462038	0	-1.01412	0	0	0	IPR014778	Myb, DNA-binding,SANT, DNA-binding,Homeodomain-like	-	-	DNA binding	-	KOG0050	mRNA splicing protein CDC5 (Myb superfamily)	RNA processing and modification	Cell cycle control, cell division, chromosome partitioning	-	-
462082	-0.788623	-0.752461	0	-1.14154	0	IPR001609	Myosin head, motor region,Cytochrome b5,Fungal chitin synthase,DEK C terminal	2.4.1.16	-	heme binding,transition metal ion binding,motor activity,ATP binding,myosin complex,transferase activity, transferring hexosyl groups,chitin synthase activity	Myosin_motor-GT2		Chitin synthase/hyaluronan synthase (glycosyltransferases)	Cell wall/membrane/envelope biogenesis	-	-	-
462158	-2.65162	-2.56577	-3.24377	-3.46303	-3.06196	IPR010256	Rh-like protein/ammonium transporter,Ammonium transporter	-	-	-	-	KOG0682	Ammonia permease	Inorganic ion transport and metabolism	-	-	-
462258	1.61068	1.74087	1.83322	1.69624	2.03213	IPR002048	Calcium-binding EF-hand,Dynamin, GTPase region,EPS15 homology (EH)	2.1.1.45	-	GTPase activity,GTP binding,calcium ion binding,thymidylate synthase activity,thymidylate synthase biosynthetic process	-	KOG1954	Endocytosis/signaling protein EHD1	Signal transduction mechanisms	Intracellular trafficking, secretion, and vesicular transport	-	-
462314	1.72663	1.99788	2.32001	1.54237	2.50316	IPR003409	MORN motif	6.3.2.19	-	ubiquitin-protein ligase activity,regulation of ubiquitin-protein ligase activity,regulation of ubiquitin-protein ligase activity during meiotic cell cycle,positive regulation of ubiquitin-protein ligase activity,negative regulation of ubiquitin-protein ligase activity	-	KOG0231	Junctional membrane complex protein Junctophilin and related MORN repeat proteins	General function prediction only	-	-	-
462502	1.20497	1.04049	1.1095	1.58741	0.931905	IPR001701	Glycoside hydrolase, family 9,Dockerin, cellulose-binding family V,Six-hairpin glycosidase-like,Dockering, cellulose docking	3.2.1.4	0.998	hydrolase activity, hydrolyzing O-glycosyl compounds,carbohydrate metabolic process,catalytic activity,cellulase activity	GH9-DOC2-DOC2		-	-	-	-	-
462506	-1.51112	-1.34059	-0.827564	-1.07046	-0.94494	IPR001002	Chitin-binding, type 1,Leucine-rich repeat,Leucine-rich repeat, typical subtype	-	0.968	-	CBM18-CBM18-CBM18-CBM18-CBM18		Proteins containing Ca2+-binding EGF-like domains	Signal transduction mechanisms	-	-	-
462638	1.35242	0	2.41294	2.01768	3.06863	IPR002068	Heat shock protein Hsp20,HSP20-like chaperone	-	-	-	-	KOG0710	Molecular chaperone (small heat-shock protein Hsp26/Hsp42)	Posttranslational modification, protein turnover, chaperones	-	-	-
462646	2.36726	2.19544	3.59384	3.33473	4.48766	IPR002068	Heat shock protein Hsp20,HSP20-like chaperone	-	-	-	-	KOG0710	Molecular chaperone (small heat-shock protein Hsp26/Hsp42)	Posttranslational modification, protein turnover, chaperones	-	-	-
462659	0	-1.09299	0	0	0	IPR001680	WD40 repeat,WD40 repeat-like	3.1.1.47	-	1-alkyl-2-acetylglycerophosphocholine esterase activity	-	KOG0296	Angio-associated migratory cell protein (contains WD40 repeats)	Function unknown	-	-	-
462771	-0.708592	-0.91315	0	-0.847725	-1.1292	IPR011545	DNA/RNA helicase, DEAD/DEAH box type, N-terminal,DNA/RNA helicase, C-terminal,DEAD-like helicase, N-terminal,Helicase, superfamily 1 and 2, ATP-binding,RNA helicase, DEAD-box type, Q motif,RNA helicase, ATP-dependent, DEAD-box, conserved site	-	-	-	-	KOG0335	ATP-dependent RNA helicase	RNA processing and modification	-	-	-
463355	-1.18204	-1.34381	-1.21323	-1.47464	-1.39928	IPR000924	Glutamyl/glutaminyl-tRNA synthetase, class Ic,Glutaminyl-tRNA synthetase, class Ic, non-specific RNA-binding region part 2,Glutaminyl-tRNA synthetase, class Ic, non-specific RNA-binding region part 1,Glutaminyl-tRNA synthetase, class Ic,Aminoacyl-tRNA synthetase, class I, conserved site,Ribosomal protein L25/Gln-tRNA synthetase, anti-codon-binding,GatB/Yqey	6.1.1.18	-	-	-	KOG1148	Glutaminyl-tRNA synthetase	Translation, ribosomal structure and biogenesis	-	-	-
463513	0	-1.49564	-2.12924	0	0	IPR010987	Glutathione S-transferase, C-terminal-like,Thioredoxin-like fold	-	-	-	-	KOG4244	Failed axon connections (fax) protein/glutathione S-transferase-like protein	Signal transduction mechanisms	-	-	-
463519	-1.29894	-0.806676	0	-1.27854	0	IPR000504	RNA recognition motif, RNP-1	-	-	nucleic acid binding	-	KOG4733	FOG: RRM domain	General function prediction only	-	-	-
463537	0	1.34983	1.96444	1.40303	1.64487	IPR010441	Protein of unknown function DUF1042,Calponin-like actin-binding,Adenylate kinase, zinc-finger lid region	2.7.7.7	-	adenylate kinase activity,DNA-directed DNA polymerase activity,DNA polymerase activity	-	KOG0613	Projectin/twitchin and related proteins	Cytoskeleton	-	-	-
463642	-0.859678	-0.678196	0	0	-1.07428	IPR002883	Dockerin, cellulose-binding family V,Glycosyl hydrolase 53,Glycoside hydrolase, catalytic core,Dockering, cellulose docking	-	0.928	-	GH53-DOC2-DOC2		Serine/threonine protein kinase	Signal transduction mechanisms	-	-	-
463725	0	0.930242	1.33879	0	1.51594	IPR000868	Isochorismatase hydrolase	-	-	catalytic activity,metabolic process	-	-	-	-	-	-	-
463759	1.62098	1.34998	1.81386	0	0	IPR000719	Protein kinase, core,Serine/threonine protein kinase-related,Serine/threonine protein kinase,Serine/threonine protein kinase, active site,Protein kinase-like	-	-	protein kinase activity,ATP binding,protein amino acid phosphorylation,protein serine/threonine kinase activity,protein kinase CK2 activity	-	KOG1165	Casein kinase (serine/threonine/tyrosine protein kinase)	Signal transduction mechanisms	-	-	-
463881	0	2.78732	0	0	2.873	IPR006597	Sel1-like	-	-	-	-	KOG1550	Extracellular protein SEL-1 and related proteins	Signal transduction mechanisms	Cell wall/membrane/envelope biogenesis	Posttranslational modification, protein turnover, chaperones	-
463998	1.6391	1.64422	1.88711	0	2.23728	IPR000719	Protein kinase, core,Serine/threonine protein kinase-related,Kinase-associated KA1,Tyrosine protein kinase,Serine/threonine protein kinase,Protein kinase ATP binding, conserved site,Serine/threonine protein kinase, active site,Protein kinase-like	-	-	protein kinase activity,ATP binding,protein amino acid phosphorylation,protein-tyrosine kinase activity,protein serine/threonine kinase activity,transmembrane receptor protein serine/threonine kinase activity,3-phosphoinositide-dependent protein kinase activity,DNA-dependent protein kinase activity,AMP-activated protein kinase activity,casein kinase activity,casein kinase I activity,cyclic nucleo…	-	KOG0586	Serine/threonine protein kinase	General function prediction only	-	-	-
464019	3.42733	3.5918	4.97197	4.43549	5.59101	IPR002068	Heat shock protein Hsp20,HSP20-like chaperone	-	-	-	-	KOG0710	Molecular chaperone (small heat-shock protein Hsp26/Hsp42)	Posttranslational modification, protein turnover, chaperones	-	-	-
464025	1.96841	2.36214	3.98193	3.07687	4.22916	IPR002068	Heat shock protein Hsp20,HSP20-like chaperone	-	-	-	-	KOG0710	Molecular chaperone (small heat-shock protein Hsp26/Hsp42)	Posttranslational modification, protein turnover, chaperones	-	-	-
464028	3.88448	3.86086	5.35864	4.66709	5.67542	IPR002068	Heat shock protein Hsp20,HSP20-like chaperone	-	-	-	-	KOG0710	Molecular chaperone (small heat-shock protein Hsp26/Hsp42)	Posttranslational modification, protein turnover, chaperones	-	-	-
464030	3.84333	3.71386	4.65671	3.99094	5.04569	IPR002068	Heat shock protein Hsp20,HSP20-like chaperone	-	-	-	-	KOG0710	Molecular chaperone (small heat-shock protein Hsp26/Hsp42)	Posttranslational modification, protein turnover, chaperones	-	-	-
464236	1.40249	0	0	0	1.79689	IPR000801	Putative esterase	-	0.998	-	CE1		-	-	-	-	-
464262	0	-2.24809	0	0	0	IPR001790	Ribosomal protein L10	-	-	intracellular,ribosome biogenesis and assembly	-	KOG0816	Protein involved in mRNA turnover	RNA processing and modification	-	-	-
464541	0	0	1.28469	0	1.5454	IPR003663	Sugar transporter,General substrate transporter,Major facilitator superfamily,Sugar transporter, conserved site,MFS general substrate transporter	5.3.1.4	-	sugar:hydrogen symporter activity,carbohydrate transport,membrane,transporter activity,transport,integral to membrane,L-arabinose isomerase activity	-	KOG0254	Predicted transporter (major facilitator superfamily)	General function prediction only	-	-	-
464587	1.70241	1.49955	1.89539	1.55266	2.11698	IPR001715	Calponin-like actin-binding,Calcium-binding EF-hand,Actinin-type, actin-binding, conserved site,Calponin-homology	-	-	actin binding,calcium ion binding	-	KOG0046	Ca2+-binding actin-bundling protein (fimbrin/plastin), EF-Hand protein superfamily	Cytoskeleton	-	-	-
464820	2.25488	1.77251	3.2659	3.0493	3.88443	IPR013126	Heat shock protein 70,Heat shock protein Hsp70	-	-	ATP binding	-	KOG0101	Molecular chaperones HSP70/HSC70, HSP70 superfamily	Posttranslational modification, protein turnover, chaperones	-	-	-
464945	-1.65882	-1.34457	0	0	0	IPR001002	Chitin-binding, type 1,Leucine-rich repeat,Leucine-rich repeat, typical subtype	4.6.1.1	0.989	chitin binding,protein binding,adenylate cyclase activity,calcium- and calmodulin-responsive adenylate cyclase activity	CBM18-CBM18		FOG: Leucine rich repeat	General function prediction only	-	-	-
465280	-1.70557	0	-2.37408	0	0	-	-	-	-	-	-	KOG2979	Protein involved in DNA repair	General function prediction only	-	-	-
465764	0	0	1.51247	0	0	IPR007858	Dpy-30,NAD(P)-binding	2.7.4.3	-	catalytic activity,binding,metabolic process,adenylate kinase activity	-	KOG3078	Adenylate kinase	Nucleotide transport and metabolism	-	-	-
466008	-0.897934	-1.09825	0	-0.707873	0	IPR005483	Carbamoyl phosphate synthase, large subunit,Carbamoyl phosphate synthase, large subunit, N-terminal,Carbamoyl phosphate synthetase, large subunit, ATP-binding,Carbamoyl phosphate synthetase, large subunit, oligomerisation,Carbamoyl phosphate synthase, large subunit, glutamine-dependent,ATP-grasp fold,PreATP-grasp-like fold	6.3.5.5	-	catalytic activity,ATP binding,metabolic process,carbamoyl-phosphate synthase activity,nitrogen compound metabolic process,carbamoyl-phosphate synthase (glutamine-hydrolyzing) activity	-	KOG0370	Multifunctional pyrimidine synthesis protein CAD (includes carbamoyl-phophate synthetase, aspartate transcarbamylase, and glutamine amidotransferase)	General function prediction only	-	-	-
498890	1.34861	0	1.44651	0	0	-	-	-	-	-	-	-	-	-	-	-	-
498899	0	-4.21888	0	0	-5.52976	-	-	-	-	-	-	-	-	-	-	-	-
498975	0	0	0	1.1854	1.8261	IPR004152	GAT	6.3.2.19	-	-	-	KOG0613	Projectin/twitchin and related proteins	Cytoskeleton	-	-	-
498993	0	1.47136	2.00808	0	0	IPR004273	Dynein heavy chain,ATPase associated with various cellular activities, AAA-5,Dynein heavy chain, N-terminal region 1,Dynein heavy chain, N-terminal region 2,AAA+ ATPase, core,Helix-loop-helix DNA-binding	3.6.4.2	-	-	-	KOG3595	Dyneins, heavy chain	Cytoskeleton	-	-	-
499047	-1.26947	-0.951924	0	-1.17095	0	-	-	-	-	-	-	-	-	-	-	-	-
499268	-1.70074	-1.51238	0	-2.05838	-2.36272	IPR002110	Ankyrin	-	-	-	-	KOG4177	Ankyrin	Cell wall/membrane/envelope biogenesis	-	-	-
499278	-0.943935	-0.808302	0	0	-1.04698	IPR016024	Armadillo-type fold	6.5.1.1	-	-	-	KOG2806	Chitinase	Carbohydrate transport and metabolism	-	-	-
499477	-2.25964	-1.52741	0	0	-2.12476	IPR012954	BP28, C-terminal,HEAT,Armadillo-type fold	-	-	-	-	KOG1837	Uncharacterized conserved protein	Function unknown	-	-	-
499536	-1.17084	-0.677613	0	-1.05954	0	IPR001810	Cyclin-like F-box	-	-	-	-	KOG4210	Nuclear localization sequence binding protein	Transcription	-	-	-
499585	0	0	0	0	1.0385	IPR000504	RNA recognition motif, RNP-1	-	-	-	-	KOG0118	FOG: RRM domain	General function prediction only	-	-	-
499659	-1.76146	-1.24361	0	0	0	-	-	-	-	-	-	-	-	-	-	-	-
499706	-1.37844	0	0	0	0	-	-	-	-	-	GH115		-	-	-	-	-
499741	0	1.31303	0	0	0	-	-	2.7.1.37	-	-	-	KOG0946	ER-Golgi vesicle-tethering protein p115	Intracellular trafficking, secretion, and vesicular transport	-	-	-
499796	-0.845953	-1.26862	0	-1.03347	-1.05777	IPR005036	Putative phosphatase regulatory subunit	-	-	-	CBM21		Uncharacterized conserved protein	Function unknown	-	-	-
499940	1.72991	1.48394	1.72188	1.13634	1.86185	IPR002048	Calcium-binding EF-hand	-	-	-	-	KOG0031	Myosin regulatory light chain, EF-Hand protein superfamily	Cytoskeleton	-	-	-
500392	0	0	0	0	1.65419	IPR014867	Spore coat protein CotH	-	-	-	-	-	-	-	-	-	-
500419	0	-1.33555	0	-1.20178	0	IPR003953	Fumarate reductase/succinate dehydrogenase flavoprotein, N-terminal,Fumarate reductase/succinate dehydrogenase flavoprotein, C-terminal,L-aspartate oxidase,Fumarate reductase/succinate dehydrogenase flavoprotein-like, C-terminal	1.4.3.16	-	-	-	KOG2403	Succinate dehydrogenase, flavoprotein subunit	Energy production and conversion	-	-	-
500463	0	1.08545	0	0	0	IPR001300	Peptidase C2, calpain,MIT	3.4.22.-	-	-	-	KOG0045	Cytosolic Ca2+-dependent cysteine protease (calpain), large subunit (EF-Hand protein superfamily)	Signal transduction mechanisms	Posttranslational modification, protein turnover, chaperones	-	-
500515	1.68286	0	1.69789	0	1.90216	IPR000719	Protein kinase, core,Serine/threonine protein kinase-related,Protein kinase, C-terminal,Tyrosine protein kinase,Serine/threonine protein kinase,Protein kinase ATP binding, conserved site,Serine/threonine protein kinase, active site,C2 calcium/lipid-binding region, CaLB,Protein kinase-like	-	-	-	-	KOG0598	Ribosomal protein S6 kinase and related proteins	Signal transduction mechanisms	General function prediction only	-	-
500522	-0.869169	-0.723788	0	-1.14041	0	IPR001251	Cellular retinaldehyde-binding/triple function, C-terminal,Phosphatidylinositol transfer protein-like, N-terminal	-	-	-	-	KOG1470	Phosphatidylinositol transfer protein PDR16 and related proteins	Lipid transport and metabolism	-	-	-
500554	0	1.11686	0	0	0	IPR006597	Sel1-like	-	-	-	-	KOG1550	Extracellular protein SEL-1 and related proteins	Signal transduction mechanisms	Cell wall/membrane/envelope biogenesis	Posttranslational modification, protein turnover, chaperones	-
500645	-1.08481	-1.23007	0	-1.23172	-1.43676	IPR000342	Regulator of G protein signalling,Regulator of G protein signalling superfamily	-	-	-	-	-	-	-	-	-	-
500662	-0.839161	-0.85913	0	-1.01989	0	IPR001623	Heat shock protein DnaJ, N-terminal,Sec63	-	-	-	-	KOG0721	Molecular chaperone (DnaJ superfamily)	Posttranslational modification, protein turnover, chaperones	-	-	-
500921	1.37374	1.02679	1.05622	0	0	-	-	-	-	-	-	-	-	-	-	-	-
501206	1.47844	1.10174	1.48415	0	1.67827	-	-	-	-	-	-	KOG0161	Myosin class II heavy chain	Cytoskeleton	-	-	-
501574	0	-1.70849	0	0	0	IPR012336	Thioredoxin-like fold	-	-	-	-	KOG4244	Failed axon connections (fax) protein/glutathione S-transferase-like protein	Signal transduction mechanisms	-	-	-
501874	-1.0312	0	0	0	0	IPR011616	bZIP transcription factor, bZIP-1,Basic-leucine zipper (bZIP) transcription factor,tRNA-binding arm	3.6.4.1	-	-	-	KOG4415	Uncharacterized conserved protein	Function unknown	-	-	-
502119	0.839933	0.808813	0	0	1.08923	-	-	-	-	-	-	KOG0260	RNA polymerase II, large subunit	Transcription	-	-	-
502267	2.69449	2.8368	3.91888	2.96331	4.41673	IPR002068	Heat shock protein Hsp20,HSP20-like chaperone	-	-	-	-	KOG0710	Molecular chaperone (small heat-shock protein Hsp26/Hsp42)	Posttranslational modification, protein turnover, chaperones	-	-	-
502276	4.0098	4.64572	6.24867	5.37033	6.58047	IPR002068	Heat shock protein Hsp20,HSP20-like chaperone	-	-	-	-	KOG0710	Molecular chaperone (small heat-shock protein Hsp26/Hsp42)	Posttranslational modification, protein turnover, chaperones	-	-	-
502294	0	0	0	-1.00783	0	IPR001609	Myosin head, motor region,Fungal chitin synthase,DEK C terminal,Cytochrome b5,ABC transporter, transmembrane region, type 1	2.4.1.16	-	-	Myosin_motor-GT2		Chitin synthase/hyaluronan synthase (glycosyltransferases)	Cell wall/membrane/envelope biogenesis	-	-	-
502359	0	0	0	-1.38774	0	IPR001611	Leucine-rich repeat	-	-	-	-	KOG0619	FOG: Leucine rich repeat	General function prediction only	-	-	-
502376	0	-1.14284	0	0	0	IPR000897	Signal recognition particle, SRP54 subunit, GTPase,AAA+ ATPase, core,Signal recognition particle, SRP54 subunit, helical bundle	-	-	-	-	KOG0781	Signal recognition particle receptor, alpha subunit	Intracellular trafficking, secretion, and vesicular transport	-	-	-
502500	0	-1.56286	0	0	0	IPR002035	von Willebrand factor, type A	-	-	-	-	-	-	-	-	-	-
502847	-0.740945	-0.747711	-1.05171	-0.854306	-0.982754	-	-	-	-	-	-	-	-	-	-	-	-
502916	0	1.29093	0	0	0	IPR013243	SCA7	2.7.1.37	-	-	-	KOG4140	Nuclear protein Ataxin-7	Chromatin structure and dynamics	-	-	-
503072	-1.21974	-0.963494	0	-1.23833	-1.19609	IPR001609	Myosin head, motor region,Cytochrome b5,Fungal chitin synthase,DEK C terminal,ABC transporter, transmembrane region, type 1	2.4.1.16	-	-	Myosin_motor-GT2		Chitin synthase/hyaluronan synthase (glycosyltransferases)	Cell wall/membrane/envelope biogenesis	-	-	-
503204	0.787932	0	0.941538	1.07819	0	IPR000772	Ricin B lectin,Dockerin, cellulose-binding family V,Ricin B-related lectin,Dockering, cellulose docking	-	-	-	DOC2-CBM13-CE1		-	-	-	-	-
503367	0	0	0	-1.0482	0	IPR004618	Aspartate--ammonia ligase,Aminoacyl-tRNA synthetase, class II	6.3.1.1	-	-	-	-	-	-	-	-	-
503378	-1.29028	-1.66363	-1.61527	-1.44324	-1.56237	IPR002059	Cold-shock protein, DNA-binding,Cold shock protein,Nucleic acid-binding, OB-fold-like	-	-	-	-	KOG3070	Predicted RNA-binding protein containing PIN domain and invovled in translation or RNA processing	Translation, ribosomal structure and biogenesis	-	-	-
503405	0	-2.17184	0	0	0	-	-	-	-	-	-	-	-	-	-	-	-
503749	0	1.57475	2.3247	0	1.8132	IPR005135	Endonuclease/exonuclease/phosphatase	3.1.4.12	-	-	-	-	-	-	-	-	-
503771	0	0	0	0	1.53899	IPR013105	Tetratricopeptide TPR2,Tetratricopeptide repeat 11 Fission 1 protein	-	-	-	-	KOG3364	Membrane protein involved in organellar division	Cell wall/membrane/envelope biogenesis	-	-	-
503879	0	0	0	0	3.13452	-	-	-	-	-	-	KOG4674	Uncharacterized conserved coiled-coil protein	Function unknown	-	-	-
503912	0	-1.00599	0	-1.15286	-1.02672	IPR013830	Esterase, SGNH hydrolase-type	-	-	-	CE16		-	-	-	-	-
503972	0.981147	1.11535	1.20922	0	0	IPR006569	Regulation of nuclear pre-mRNA protein,ENTH/VHS	-	-	-	-	KOG2071	mRNA cleavage and polyadenylation factor I/II complex, subunit Pcf11	RNA processing and modification	-	-	-
503984	0	0	0	0	2.18593	-	-	-	-	-	-	KOG4297	C-type lectin	Defense mechanisms	Signal transduction mechanisms	-	-
504258	0	0	0	0	-1.06376	-	-	-	-	-	-	KOG0613	Projectin/twitchin and related proteins	Cytoskeleton	-	-	-
504482	0	-1.90634	0	0	0	IPR001214	SET,RuBisCO-cytochrome methylase, RMS1	-	-	-	-	KOG1337	N-methyltransferase	General function prediction only	-	-	-
504779	-0.860794	-0.818484	0	-1.13387	0	IPR010619	Protein of unknown function DUF1212	-	-	-	-	KOG2806	Chitinase	Carbohydrate transport and metabolism	-	-	-
505002	-0.985723	-1.0904	-1.09124	-1.14181	-1.26885	IPR000326	Phosphatidic acid phosphatase type 2/haloperoxidase	3.1.3.4	-	-	-	KOG3030	Lipid phosphate phosphatase and related enzymes of the PAP2 family	Lipid transport and metabolism	-	-	-
505180	0	1.86719	0	0	0	-	-	-	-	-	-	-	-	-	-	-	-
505212	-1.11045	-0.934067	0	-1.12521	-1.00917	-	-	-	-	-	-	KOG3677	RNA polymerase I-associated factor - PAF67	Translation, ribosomal structure and biogenesis	Transcription	-	-
505319	-0.870266	-0.968062	0	-1.27499	-1.13649	IPR002883	Dockerin, cellulose-binding family V,Spore coat protein CotH,Dockering, cellulose docking	-	-	-	DOC2-DOC2		-	-	-	-	-
505813	0	0	0	0	5.3617	-	-	-	-	-	-	-	-	-	-	-	-
505901	0	0	0	0	-1.0692	-	-	6.3.2.19	-	-	-	-	-	-	-	-	-
505987	1.76667	0	0	0	0	-	-	-	-	-	-	KOG3544	Collagens (type IV and type XIII), and related proteins	Extracellular structures	-	-	-
506301	-0.97064	-1.0579	0	0	-1.16194	IPR016024	Armadillo-type fold	2.7.1.37	-	-	-	KOG2806	Chitinase	Carbohydrate transport and metabolism	-	-	-
506443	-1.13748	-0.795824	0	-1.18966	0	IPR006813	Glycosyl transferase, family 17	-	-	-	GT17		-	-	-	-	-
506501	0	-2.44019	0	0	0	-	-	-	-	-	-	-	-	-	-	-	-
506663	-1.01808	0	0	0	0	-	-	-	-	-	-	-	-	-	-	-	-
506713	-1.56845	0	0	0	0	IPR000342	Regulator of G protein signalling,Regulator of G protein signalling superfamily	-	-	-	-	KOG3589	G protein signaling regulators	Signal transduction mechanisms	-	-	-
506798	0	0	-1.13661	0	0	IPR016137	Regulator of G protein signalling superfamily	-	-	-	-	-	-	-	-	-	-
506866	0	0	0	0	1.2747	-	-	-	-	-	-	KOG3671	Actin regulatory protein (Wiskott-Aldrich syndrome protein)	Signal transduction mechanisms	Cytoskeleton	-	-
506910	0	4.86589	0	0	5.27573	IPR016075	RNA polymerase, phosphoprotein P, C-terminal XD, paramyxovirinae	6.3.2.19	-	-	-	KOG2806	Chitinase	Carbohydrate transport and metabolism	-	-	-
506963	0	0	0	1.32737	1.17467	-	-	-	-	-	-	KOG4415	Uncharacterized conserved protein	Function unknown	-	-	-
507063	0	1.06818	0	0	0.967977	IPR001394	Peptidase C19, ubiquitin carboxyl-terminal hydrolase 2,Zinc finger, UBP-type,Zinc finger, FYVE/PHD-type	3.1.2.15	-	-	-	KOG1873	Ubiquitin-specific protease	Posttranslational modification, protein turnover, chaperones	-	-	-
507186	1.49339	1.3352	2.46698	2.00027	3.06828	IPR003095	Heat shock protein DnaJ,Heat shock protein DnaJ, N-terminal,Chaperone DnaJ, C-terminal,HSP40/DnaJ peptide-binding	-	-	-	-	KOG0714	Molecular chaperone (DnaJ superfamily)	Posttranslational modification, protein turnover, chaperones	-	-	-
507288	0	0	2.58934	2.14013	3.06661	IPR002068	Heat shock protein Hsp20,HSP20-like chaperone	-	-	-	-	KOG0710	Molecular chaperone (small heat-shock protein Hsp26/Hsp42)	Posttranslational modification, protein turnover, chaperones	-	-	-
507320	2.30265	2.2355	2.74905	0	2.23234	IPR006569	Regulation of nuclear pre-mRNA protein,ENTH/VHS	-	-	-	-	KOG2071	mRNA cleavage and polyadenylation factor I/II complex, subunit Pcf11	RNA processing and modification	-	-	-
507427	0	-1.10022	0	-1.24226	0	IPR009009	Barwin-related endoglucanase	-	0.992	-	-	KOG2806	Chitinase	Carbohydrate transport and metabolism	-	-	-
507443	0	0	0	0	4.08869	-	-	-	-	-	-	KOG2809	Telomerase elongation inhibitor/RNA maturation protein PINX1	RNA processing and modification	Cell cycle control, cell division, chromosome partitioning	-	-
507800	0	0.758787	0	0	1.00929	IPR000209	Peptidase S8 and S53, subtilisin, kexin, sedolisin	3.4.21.48	0.623	-	-	KOG1153	Subtilisin-related protease/Vacuolar protease B	Posttranslational modification, protein turnover, chaperones	-	-	-
507828	1.16062	1.2399	0	1.04661	1.39825	-	-	-	0.884	-	-	KOG0118	FOG: RRM domain	General function prediction only	-	-	-
508011	0	1.10265	0	0	0	IPR002110	Ankyrin	2.7.7.7	-	-	-	KOG4593	Mitotic checkpoint protein MAD1	Cell cycle control, cell division, chromosome partitioning	-	-	-
508015	0	0	0	0	2.18523	-	-	-	-	-	-	KOG4415	Uncharacterized conserved protein	Function unknown	-	-	-
508190	0	0	0	0	1.07974	IPR000719	Protein kinase, core,Serine/threonine protein kinase-related,Tyrosine protein kinase,Serine/threonine protein kinase,Serine/threonine protein kinase, active site,Protein kinase-like	-	-	-	-	KOG1152	Signal transduction serine/threonine kinase with PAS/PAC sensor domain	Signal transduction mechanisms	-	-	-
508421	0	1.01768	1.25758	0.988541	0	IPR001766	Fork head transcription factor	-	-	-	-	KOG2294	Transcription factor of the Forkhead/HNF3 family	Transcription	-	-	-
508454	0	-3.17008	0	0	-3.09319	-	-	-	-	-	-	-	-	-	-	-	-
508608	0	0	1.48151	0	1.67575	IPR001849	Pleckstrin-like	-	-	-	-	KOG4415	Uncharacterized conserved protein	Function unknown	-	-	-
508876	-1.17307	0	0	0	0	IPR001452	Src homology-3	3.6.1.-	-	-	-	KOG2992	Nucleolar GTPase/ATPase p130	Nuclear structure	-	-	-
508946	0	2.0462	0	0	2.21851	IPR002048	Calcium-binding EF-hand,Recoverin	-	-	-	-	KOG0044	Ca2+ sensor (EF-Hand superfamily)	Signal transduction mechanisms	-	-	-
509042	-1.68745	-1.6744	0	0	0	IPR013212	Mad3/BUB1 homology region 1	-	-	-	-	KOG1166	Mitotic checkpoint serine/threonine protein kinase	Cell cycle control, cell division, chromosome partitioning	-	-	-
509135	-1.75798	-2.07244	-2.05287	-2.07009	0	IPR001002	Chitin-binding, type 1,Spore coat protein CotH	-	-	-	CBM18-CBM18-CBM18		Chitinase	Carbohydrate transport and metabolism	-	-	-
509205	1.4269	1.79386	2.12383	0	2.18749	IPR000719	Protein kinase, core,Serine/threonine protein kinase-related,Tyrosine protein kinase,Serine/threonine protein kinase,Protein kinase ATP binding, conserved site,Serine/threonine protein kinase, active site,Protein kinase-like	-	-	-	-	KOG0032	Ca2+/calmodulin-dependent protein kinase, EF-Hand protein superfamily	Signal transduction mechanisms	-	-	-
509206	1.05618	1.26207	1.70773	0	1.69841	IPR005135	Endonuclease/exonuclease/phosphatase	3.1.4.12	-	-	-	-	-	-	-	-	-
509230	0	0	0	1.5159	0	IPR013126	Heat shock protein 70,Heat shock protein Hsp70	-	-	-	-	KOG0101	Molecular chaperones HSP70/HSC70, HSP70 superfamily	Posttranslational modification, protein turnover, chaperones	-	-	-
509334	0	1.67223	0	1.83208	0	IPR002161	SNO glutamine amidotransferase	2.6.-.-	-	-	-	KOG3210	Imidazoleglycerol-phosphate synthase subunit H-like	Coenzyme transport and metabolism	-	-	-
509421	0	-1.52448	0	0	0	IPR011050	Pectin lyase fold/virulence factor	-	0.999	-	PL1		-	-	-	-	-
509516	0	0	0	0	-1.65974	IPR000909	Phospholipase C, phosphatidylinositol-specific , X region	-	-	-	-	-	-	-	-	-	-
509613	0	0	0	-1.73945	0	-	-	-	0.999	-	-	KOG3854	SPRT-like metalloprotease	Function unknown	-	-	-
509729	0	0	2.44926	0	2.67779	-	-	6.5.1.1	-	-	-	KOG4415	Uncharacterized conserved protein	Function unknown	-	-	-
509887	0	0.861278	1.44133	0	0	IPR004273	Dynein heavy chain,ATPase associated with various cellular activities, AAA-5,Dynein heavy chain, N-terminal region 1,Dynein heavy chain, N-terminal region 2,AAA+ ATPase, core	-	-	-	-	KOG3595	Dyneins, heavy chain	Cytoskeleton	-	-	-
510108	0	1.19666	1.88768	0	1.82619	-	-	-	-	-	-	KOG4415	Uncharacterized conserved protein	Function unknown	-	-	-
510125	0	1.10514	0	0	1.59776	IPR001611	Leucine-rich repeat,U2A'/phosphoprotein 32 family A, C-terminal	-	-	-	-	KOG0531	Protein phosphatase 1, regulatory subunit, and related proteins	Signal transduction mechanisms	-	-	-
510265	-1.01336	-0.719406	0	-1.01285	0	IPR000215	Protease inhibitor I4, serpin	-	-	-	-	KOG2392	Serpin	Defense mechanisms	-	-	-
510319	1.93702	1.53566	0	0	2.24937	IPR009290	Radial spoke 3	-	-	-	-	KOG4456	Inner centromere protein (INCENP), C-terminal domain	Cell cycle control, cell division, chromosome partitioning	-	-	-
510320	2.08504	1.47432	2.05371	1.79658	2.37584	-	-	-	-	-	-	KOG4023	Uncharacterized conserved protein	Function unknown	-	-	-
510372	1.67224	1.53163	1.58439	0	2.25589	IPR000334	Glycoside hydrolase, family 45,Omega-atracotoxin,Barwin-related endoglucanase	-	0.997	-	GH45		beta-1,6-N-acetylglucosaminyltransferase, contains WSC domain	Posttranslational modification, protein turnover, chaperones	Carbohydrate transport and metabolism	-	-
510925	-1.27384	0	0	-1.01108	-1.40908	IPR004568	Phosphopantethiene-protein transferase,Fatty acid synthase,Beta-ketoacyl synthase, N-terminal,Acyl transferase,MaoC-like dehydratase,4'-phosphopantetheinyl transferase,Beta-ketoacyl synthase, C-terminal,Region of unknown function DUF1729,Phosphopantetheine attachment site,NAD(P)-binding,Acyl transferase/acyl hydrolase/lysophospholipase,Alkaline-phosphatase-like, core domain,Thiolase-like,Malonyl-…	-	-	-	-	KOG1394	3-oxoacyl-(acyl-carrier-protein) synthase (I and II)	Lipid transport and metabolism	Secondary metabolites biosynthesis, transport and catabolism	-	-
510936	0	1.23904	1.94702	0	2.03968	IPR011769	Adenylate/cytidine kinase, N-terminal,Adenylate kinase	2.7.4.-	-	-	-	KOG3079	Uridylate kinase/adenylate kinase	Nucleotide transport and metabolism	-	-	-
510976	0	0	0	0	4.60921	-	-	-	-	-	-	-	-	-	-	-	-
511086	0	-4.59163	0	0	0	IPR002110	Ankyrin	3.1.26.-	-	-	-	KOG4177	Ankyrin	Cell wall/membrane/envelope biogenesis	-	-	-
511109	0	1.41766	0	0	0	IPR001611	Leucine-rich repeat,EGF,Leucine-rich repeat, typical subtype,EGF-like region, conserved site	2.7.1.-	-	-	-	KOG0619	FOG: Leucine rich repeat	General function prediction only	-	-	-
511137	-1.0002	-0.996273	0	0	0	IPR005036	Putative phosphatase regulatory subunit	2.7.1.37	-	-	-	KOG3986	Protein phosphatase, regulatory subunit PPP1R3C/D	Signal transduction mechanisms	Posttranslational modification, protein turnover, chaperones	-	-
511154	0	2.67658	0	0	3.25839	IPR005821	Ion transport	-	-	-	-	KOG2301	Voltage-gated Ca2+ channels, alpha1 subunits	Signal transduction mechanisms	Inorganic ion transport and metabolism	-	-
511293	2.20044	2.64628	3.63447	2.73856	4.19141	IPR002068	Heat shock protein Hsp20,HSP20-like chaperone	-	-	-	-	KOG0710	Molecular chaperone (small heat-shock protein Hsp26/Hsp42)	Posttranslational modification, protein turnover, chaperones	-	-	-
511302	2.68902	2.50885	3.73999	3.50013	4.36757	IPR002068	Heat shock protein Hsp20,HSP20-like chaperone	-	-	-	-	KOG0710	Molecular chaperone (small heat-shock protein Hsp26/Hsp42)	Posttranslational modification, protein turnover, chaperones	-	-	-
511775	-1.05957	0	0	0	0	IPR000569	HECT,Calcium-binding EF-hand,Peptidase M, neutral zinc metallopeptidases, zinc-binding site	6.3.2.19	-	-	-	KOG0170	E3 ubiquitin protein ligase	Posttranslational modification, protein turnover, chaperones	-	-	-
511777	-1.48309	0	0	0	0	-	-	-	-	-	-	-	-	-	-	-	-
511877	0	-0.853451	0	-1.0234	0	-	-	-	-	-	-	-	-	-	-	-	-
512750	0	0	0	0	3.84255	-	-	-	-	-	-	KOG4572	Predicted DNA-binding transcription factor, interacts with stathmin	Transcription	Signal transduction mechanisms	General function prediction only	-
512876	0	0	0	0	5.59601	-	-	-	0.998	-	-	-	-	-	-	-	-
512947	1.56336	1.74428	1.86676	1.46379	2.07143	IPR001661	Glycoside hydrolase, family 37,Neutral trehalase Ca2+ binding,Six-hairpin glycosidase-like	3.2.1.28	-	alpha,alpha-trehalase activity,trehalose metabolic process,catalytic activity,calcium ion binding,cytoplasm,trehalose catabolic process	GH37		Neutral trehalase	Carbohydrate transport and metabolism	-	-	-
513157	0	-0.634944	0	0	-1.00106	-	-	-	-	transmembrane receptor protein serine/threonine kinase activity,3-phosphoinositide-dependent protein kinase activity,DNA-dependent protein kinase activity,AMP-activated protein kinase activity,casein kinase activity,casein kinase I activity,cyclic nucleotide-dependent protein kinase activity,eukaryotic translation initiation factor 2alpha kinase activity,galactosyltransferase-associated kinase ac…	-	KOG2806	Chitinase	Carbohydrate transport and metabolism	-	-	-
513176	0	0	0	-1.01428	0	IPR000719	Protein kinase, core,Serine/threonine protein kinase-related,Serine/threonine protein kinase,Protein kinase ATP binding, conserved site,Serine/threonine protein kinase, active site,Protein kinase-like	-	-	protein kinase activity,ATP binding,protein amino acid phosphorylation,protein serine/threonine kinase activity,protein kinase CK2 activity	-	KOG1165	Casein kinase (serine/threonine/tyrosine protein kinase)	Signal transduction mechanisms	-	-	-
513327	-1.11704	-0.907909	0	0	-1.27111	-	-	-	-	-	-	-	-	-	-	-	-
513332	-1.9436	-1.54165	-1.83737	-2.46352	-1.98983	IPR002482	Peptidoglycan-binding LysM,Polysaccharide deacetylase,Glycoside hydrolase/deacetylase, beta/alpha-barrel	-	-	-	CBM50-CBM50-CE4		Chitinase	Carbohydrate transport and metabolism	-	-	-
513344	1.42714	1.44513	1.73876	1.33794	1.89136	-	-	3.1.26.5	0.96	ribonuclease P activity	-	KOG1161	Protein involved in vacuolar polyphosphate accumulation, contains SPX domain	Inorganic ion transport and metabolism	-	-	-
513495	0	0	0	-1.54053	0	IPR014867	Spore coat protein CotH,Carbohydrate-binding-like fold,Nucleic acid-binding, OB-fold-like	-	0.997	carbohydrate binding	-	KOG0998	Synaptic vesicle protein EHS-1 and related EH domain proteins	Signal transduction mechanisms	Intracellular trafficking, secretion, and vesicular transport	-	-
513705	0	0	0	1.01347	0	-	-	-	0.987	-	-	KOG1516	Carboxylesterase and related proteins	General function prediction only	-	-	-
513754	1.59648	1.39563	2.16923	1.47937	2.15889	IPR005334	Tctex-1	-	-	-	-	KOG4108	Dynein light chain	Cell motility	-	-	-
513755	1.63945	1.18582	1.62701	1.46362	2.02108	-	-	-	-	-	-	KOG3592	Microtubule-associated proteins	Cytoskeleton	-	-	-
514049	0	0	0	1.88776	0	-	-	-	-	-	-	KOG0613	Projectin/twitchin and related proteins	Cytoskeleton	-	-	-
514366	-1.68137	-1.81805	0	-2.69805	-1.69851	IPR004839	Aminotransferase, class I and II,Histidinol-phosphate aminotransferase,Aminotransferase, class-II, pyridoxal-phosphate binding site,Pyridoxal phosphate-dependent transferase, major region	2.6.1.9	-	metabolic process,transferase activity,biosynthetic process,transferase activity, transferring nitrogenous groups,pyridoxal phosphate binding,histidine biosynthetic process,histidinol-phosphate transaminase activity	-	KOG0633	Histidinol phosphate aminotransferase	Amino acid transport and metabolism	-	-	-
514836	-1.71575	-1.91445	-1.61877	-1.67988	-2.1382	IPR001796	Dihydrofolate reductase region	1.5.1.3	-	-	-	KOG1324	Dihydrofolate reductase	Coenzyme transport and metabolism	-	-	-
514893	2.98458	2.78455	0	0	3.37983	-	-	-	-	-	-	-	-	-	-	-	-
515054	0.923732	0.768386	1.25765	1.32435	1.6247	IPR002068	Heat shock protein Hsp20,HSP20-like chaperone	-	-	-	-	KOG0710	Molecular chaperone (small heat-shock protein Hsp26/Hsp42)	Posttranslational modification, protein turnover, chaperones	-	-	-
515056	1.91384	1.85441	2.94569	2.16568	3.444	IPR002068	Heat shock protein Hsp20,HSP20-like chaperone	-	-	-	-	KOG0710	Molecular chaperone (small heat-shock protein Hsp26/Hsp42)	Posttranslational modification, protein turnover, chaperones	-	-	-
515078	0	0	2.71911	0	2.61829	-	-	-	-	-	-	-	-	-	-	-	-
515237	0	0.939746	0	0	1.31156	-	-	-	-	-	CBM48		Uncharacterized conserved protein	Function unknown	-	-	-
515366	-1.04507	-0.887849	0	0	0	IPR001594	Zinc finger, DHHC-type	-	-	zinc ion binding	-	KOG1311	DHHC-type Zn-finger proteins	General function prediction only	-	-	-
515393	0	1.12892	0	0	0	IPR003107	RNA-processing protein, HAT helix	-	-	intracellular,RNA processing	-	KOG1258	mRNA processing protein	RNA processing and modification	-	-	-
515575	1.91436	0	0	0	1.89112	IPR000219	Dbl homology (DH) domain	-	-	Rho guanyl-nucleotide exchange factor activity,intracellular,regulation of Rho protein signal transduction	-	KOG3519	Invasion-inducing protein TIAM1/CDC24 and related RhoGEF GTPases	Signal transduction mechanisms	-	-	-
515583	0	-0.91113	0	0	-1.32086	-	-	-	-	-	-	-	-	-	-	-	-
515646	-1.14113	-1.04953	0	-1.57535	-1.40626	IPR000679	Zinc finger, GATA-type	-	-	transcription factor activity,nucleus,regulation of transcription, DNA-dependent,zinc ion binding,sequence-specific DNA binding	-	KOG4674	Uncharacterized conserved coiled-coil protein	Function unknown	-	-	-
515922	1.67064	1.75379	2.04799	0	0	IPR002883	Dockerin, cellulose-binding family V,Dockering, cellulose docking	-	0.993	hydrolase activity, hydrolyzing O-glycosyl compounds,carbohydrate metabolic process	DOC2		-	-	-	-	-
515931	-1.48606	-1.42158	0	-1.36612	-1.56842	IPR000722	RNA polymerase, alpha subunit,RNA polymerase Rpb1, domain 3,RNA polymerase Rpb1, domain 1,RNA polymerase Rpb1, domain 5,RNA polymerase Rpb1, domain 4,RNA polymerase, N-terminal	2.7.7.6	-	DNA binding,DNA-directed RNA polymerase activity,transcription,DNA-directed RNA polymerase I activity,DNA-directed RNA polymerase II activity,DNA-directed RNA polymerase III activity,RNA polymerase activity	-	KOG0262	RNA polymerase I, large subunit	Transcription	-	-	-
516169	0	0	0	0	1.93413	-	-	-	-	-	-	KOG4363	Putative growth response protein	Signal transduction mechanisms	-	-	-
516303	0	-0.986088	0	0	-1.14092	-	-	-	0.91	-	-	-	-	-	-	-	-
516338	0	-1.19255	0	0	-1.67669	-	-	-	-	-	-	KOG0013	Uncharacterized conserved protein	Function unknown	-	-	-
516399	-1.39439	-1.09665	0	-1.62849	0	IPR001611	Leucine-rich repeat,Leucine-rich repeat, typical subtype	4.6.1.1	1	protein binding,adenylate cyclase activity,calcium- and calmodulin-responsive adenylate cyclase activity	-	KOG0619	FOG: Leucine rich repeat	General function prediction only	-	-	-
516452	0	0.885195	0	1.08078	0	-	-	-	-	-	-	KOG2548	SWAP mRNA splicing regulator	RNA processing and modification	-	-	-
516526	0	0	1.43568	0	0	-	-	-	0.998	-	-	-	-	-	-	-	-
517501	0	0	1.46692	0	0	IPR002110	Ankyrin	-	-	-	-	KOG0504	FOG: Ankyrin repeat	General function prediction only	-	-	-
517523	-2.33417	-1.75722	-2.1422	-1.95211	-1.98309	IPR013749	Phosphomethylpyrimidine kinase type-1	2.7.1.35	-	pyridoxal kinase activity	-	KOG2598	Phosphomethylpyrimidine kinase	Transcription	Coenzyme transport and metabolism	-	-
517602	0	-2.46187	0	0	-2.5226	IPR016024	Armadillo-type fold	-	-	binding	-	KOG0161	Myosin class II heavy chain	Cytoskeleton	-	-	-
517842	-1.31501	-1.4115	-0.957977	-1.13292	-1.45847	IPR005036	Putative phosphatase regulatory subunit,Lambda repressor-like, DNA-binding	4.1.1.18	-	DNA binding,lysine decarboxylase activity	-	KOG3986	Protein phosphatase, regulatory subunit PPP1R3C/D	Signal transduction mechanisms	Posttranslational modification, protein turnover, chaperones	-	-
517957	-1.39597	-1.43974	0	0	0	IPR012879	Protein of unknown function DUF1682	-	-	-	-	KOG2357	Uncharacterized conserved protein	Function unknown	-	-	-
517963	1.54117	1.49613	2.13383	0	2.33865	IPR015425	Actin-binding FH2,Diaphanous FH3,Diaphanous GTPase-binding,Actin-binding FH2 and DRF autoregulatory,GTPase-binding/formin homology 3	3.1.1.3	-	actin binding,cellular component organization and biogenesis,actin cytoskeleton organization and biogenesis,Rho GTPase binding,triacylglycerol lipase activity	-	KOG1922	Rho GTPase effector BNI1 and related formins	Signal transduction mechanisms	Cytoskeleton	-	-
517965	0	0	1.81632	0	0	-	-	-	-	-	-	KOG4701	Chitinase	Cell wall/membrane/envelope biogenesis	-	-	-
517989	1.41732	0	2.55852	1.95048	3.07173	IPR002068	Heat shock protein Hsp20,HSP20-like chaperone	-	-	-	-	KOG0710	Molecular chaperone (small heat-shock protein Hsp26/Hsp42)	Posttranslational modification, protein turnover, chaperones	-	-	-
517990	1.98037	2.2579	3.26699	2.45738	3.59023	IPR002068	Heat shock protein Hsp20,HSP20-like chaperone	-	-	-	-	KOG0710	Molecular chaperone (small heat-shock protein Hsp26/Hsp42)	Posttranslational modification, protein turnover, chaperones	-	-	-
517993	0	0	0	0	3.60167	IPR002068	Heat shock protein Hsp20,HSP20-like chaperone	-	-	-	-	KOG0710	Molecular chaperone (small heat-shock protein Hsp26/Hsp42)	Posttranslational modification, protein turnover, chaperones	-	-	-
518066	0	1.40743	0	0	0	-	-	-	-	-	-	-	-	-	-	-	-
518204	-1.0492	-0.848896	-1.16191	-1.51421	-1.3663	IPR004344	Tubulin-tyrosine ligase	-	-	tubulin-tyrosine ligase activity,protein modification process	-	KOG2157	Predicted tubulin-tyrosine ligase	Posttranslational modification, protein turnover, chaperones	-	-	-
518379	0	0	0	0	1.76739	-	-	-	-	-	-	KOG2747	Histone acetyltransferase (MYST family)	Chromatin structure and dynamics	-	-	-
518384	0	-1.96557	-3.96141	0	0	-	-	-	-	-	-	-	-	-	-	-	-
518592	0	0	0	0	2.41037	IPR002068	Heat shock protein Hsp20,HSP20-like chaperone	-	-	-	-	KOG0710	Molecular chaperone (small heat-shock protein Hsp26/Hsp42)	Posttranslational modification, protein turnover, chaperones	-	-	-
518646	0	0	1.59834	0	1.57248	IPR001680	WD40 repeat,WD40 repeat-like	3.1.1.47	-	1-alkyl-2-acetylglycerophosphocholine esterase activity	-	KOG0295	WD40 repeat-containing protein	Function unknown	-	-	-
518920	0	0	0	-1.45856	0	-	-	-	-	-	-	-	-	-	-	-	-
518986	-1.23791	-1.30658	-1.24029	-1.31609	-1.45654	-	-	3.6.1.3	0.994	ATP-dependent DNA helicase activity,ATP-dependent RNA helicase activity,ATP-dependent helicase activity,DNA-dependent ATPase activity,RNA-dependent ATPase activity,protein-transmembrane transporting ATPase activity,ATPase activity,single-stranded DNA-dependent ATP-dependent DNA helicase activity,ATPase activity, coupled,ATPase activity, uncoupled,ATPase activity, coupled to transmembrane movement…	-	KOG1808	AAA ATPase containing von Willebrand factor type A (vWA) domain	General function prediction only	-	-	-
518989	0	1.15177	0	0	0	IPR003000	NAD-dependent histone deacetylase, silent information regulator Sir2	-	-	DNA binding,chromatin silencing complex,chromatin silencing,regulation of transcription, DNA-dependent,protein amino acid deacetylation,zinc ion binding,NAD-dependent histone deacetylase activity,NAD binding	-	KOG2684	Sirtuin 5 and related class III sirtuins (SIR2 family)	Transcription	Chromatin structure and dynamics	-	-
519048	-1.02412	0	0	0	0	-	-	-	-	-	-	-	-	-	-	-	-
519411	2.36867	2.11346	2.24423	2.61935	2.33226	-	-	-	-	-	-	-	-	-	-	-	-
519526	0	0	0	0	-1.12367	-	-	-	-	-	-	-	-	-	-	-	-
519782	0	0	0	0	1.60566	IPR007681	Ran-interacting Mog1 protein,Mog1/PsbP/DUF1795, alpha/beta/alpha sandwich	-	-	-	-	KOG3329	RAN guanine nucleotide release factor	Signal transduction mechanisms	-	-	-
519910	0	0	0	0	5.23473	IPR000772	Ricin B lectin,Curculin-like (mannose-binding) lectin,Ricin B-related lectin	-	0.988	sugar binding	-	KOG2806	Chitinase	Carbohydrate transport and metabolism	-	-	-
520210	1.03193	1.25874	0	0	0	IPR002479	Putative cell wall binding repeat,Cytochrome P450	2.7.1.37	-	monooxygenase activity,iron ion binding,electron transport,heme binding	-	KOG4701	Chitinase	Cell wall/membrane/envelope biogenesis	-	-	-
520211	1.74919	1.60298	0	0	1.71125	-	-	-	-	-	-	-	-	-	-	-	-
520343	0	0	0	0	4.56697	-	-	6.3.2.19	-	ubiquitin-protein ligase activity,regulation of ubiquitin-protein ligase activity,regulation of ubiquitin-protein ligase activity during meiotic cell cycle,positive regulation of ubiquitin-protein ligase activity,negative regulation of ubiquitin-protein ligase activity	-	KOG0998	Synaptic vesicle protein EHS-1 and related EH domain proteins	Signal transduction mechanisms	Intracellular trafficking, secretion, and vesicular transport	-	-
522135	0	0	2.63696	0	2.35103	IPR003959	AAA ATPase, core,AAA+ ATPase, core,AAA ATPase, conserved site	3.6.1.3	-	-	-	KOG0737	AAA+-type ATPase	Posttranslational modification, protein turnover, chaperones	-	-	-
522279	-1.19901	-1.3553	-1.24419	-0.889413	0	IPR000801	Putative esterase	-	-	-	CE1		-	-	-	-	-
522295	1.87893	1.75401	1.96895	1.80999	2.30369	IPR002108	Actin-binding, cofilin/tropomyosin type	-	-	-	-	KOG1735	Actin depolymerizing factor	Cytoskeleton	-	-	-
522315	0	1.45752	1.94542	0	0	IPR003095	Heat shock protein DnaJ,Heat shock protein DnaJ, N-terminal,Heat shock protein DnaJ, cysteine-rich region,Chaperone DnaJ, C-terminal,HSP40/DnaJ peptide-binding	-	-	-	-	KOG0712	Molecular chaperone (DnaJ superfamily)	Posttranslational modification, protein turnover, chaperones	-	-	-
522366	-4.4179	-2.7141	0	0	-3.91733	IPR000506	Acetohydroxy acid isomeroreductase C-terminal,Acetohydroxy acid isomeroreductase, catalytic,Acetohydroxy acid isomeroreductase,6-phosphogluconate dehydrogenase, C-terminal-like,NAD(P)-binding	1.1.1.86	-	-	-	-	-	-	-	-	-
522601	0	-1.74529	0	0	0	IPR001395	Aldo/keto reductase	1.1.-.-	-	-	-	KOG1577	Aldo/keto reductase family proteins	General function prediction only	-	-	-
522633	1.65985	0	0	0	0	IPR004834	Chitin synthase,Chitin synthase N-terminal	2.4.1.16	-	-	GT2		Chitin synthase/hyaluronan synthase (glycosyltransferases)	Cell wall/membrane/envelope biogenesis	-	-	-
522892	2.12495	1.97524	0	0	0	IPR000801	Putative esterase	-	-	-	CE1		-	-	-	-	-
522949	1.65963	1.80537	2.90158	2.8376	3.59573	IPR013126	Heat shock protein 70,Heat shock protein Hsp70	-	-	-	-	KOG0101	Molecular chaperones HSP70/HSC70, HSP70 superfamily	Posttranslational modification, protein turnover, chaperones	-	-	-
522955	-1.14656	-1.16887	0	0	0	IPR001680	WD40 repeat,WD40 repeat-like	2.3.1.-	-	-	-	KOG0302	Ribosome Assembly protein	General function prediction only	-	-	-
523066	-1.09927	-0.992354	0	-0.997614	0	IPR003029	S1, RNA binding,Eukaryotic translation initiation factor 2, alpha subunit,Nucleic acid-binding, OB-fold-like	-	-	-	-	KOG2916	Translation initiation factor 2, alpha subunit (eIF-2alpha)	Translation, ribosomal structure and biogenesis	-	-	-
523345	0	0	0	0	1.62855	IPR010554	Protein of unknown function DUF1126,Region of unknown function DM10	-	-	-	-	KOG0043	Uncharacterized conserved protein, contains DM10 domain	Function unknown	-	-	-
523511	-1.86398	-1.81062	-1.54541	-1.40641	-1.93768	IPR001680	WD40 repeat,WD40 repeat-like	2.3.1.-	-	-	-	KOG0302	Ribosome Assembly protein	General function prediction only	-	-	-
523576	1.53945	1.33602	1.77617	0	1.97987	IPR005301	Mob1/phocein	-	-	-	-	KOG0440	Cell cycle-associated protein Mob1-1	Cell cycle control, cell division, chromosome partitioning	-	-	-
523620	-1.2213	-0.884895	0	-1.30045	0	-	-	-	-	-	-	-	-	-	-	-	-
523757	0	0	1.27265	0	0	IPR000719	Protein kinase, core,Serine/threonine protein kinase-related,Protein kinase, C-terminal,Tyrosine protein kinase,Serine/threonine protein kinase,Protein kinase ATP binding, conserved site,Serine/threonine protein kinase, active site,Protein kinase-like	2.7.1.37	-	-	-	KOG0598	Ribosomal protein S6 kinase and related proteins	Signal transduction mechanisms	General function prediction only	-	-
523884	-1.18062	-1.10278	0	0	0	IPR002877	Ribosomal RNA methyltransferase RrmJ/FtsJ,Spb1, C-terminal	2.1.1.-	-	-	-	KOG1098	Putative SAM-dependent rRNA methyltransferase SPB1	RNA processing and modification	General function prediction only	-	-
524157	-1.23512	0	0	0	0	IPR001071	Cellular retinaldehyde binding/alpha-tocopherol transport,Cellular retinaldehyde-binding/triple function, C-terminal,Cellular retinaldehyde-binding/triple function, N-terminal,Phosphatidylinositol transfer protein-like, N-terminal	3.1.3.48	-	transporter activity,intracellular,transport,protein tyrosine phosphatase activity,prenylated protein tyrosine phosphatase activity	-	KOG1471	Phosphatidylinositol transfer protein SEC14 and related proteins	Lipid transport and metabolism	-	-	-
524466	-0.785141	-0.819276	0	0	-1.00191	IPR000924	Glutamyl/glutaminyl-tRNA synthetase, class Ic,Glutamyl-tRNA synthetase, class Ic, archaeal/eukaryotic cytosolic,Aminoacyl-tRNA synthetase, class I, conserved site,Glutathione S-transferase, C-terminal-like,Ribosomal protein L25/Gln-tRNA synthetase, anti-codon-binding	6.1.1.17	-	nucleotide binding,aminoacyl-tRNA ligase activity,ATP binding,cytoplasm,translation,glutamyl-tRNA aminoacylation,tRNA aminoacylation for protein translation,glutamate-tRNA ligase activity,glutamate-tRNA ligase complex	-	KOG1147	Glutamyl-tRNA synthetase	Translation, ribosomal structure and biogenesis	-	-	-
524494	0	0	1.84612	0	2.09207	IPR001806	Ras GTPase,Ras,Ras small GTPase, Ras type,Ras small GTPase, Rho type,Ras small GTPase, Rab type,Ran GTPase,Small GTP-binding protein	-	-	GTP binding,small GTPase mediated signal transduction,GTPase activity,protein binding,intracellular protein transport,nucleocytoplasmic transport,signal transduction,intracellular,protein transport	-	KOG0395	Ras-related GTPase	General function prediction only	-	-	-
524592	0	1.36926	1.93756	1.34007	1.91533	IPR001680	WD40 repeat,WD40 repeat-like	-	-	-	-	KOG0266	WD40 repeat-containing protein	General function prediction only	-	-	-
524913	0	-1.20103	0	0	0	IPR006849	IKI3,Peptidase S9A, oligopeptidase, N-terminal beta-propeller	-	-	serine-type endopeptidase activity,proteolysis	-	KOG1920	IkappaB kinase complex, IKAP component	Transcription	-	-	-
624738	2.20831	2.48475	3.42701	2.86181	3.86187	IPR002068	Heat shock protein Hsp20,HSP20-like chaperone	2.7.1.37	-	-	-	KOG0710	Molecular chaperone (small heat-shock protein Hsp26/Hsp42)	Posttranslational modification, protein turnover, chaperones	-	-	-
626031	0	1.43829	0	0	0	-	-	2.7.1.37	-	-	-	-	-	-	-	-	-
627810	0	1.69845	0	1.99439	2.52471	IPR000173	Glyceraldehyde 3-phosphate dehydrogenase	-	0.587	glyceraldehyde-3-phosphate dehydrogenase (phosphorylating) activity,glycolysis,NAD binding	-	-	-	-	-	-	-
630355	-3.1592	-2.7094	0	0	-2.47414	IPR009674	RNA polymerase I, Rpa2 specific	-	-	DNA-directed RNA polymerase activity,nucleus,transcription	-	KOG0216	RNA polymerase I, second largest subunit	Transcription	-	-	-
632631	0	0	3.53734	3.77327	4.42513	-	-	-	0.992	-	-	-	-	-	-	-	-
633455	0	0	0	0	-5.05059	IPR010256	Rh-like protein/ammonium transporter,Ammonium transporter	-	-	transport,ammonium transmembrane transporter activity,membrane	-	KOG0682	Ammonia permease	Inorganic ion transport and metabolism	-	-	-
633877	0	0	0	0	3.26377	IPR002068	Heat shock protein Hsp20,HSP20-like chaperone	-	-	-	-	KOG0710	Molecular chaperone (small heat-shock protein Hsp26/Hsp42)	Posttranslational modification, protein turnover, chaperones	-	-	-
636251	0	-3.80535	0	0	-4.61495	IPR006629	LPS-induced tumor necrosis factor alpha factor	-	-	-	-	KOG3866	DNA-binding protein of the nucleobindin family	General function prediction only	-	-	-
636991	0	0	1.35987	0	1.47685	-	-	6.3.2.19	-	-	-	KOG0946	ER-Golgi vesicle-tethering protein p115	Intracellular trafficking, secretion, and vesicular transport	-	-	-
637505	0	0	0	0	3.31193	IPR002068	Heat shock protein Hsp20,HSP20-like chaperone	-	-	-	-	KOG0710	Molecular chaperone (small heat-shock protein Hsp26/Hsp42)	Posttranslational modification, protein turnover, chaperones	-	-	-
638807	0	1.62468	2.01873	0	0	IPR002355	Multicopper oxidase, copper-binding site	6.3.2.19	-	copper ion binding,ubiquitin-protein ligase activity,regulation of ubiquitin-protein ligase activity,regulation of ubiquitin-protein ligase activity during meiotic cell cycle,positive regulation of ubiquitin-protein ligase activity,negative regulation of ubiquitin-protein ligase activity	-	KOG0613	Projectin/twitchin and related proteins	Cytoskeleton	-	-	-
639968	0	0	0	2.4121	0	IPR013520	Exonuclease, RNase T and DNA polymerase III,Polynucleotidyl transferase, Ribonuclease H fold	-	-	-	-	KOG0542	Predicted exonuclease	Replication, recombination and repair	-	-	-
643126	0	3.23541	0	0	3.63524	IPR006162	Phosphopantetheine attachment site,Multicopper oxidase, copper-binding site,Quinoprotein amine dehydrogenase, beta chain-like	6.3.2.19	0.999	copper ion binding,phosphopantetheine binding,ubiquitin-protein ligase activity,regulation of ubiquitin-protein ligase activity,regulation of ubiquitin-protein ligase activity during meiotic cell cycle,positive regulation of ubiquitin-protein ligase activity,negative regulation of ubiquitin-protein ligase activity	-	-	-	-	-	-	-
645357	0	0	0	0	1.79036	IPR011591	Botulinum neurotoxin,Ankyrin	-	-	-	-	KOG4177	Ankyrin	Cell wall/membrane/envelope biogenesis	-	-	-
660540	1.48606	1.58806	2.59583	2.04966	2.96962	IPR001270	Chaperonin clpA/B,AAA ATPase, core,Clp, N-terminal,ATPase AAA-2,AAA+ ATPase, core	-	-	-	-	KOG1051	Chaperone HSP104 and related ATP-dependent Clp proteases	Posttranslational modification, protein turnover, chaperones	-	-	-
660545	1.45047	1.55957	2.52043	1.99448	2.91338	IPR001270	Chaperonin clpA/B,AAA ATPase, core,Clp, N-terminal,ATPase AAA-2,AAA+ ATPase, core	-	-	-	-	KOG1051	Chaperone HSP104 and related ATP-dependent Clp proteases	Posttranslational modification, protein turnover, chaperones	-	-	-
660717	1.34181	1.39526	1.88049	1.24317	2.08647	IPR001680	WD40 repeat,WD40 repeat-like	3.6.4.2	-	-	-	KOG1587	Cytoplasmic dynein intermediate chain	Cytoskeleton	-	-	-
661073	0	0	3.97048	0	4.5026	IPR013126	Heat shock protein 70,Heat shock protein Hsp70	-	-	-	-	KOG0101	Molecular chaperones HSP70/HSC70, HSP70 superfamily	Posttranslational modification, protein turnover, chaperones	-	-	-
661146	-1.1459	0	0	0	0	IPR007955	Bystin	-	-	-	-	KOG3871	Cell adhesion complex protein bystin	Extracellular structures	-	-	-
661157	0	-1.04281	0	0	0	IPR007109	Brix	-	-	-	-	KOG3031	Protein required for biogenesis of the ribosomal 60S subunit	Translation, ribosomal structure and biogenesis	-	-	-
661240	0	1.15063	0	0	0	IPR003959	AAA ATPase, core,Vps4 oligomerisation, C-terminal,AAA+ ATPase, core,AAA ATPase, conserved site	3.6.4.3	-	-	-	KOG0740	AAA+-type ATPase	Posttranslational modification, protein turnover, chaperones	-	-	-
661323	0	1.36314	1.48548	0	1.80009	IPR011025	G protein alpha subunit, helical insertion,Guanine nucleotide binding protein (G-protein), alpha subunit,Fungal G-protein, alpha subunit	-	-	-	-	KOG0082	G-protein alpha subunit (small G protein superfamily)	Cell cycle control, cell division, chromosome partitioning	Signal transduction mechanisms	-	-
661354	0	1.26442	0	0	0	IPR003120	Transcription factor, STE-like	-	-	-	-	-	-	-	-	-	-
661579	-0.914666	-1.33613	0	-1.11066	0	IPR005814	Aminotransferase class-III,Acetylornithine and succinylornithine aminotransferase,Pyridoxal phosphate-dependent transferase, major region	2.6.1.11	-	-	-	KOG1401	Acetylornithine aminotransferase	Amino acid transport and metabolism	-	-	-
661645	0	2.76054	0	0	3.12754	IPR001680	WD40 repeat,GPCR, rhodopsin-like,WD40 repeat-like	-	-	-	-	KOG3616	Selective LIM binding factor	Transcription	-	-	-
661664	0	-3.04346	0	-2.5091	-3.33087	IPR010256	Rh-like protein/ammonium transporter,Ammonium transporter	-	-	-	-	KOG0682	Ammonia permease	Inorganic ion transport and metabolism	-	-	-
661685	0	0	0	1.37961	0	IPR013126	Heat shock protein 70,Heat shock protein Hsp70	-	-	-	-	KOG0101	Molecular chaperones HSP70/HSC70, HSP70 superfamily	Posttranslational modification, protein turnover, chaperones	-	-	-
661880	-1.01069	-1.25399	0	0	0	IPR000504	RNA recognition motif, RNP-1	-	-	-	-	KOG4210	Nuclear localization sequence binding protein	Transcription	-	-	-
661898	2.70968	2.42214	4.06918	3.28263	4.5172	IPR013126	Heat shock protein 70,Heat shock protein Hsp70	-	-	-	-	KOG0101	Molecular chaperones HSP70/HSC70, HSP70 superfamily	Posttranslational modification, protein turnover, chaperones	-	-	-
662423	0	0	0	0	4.82531	IPR000836	Phosphoribosyltransferase,Glutamine amidotransferase, class-II,Amidophosphoribosyl transferase,Purine/pyrimidine phosphoribosyl transferase, conserved site,Glycoside hydrolase, family 1	2.4.2.14	-	metabolic process,nucleoside metabolic process,hydrolase activity, hydrolyzing O-glycosyl compounds,carbohydrate metabolic process,transferase activity,amidophosphoribosyltransferase activity,purine base biosynthetic process	-	KOG0572	Glutamine phosphoribosylpyrophosphate amidotransferase	Nucleotide transport and metabolism	-	-	-
662426	0.825835	0.982396	0	0.913542	1.09905	IPR002687	Pre-mRNA processing ribonucleoprotein, binding region,NOSIC	-	-	-	-	KOG2574	mRNA splicing factor PRP31	RNA processing and modification	-	-	-
662550	1.36716	1.42959	2.14201	2.0285	2.73483	IPR013126	Heat shock protein 70,Heat shock protein Hsp70	-	-	ATP binding	-	KOG0101	Molecular chaperones HSP70/HSC70, HSP70 superfamily	Posttranslational modification, protein turnover, chaperones	-	-	-
662952	1.83039	1.49625	1.76293	1.47542	2.0985	-	-	-	-	-	-	-	-	-	-	-	-
662970	1.44602	1.30922	2.01307	0	1.82586	IPR002110	Ankyrin,Pleckstrin-like,RepA / Rep+ protein KID	2.7.1.37	-	-	-	KOG0613	Projectin/twitchin and related proteins	Cytoskeleton	-	-	-
663000	0	1.13205	1.62572	0	1.75286	-	-	-	-	-	-	KOG1472	Histone acetyltransferase SAGA/ADA, catalytic subunit PCAF/GCN5 and related proteins	Transcription	Chromatin structure and dynamics	-	-
663056	0	-1.46897	0	0	0	IPR001842	Peptidase M36, fungalysin,Peptidase M, neutral zinc metallopeptidases, zinc-binding site	-	-	-	-	-	-	-	-	-	-
663131	0	0	0	0	3.18459	-	-	-	-	-	-	-	-	-	-	-	-
663148	0	0	0	0	3.26101	-	-	-	-	-	-	-	-	-	-	-	-
663165	1.42307	1.21415	1.74861	0	1.94056	-	-	-	-	-	-	-	-	-	-	-	-
663238	0	1.60533	1.72333	0	1.92386	-	-	-	-	-	-	-	-	-	-	-	-
663285	-5.31157	-5.19901	-3.7952	-4.6233	-4.32017	-	-	-	-	-	-	-	-	-	-	-	-
663299	0	-1.02547	0	0	0	IPR003439	ABC transporter-like,ABC transporter, transmembrane region,AAA+ ATPase, core,ABC transporter, transmembrane region, type 1	-	-	-	-	KOG0054	Multidrug resistance-associated protein/mitoxantrone resistance protein, ABC superfamily	Secondary metabolites biosynthesis, transport and catabolism	-	-	-
663336	0	0	0	0	1.71976	-	-	-	-	-	-	-	-	-	-	-	-
663528	0	0	0	0	-1.19135	IPR001841	Zinc finger, RING-type,Zinc finger, CCCH-type	6.3.2.19	-	-	-	KOG1039	Predicted E3 ubiquitin ligase	Posttranslational modification, protein turnover, chaperones	-	-	-
663539	-1.70112	-1.91338	-1.96178	-1.71828	-2.23133	IPR001384	Peptidase M35, deuterolysin	-	-	-	-	KOG4198	RNA-binding Ran Zn-finger protein and related proteins	General function prediction only	-	-	-
663595	1.30508	1.34478	1.89452	1.82063	2.34702	IPR002068	Heat shock protein Hsp20,HSP20-like chaperone	-	-	-	-	KOG0710	Molecular chaperone (small heat-shock protein Hsp26/Hsp42)	Posttranslational modification, protein turnover, chaperones	-	-	-
663598	-2.12552	0	0	-2.09735	0	IPR011046	WD40 repeat-like	-	-	-	-	KOG2806	Chitinase	Carbohydrate transport and metabolism	-	-	-
663612	0	0	1.80643	0	0	-	-	-	-	-	-	-	-	-	-	-	-
663632	-1.61263	-1.43901	-1.6454	-2.15149	-1.62458	-	-	-	-	-	-	KOG1187	Serine/threonine protein kinase	Signal transduction mechanisms	-	-	-
663633	-1.55469	-1.25562	0	-1.87853	0	IPR001680	WD40 repeat,Protein of unknown function NUC189, C-terminal,WD40 repeat-like	-	-	-	-	KOG4547	WD40 repeat-containing protein	General function prediction only	-	-	-
663657	0	-2.57657	0	0	0	IPR002110	Ankyrin	-	-	-	-	KOG0507	CASK-interacting adaptor protein (caskin) and related proteins with ankyrin repeats and SAM domain	Signal transduction mechanisms	-	-	-
663830	-0.961084	-1.29747	0	-1.28528	-1.30182	-	-	2.7.1.37	-	-	-	KOG2806	Chitinase	Carbohydrate transport and metabolism	-	-	-
663838	1.5926	1.36003	1.57235	0	1.61592	-	-	-	-	-	-	KOG0907	Thioredoxin	Posttranslational modification, protein turnover, chaperones	-	-	-
663879	1.70959	1.55437	2.06509	1.49347	2.29835	-	-	-	-	-	-	KOG1181	FOG: Low-complexity	Function unknown	-	-	-
663941	1.71539	0	1.88837	0	2.12997	IPR010554	Protein of unknown function DUF1126,Region of unknown function DM10	-	-	-	-	KOG0043	Uncharacterized conserved protein, contains DM10 domain	Function unknown	-	-	-
663949	-1.86545	-2.10237	-2.38723	-2.41625	-2.08099	IPR009009	Barwin-related endoglucanase	-	-	-	-	-	-	-	-	-	-
663995	0	1.85995	0	0	0	-	-	-	-	-	-	KOG4476	Gluconate transport-inducing protein	Signal transduction mechanisms	Carbohydrate transport and metabolism	-	-
664014	-1.30217	0	0	0	0	IPR002048	Calcium-binding EF-hand,Armadillo-type fold	3.1.3.16	-	-	-	KOG2562	Protein phosphatase 2 regulatory subunit	RNA processing and modification	-	-	-
664037	0	-1.32873	0	-1.16534	0	IPR009009	Barwin-related endoglucanase	-	-	-	-	KOG3599	Ca2+-modulated nonselective cation channel polycystin	Signal transduction mechanisms	Inorganic ion transport and metabolism	-	-
664085	-1.11596	-1.19769	0	0	0	IPR001000	Glycoside hydrolase, family 10,Dockerin, cellulose-binding family V,Glycoside hydrolase, catalytic core,Dockering, cellulose docking	-	-	-	DOC2-DOC2-GH10		-	-	-	-	-
664126	1.1016	0	0	0	0	-	-	-	-	-	-	KOG3854	SPRT-like metalloprotease	Function unknown	-	-	-
664131	1.02864	0	0	0	0	-	-	-	-	-	-	KOG3854	SPRT-like metalloprotease	Function unknown	-	-	-
664143	0	0	0	0	2.26318	IPR000421	Coagulation factor 5/8 type, C-terminal,Galactose-binding like	-	-	-	-	KOG3437	Anaphase-promoting complex (APC), subunit 10	Cell cycle control, cell division, chromosome partitioning	Posttranslational modification, protein turnover, chaperones	-	-
664235	-1.52667	-1.90183	-1.68865	-2.17519	0	-	-	-	-	-	-	KOG4157	beta-1,6-N-acetylglucosaminyltransferase, contains WSC domain	Posttranslational modification, protein turnover, chaperones	Carbohydrate transport and metabolism	-	-
664251	-2.93146	-2.31066	0	-2.8721	-2.14456	IPR014999	Protein of unknown function DUF1846	-	-	-	-	-	-	-	-	-	-
664436	1.42628	1.36945	1.76773	1.17313	2.05532	-	-	-	-	-	-	-	-	-	-	-	-
664472	-1.84776	-1.79902	-1.80056	-2.04317	-2.00233	IPR014867	Spore coat protein CotH	-	-	-	-	-	-	-	-	-	-
664475	0	-1.25662	0	0	-1.48346	-	-	-	-	-	-	-	-	-	-	-	-
664503	0	1.54852	1.69469	0	1.77658	IPR000225	Armadillo,HEAT,Armadillo-type fold	-	-	-	-	KOG0167	FOG: Armadillo/beta-catenin-like repeats	Function unknown	-	-	-
664526	0	-0.88702	0	0	-1.25265	IPR003439	ABC transporter-like,AAA+ ATPase, core	-	-	-	-	KOG0059	Lipid exporter ABCA1 and related proteins, ABC superfamily	Lipid transport and metabolism	General function prediction only	-	-
664575	1.63604	1.22325	1.58348	0	1.77559	-	-	-	-	-	-	-	-	-	-	-	-
664593	3.0118	3.18954	4.4606	3.66096	4.51781	IPR013126	Heat shock protein 70,Heat shock protein Hsp70	-	-	-	-	KOG0101	Molecular chaperones HSP70/HSC70, HSP70 superfamily	Posttranslational modification, protein turnover, chaperones	-	-	-
664626	1.38737	1.43437	0	0	1.75832	IPR001002	Chitin-binding, type 1,Spore coat protein CotH	-	-	-	CBM18		Predicted chitinase	General function prediction only	-	-	-
664662	1.14639	1.20546	0	1.10985	0	IPR000061	SWAP/Surp	-	-	-	-	KOG1847	mRNA splicing factor	RNA processing and modification	-	-	-
664835	-1.43831	-1.16211	0	0	-1.71662	IPR000407	Nucleoside phosphatase GDA1/CD39	3.6.1.5	-	-	-	KOG1386	Nucleoside phosphatase	Nucleotide transport and metabolism	-	-	-
664841	1.6192	1.44098	1.81609	1.01578	2.07828	-	-	6.5.1.1	-	-	-	KOG0613	Projectin/twitchin and related proteins	Cytoskeleton	-	-	-
664876	1.47461	1.45472	1.63508	0	2.1959	-	-	-	-	-	-	KOG2806	Chitinase	Carbohydrate transport and metabolism	-	-	-
664937	-1.49928	-0.910098	0	-1.33286	0	IPR007230	Peptidase S59, nucleoporin	6.3.2.19	-	-	-	KOG0845	Nuclear pore complex, Nup98 component (sc Nup145/Nup100/Nup116)	Nuclear structure	Intracellular trafficking, secretion, and vesicular transport	-	-
664976	0	0	0	-1.28876	0	IPR009009	Barwin-related endoglucanase	-	-	-	EXPN		Chitinase	Carbohydrate transport and metabolism	-	-	-
665176	1.93516	1.54841	1.49113	1.94872	1.93979	-	-	-	-	-	-	KOG0118	FOG: RRM domain	General function prediction only	-	-	-
665253	1.33876	0	0	0	1.87509	-	-	-	-	-	-	KOG2660	Locus-specific chromosome binding proteins	Function unknown	-	-	-
665268	-1.30244	-1.07008	0	-1.75552	0	IPR003864	Protein of unknown function DUF221	-	-	-	-	KOG1134	Uncharacterized conserved protein	General function prediction only	-	-	-
665300	0	0	0	0	1.90227	-	-	-	-	-	-	KOG0051	RNA polymerase I termination factor, Myb superfamily	Transcription	-	-	-
665328	-1.24421	0	0	0	0	-	-	2.7.1.37	-	-	-	KOG2806	Chitinase	Carbohydrate transport and metabolism	-	-	-
665330	1.32597	0	1.31247	0	1.67252	-	-	2.7.1.23	-	-	-	KOG2806	Chitinase	Carbohydrate transport and metabolism	-	-	-
665343	0	0	0	-3.13272	0	IPR002110	Ankyrin	-	-	-	-	-	-	-	-	-	-
665351	0	-1.1219	0	0	0	-	-	6.3.2.19	-	-	-	KOG0613	Projectin/twitchin and related proteins	Cytoskeleton	-	-	-
665366	0	2.26068	2.63367	0	0	IPR010992	IHF-like DNA-binding	6.3.2.19	-	-	-	KOG0946	ER-Golgi vesicle-tethering protein p115	Intracellular trafficking, secretion, and vesicular transport	-	-	-
665372	1.52018	1.39648	0	0	1.71415	-	-	6.3.2.19	-	-	-	KOG4415	Uncharacterized conserved protein	Function unknown	-	-	-
665464	0	1.37576	0	0	0	IPR000331	Rap/ran-GAP	6.3.2.19	-	-	-	KOG3652	Uncharacterized conserved protein	Function unknown	-	-	-
665466	-1.57682	-1.21407	-1.95524	-1.91321	0	IPR001206	Diacylglycerol kinase, catalytic region	2.7.1.91	-	-	-	KOG1116	Sphingosine kinase, involved in sphingolipid metabolism	Signal transduction mechanisms	Lipid transport and metabolism	-	-
665475	0	0	1.2886	0	1.27798	IPR013101	Leucine-rich repeat 2	-	-	-	-	KOG4341	F-box protein containing LRR	General function prediction only	-	-	-
665534	0	0	0	0	3.69284	IPR001680	WD40 repeat,WD40 repeat-like	-	-	-	-	KOG0266	WD40 repeat-containing protein	General function prediction only	-	-	-
665553	0	0	1.88373	0	0	IPR001440	Tetratricopeptide TPR-1,Tetratricopeptide TPR2,Tetratricopeptide region	-	-	-	-	KOG1124	FOG: TPR repeat	General function prediction only	-	-	-
665592	0	0	2.71764	0	2.48626	IPR001849	Pleckstrin-like,Guanine-nucleotide dissociation stimulator CDC25,Guanine nucleotide exchange factor for Ras-like GTPases, N-terminal,Ras guanine nucleotide exchange factor	-	-	-	-	KOG3542	cAMP-regulated guanine nucleotide exchange factor	Signal transduction mechanisms	-	-	-
665604	0	0	1.86616	0	2.03123	IPR016024	Armadillo-type fold	6.3.2.19	-	-	-	KOG1878	Nuclear receptor coregulator SMRT/SMRTER, contains Myb-like domains	Transcription	-	-	-
665661	0	-2.64107	0	0	-3.78697	-	-	3.2.2.-	-	-	-	KOG0230	Phosphatidylinositol-4-phosphate 5-kinase and related FYVE finger-containing proteins	Signal transduction mechanisms	-	-	-
665672	2.09551	2.59854	4.28799	3.56722	4.85725	IPR002068	Heat shock protein Hsp20,HSP20-like chaperone	-	-	-	-	KOG0710	Molecular chaperone (small heat-shock protein Hsp26/Hsp42)	Posttranslational modification, protein turnover, chaperones	-	-	-
665674	2.52324	2.20712	3.26125	2.60256	3.40551	IPR002068	Heat shock protein Hsp20,HSP20-like chaperone	-	-	-	-	KOG0710	Molecular chaperone (small heat-shock protein Hsp26/Hsp42)	Posttranslational modification, protein turnover, chaperones	-	-	-
665675	2.16954	1.93729	2.84889	2.00517	3.24546	IPR002068	Heat shock protein Hsp20,HSP20-like chaperone	-	-	-	-	KOG0710	Molecular chaperone (small heat-shock protein Hsp26/Hsp42)	Posttranslational modification, protein turnover, chaperones	-	-	-
665676	2.48058	2.4397	3.37834	2.42417	3.53371	IPR002068	Heat shock protein Hsp20,HSP20-like chaperone	-	-	-	-	KOG0710	Molecular chaperone (small heat-shock protein Hsp26/Hsp42)	Posttranslational modification, protein turnover, chaperones	-	-	-
665677	1.84586	1.78108	2.78798	2.07429	3.17328	IPR002068	Heat shock protein Hsp20,HSP20-like chaperone	-	-	-	-	KOG0710	Molecular chaperone (small heat-shock protein Hsp26/Hsp42)	Posttranslational modification, protein turnover, chaperones	-	-	-
665679	1.54753	1.60877	3.04908	2.27719	3.54267	IPR002068	Heat shock protein Hsp20,HSP20-like chaperone	-	-	-	-	KOG0710	Molecular chaperone (small heat-shock protein Hsp26/Hsp42)	Posttranslational modification, protein turnover, chaperones	-	-	-
665680	3.12609	3.07968	4.32683	3.40814	4.66885	IPR002068	Heat shock protein Hsp20,HSP20-like chaperone	-	-	-	-	KOG0710	Molecular chaperone (small heat-shock protein Hsp26/Hsp42)	Posttranslational modification, protein turnover, chaperones	-	-	-
665681	2.39232	0	3.12446	2.90222	3.5576	IPR002068	Heat shock protein Hsp20,HSP20-like chaperone	-	-	-	-	KOG0710	Molecular chaperone (small heat-shock protein Hsp26/Hsp42)	Posttranslational modification, protein turnover, chaperones	-	-	-
665682	2.2612	1.93211	3.07667	2.35179	3.51427	IPR002068	Heat shock protein Hsp20,HSP20-like chaperone	-	-	-	-	KOG0710	Molecular chaperone (small heat-shock protein Hsp26/Hsp42)	Posttranslational modification, protein turnover, chaperones	-	-	-
665698	0	1.95706	2.54363	0	0	IPR002110	Ankyrin	-	-	-	-	KOG0504	FOG: Ankyrin repeat	General function prediction only	-	-	-
665704	1.81447	1.95252	1.77913	0	2.38824	-	-	-	0.815	-	-	KOG1516	Carboxylesterase and related proteins	General function prediction only	-	-	-
665711	0	-1.6077	0	0	0	IPR015874	4-disulphide core,EGF-like, laminin	-	-	-	-	KOG1218	Proteins containing Ca2+-binding EGF-like domains	Signal transduction mechanisms	-	-	-
665770	2.31412	1.92548	2.41635	0	2.55299	-	-	-	-	-	-	KOG4674	Uncharacterized conserved coiled-coil protein	Function unknown	-	-	-
665803	0	1.49421	0	0	0	IPR007174	Las1-like	-	-	-	-	KOG2425	Nuclear protein involved in cell morphogenesis and cell surface growth	General function prediction only	-	-	-
665814	1.0405	0.829488	0	0	0	-	-	-	-	-	-	KOG4147	Uncharacterized conserved protein	Function unknown	-	-	-
665888	-1.15343	-1.28327	0	0	0	-	-	-	-	-	-	KOG0613	Projectin/twitchin and related proteins	Cytoskeleton	-	-	-
665896	-2.48129	0	0	0	0	IPR003653	Peptidase C48, SUMO/Sentrin/Ubl1	2.7.1.37	-	-	-	KOG0779	Protease, Ulp1 family	Posttranslational modification, protein turnover, chaperones	-	-	-
665908	0	-1.35973	-1.23212	-0.984388	0	-	-	-	-	-	-	KOG4297	C-type lectin	Defense mechanisms	Signal transduction mechanisms	-	-
665964	0	1.34564	0	0	0	IPR002219	Protein kinase C, phorbol ester/diacylglycerol binding,Dbl homology (DH) domain,HR1 rho-binding repeat,Regulator of G protein signalling superfamily	-	-	-	-	KOG4305	RhoGEF GTPase	Signal transduction mechanisms	-	-	-
666037	0	-1.15218	0	0	0	IPR002883	Dockerin, cellulose-binding family V,Barwin-related endoglucanase,Dockering, cellulose docking	-	-	-	-	-	-	-	-	-	-
666063	-1.56694	-1.15737	0	0	-1.82917	-	-	-	-	-	-	KOG4833	Uncharacterized conserved protein	Function unknown	-	-	-
666093	-2.64726	-2.28018	0	-2.33749	-2.98339	-	-	-	-	-	-	-	-	-	-	-	-
666096	1.48713	1.31918	1.70382	1.06301	2.09872	IPR001464	Annexin,XYPPX repeat	3.1.4.43	-	-	-	KOG0819	Annexin	Intracellular trafficking, secretion, and vesicular transport	-	-	-
666152	0	0	0	0	-2.34623	IPR001810	Cyclin-like F-box	-	-	-	-	KOG4574	RNA-binding protein (contains RRM and Pumilio-like repeats)	General function prediction only	-	-	-
666208	0	-1.18698	0	-1.7741	0	IPR000718	Peptidase M13, neprilysin,Peptidase M13,Peptidase M, neutral zinc metallopeptidases, zinc-binding site	3.4.24.71	-	-	-	KOG3624	M13 family peptidase	Amino acid transport and metabolism	-	-	-
666262	0	2.14464	0	0	2.62522	IPR002048	Calcium-binding EF-hand,cAMP-dependent protein kinase, regulatory subunit, type I/II alpha/beta	2.7.1.37	-	-	-	KOG2992	Nucleolar GTPase/ATPase p130	Nuclear structure	-	-	-
666384	-1.52241	-1.47684	0	-2.0434	0	-	-	-	-	-	-	-	-	-	-	-	-
666419	-1.42237	-1.46853	0	0	0	IPR000467	D111/G-patch	-	-	-	-	KOG2809	Telomerase elongation inhibitor/RNA maturation protein PINX1	RNA processing and modification	Cell cycle control, cell division, chromosome partitioning	-	-
666441	1.86735	1.5477	0	0	2.26435	IPR001611	Leucine-rich repeat	-	-	-	-	KOG0531	Protein phosphatase 1, regulatory subunit, and related proteins	Signal transduction mechanisms	-	-	-
666459	2.40666	2.37642	4.12772	3.42644	4.7225	IPR002068	Heat shock protein Hsp20,HSP20-like chaperone	2.7.1.37	-	-	-	KOG0710	Molecular chaperone (small heat-shock protein Hsp26/Hsp42)	Posttranslational modification, protein turnover, chaperones	-	-	-
666460	0	0	3.08967	2.51104	3.5832	IPR002068	Heat shock protein Hsp20,HSP20-like chaperone	-	-	-	-	KOG0710	Molecular chaperone (small heat-shock protein Hsp26/Hsp42)	Posttranslational modification, protein turnover, chaperones	-	-	-
666464	2.47315	2.244	3.33572	2.84229	3.79122	IPR002068	Heat shock protein Hsp20,HSP20-like chaperone	-	-	-	-	KOG0710	Molecular chaperone (small heat-shock protein Hsp26/Hsp42)	Posttranslational modification, protein turnover, chaperones	-	-	-
666470	0	1.31789	1.72988	1.60996	1.80592	-	-	3.2.1.18	-	-	-	KOG2806	Chitinase	Carbohydrate transport and metabolism	-	-	-
666474	1.80403	1.41984	2.0553	0	2.50642	IPR001849	Pleckstrin-like,Actin-binding WH2	-	-	-	-	KOG1187	Serine/threonine protein kinase	Signal transduction mechanisms	-	-	-
666522	-2.16347	-1.5527	-1.51171	-2.03556	-2.04181	IPR001609	Myosin head, motor region,Cytochrome b5,Fungal chitin synthase,DEK C terminal	2.4.1.16	-	-	Myosin_motor-GT2		Chitin synthase/hyaluronan synthase (glycosyltransferases)	Cell wall/membrane/envelope biogenesis	-	-	-
666528	0	1.7742	0	0	0	-	-	-	-	-	-	-	-	-	-	-	-
666586	0	0	1.87047	0	1.83488	IPR001680	WD40 repeat,WD40 repeat-like	-	-	-	-	KOG0266	WD40 repeat-containing protein	General function prediction only	-	-	-
666641	0	-1.91489	0	0	-2.4892	IPR002110	Ankyrin	-	-	-	-	KOG4177	Ankyrin	Cell wall/membrane/envelope biogenesis	-	-	-
666701	-1.15243	-1.04773	-1.54329	-1.61595	-1.48376	IPR004344	Tubulin-tyrosine ligase	-	-	-	-	KOG2156	Tubulin-tyrosine ligase-related protein	Posttranslational modification, protein turnover, chaperones	-	-	-
666877	1.6353	1.51089	1.95984	1.50955	2.06407	-	-	6.5.1.1	-	-	-	KOG1808	AAA ATPase containing von Willebrand factor type A (vWA) domain	General function prediction only	-	-	-
666898	-2.21575	0	0	0	0	IPR005547	Longevity-assurance protein (LAG1),TRAM, LAG1 and CLN8 homology	-	-	-	-	KOG1607	Protein transporter of the TRAM (translocating chain-associating membrane) superfamily	Intracellular trafficking, secretion, and vesicular transport	-	-	-
666905	0	1.05398	0	0	0	IPR001849	Pleckstrin-like,GRAM	-	-	-	-	KOG1032	Uncharacterized conserved protein, contains GRAM domain	Function unknown	-	-	-
666916	0	0	0	0	-1.60268	IPR000679	Zinc finger, GATA-type,Armadillo-type fold	6.3.2.19	-	-	-	KOG1601	GATA-4/5/6 transcription factors	Transcription	-	-	-
666927	0	1.17594	0	0	1.86205	IPR001680	WD40 repeat,GPCR, rhodopsin-like,WD40 repeat-like	-	-	-	-	KOG3616	Selective LIM binding factor	Transcription	-	-	-
666968	1.08918	0	0	0	0	-	-	-	-	-	-	KOG1187	Serine/threonine protein kinase	Signal transduction mechanisms	-	-	-
666980	-1.16162	0	0	0	0	IPR001202	WW/Rsp5/WWP,RhoGAP,Unconventional myosin/plant kinesin-like protein/non-motor protein conserved region MyTH4,Rho GTPase activation protein	-	-	-	-	KOG4270	GTPase-activator protein	Signal transduction mechanisms	-	-	-
666988	0	0	3.01877	0	0	-	-	6.3.2.19	-	-	-	KOG0930	Guanine nucleotide exchange factor Cytohesin, contains PH and Sec7 domains	Intracellular trafficking, secretion, and vesicular transport	-	-	-
667013	0	1.73716	1.95946	0	2.11469	IPR008962	PapD-like	6.3.2.19	-	-	-	KOG0613	Projectin/twitchin and related proteins	Cytoskeleton	-	-	-
667057	0	0	1.21763	0	0	-	-	-	-	-	-	-	-	-	-	-	-
667096	1.93286	1.50573	0	0	1.91778	IPR001030	Aconitase/3-isopropylmalate dehydratase large subunit, alpha/beta/alpha	-	-	-	-	KOG0453	Aconitase/homoaconitase (aconitase superfamily)	Energy production and conversion	Amino acid transport and metabolism	-	-
667133	0	0	0	2.63406	0	-	-	-	-	-	-	-	-	-	-	-	-
667139	1.4873	1.11903	1.74025	0	1.71332	IPR003124	Actin-binding WH2	-	-	-	-	KOG1830	Wiskott Aldrich syndrome proteins	Cytoskeleton	-	-	-
667140	0	0	0	0	1.49456	IPR001849	Pleckstrin-like,Dbl homology (DH) domain,Guanine-nucleotide dissociation stimulator, CDC24, conserved site	-	-	-	-	KOG3417	Ras1 guanine nucleotide exchange factor	Signal transduction mechanisms	-	-	-
667177	-1.01524	0	0	0	0	IPR013057	Amino acid transporter, transmembrane	3.6.1.3	-	-	-	KOG1075	FOG: Reverse transcriptase	General function prediction only	-	-	-
667193	1.54702	1.40237	1.91071	1.24785	1.84451	-	-	6.5.1.1	-	-	-	KOG2266	Chromatin-associated protein Dek and related proteins, contains SAP DNA binding domain	Chromatin structure and dynamics	-	-	-
667258	0	0	0	0	1.73819	-	-	-	-	-	-	KOG0819	Annexin	Intracellular trafficking, secretion, and vesicular transport	-	-	-
667270	-1.6848	0	0	0	0	-	-	-	-	-	-	-	-	-	-	-	-
667277	0.904193	0.727779	0	0	1.17138	IPR002110	Ankyrin	-	-	-	-	KOG0505	Myosin phosphatase, regulatory subunit	Signal transduction mechanisms	Posttranslational modification, protein turnover, chaperones	-	-
667304	0	0	0	-1.38708	0	-	-	-	-	-	-	-	-	-	-	-	-
667338	0	0	0	0	-2.64582	IPR002048	Calcium-binding EF-hand	-	-	-	-	-	-	-	-	-	-
667427	0	0	0	0	-1.76627	-	-	-	-	-	-	-	-	-	-	-	-
667449	0	0	0	0	2.4117	IPR000556	Glycoside hydrolase, 48F,Six-hairpin glycosidase-like	-	0.996	-	GH48		-	-	-	-	-
667452	-0.7949	-0.733851	-0.9972	-0.903623	-1.05574	IPR000717	Proteasome component region PCI	-	-	-	-	KOG2072	Translation initiation factor 3, subunit a (eIF-3a)	Translation, ribosomal structure and biogenesis	-	-	-
667499	0.971429	0.955249	0	1.05429	1.07981	IPR014867	Spore coat protein CotH	-	-	-	-	KOG0118	FOG: RRM domain	General function prediction only	-	-	-
667524	-2.00685	0	0	0	0	-	-	-	-	-	-	KOG4574	RNA-binding protein (contains RRM and Pumilio-like repeats)	General function prediction only	-	-	-
667548	-1.37448	-1.27012	0	0	0	IPR003142	Biotin protein ligase, C-terminal,Biotin/lipoate A/B protein ligase,Biotin--acetyl-CoA-carboxylase ligase	-	-	-	-	KOG1536	Biotin holocarboxylase synthetase/biotin-protein ligase	Coenzyme transport and metabolism	-	-	-
667575	0	0	2.00433	0	2.22711	IPR014867	Spore coat protein CotH	-	0.953	-	-	-	-	-	-	-	-
667644	0	1.77758	2.08902	1.75974	2.33707	IPR001452	Src homology-3,Myosin head, motor region,IQ calmodulin-binding region,Unconventional myosin/plant kinesin-like protein/non-motor protein conserved region MyTH4,Ras-association,Band 4.1, N-terminal,Outer membrane autotransporter barrel,ATPase, F1/V1/A1 complex, alpha/beta subunit, nucleotide-binding,Protein kinase-like	3.6.4.1	-	-	-	KOG4229	Myosin VII, myosin IXB and related myosins	Cell motility	-	-	-
667711	0	1.19369	0	0	0	-	-	3.6.1.3	-	-	-	KOG4262	Uncharacterized conserved protein	Function unknown	-	-	-
667713	0	1.30764	0	1.2177	1.3808	IPR001356	Homeobox,Homeodomain-like	-	-	-	-	KOG0849	Transcription factor PRD and related proteins, contain PAX and HOX domains	Transcription	-	-	-
667735	-1.83585	-1.34939	0	-1.69209	-1.916	IPR001452	Src homology-3	6.3.2.19	-	-	-	KOG2806	Chitinase	Carbohydrate transport and metabolism	-	-	-
667769	-1.58063	-1.73885	0	-1.77859	-1.68922	IPR005599	Alg9-like mannosyltransferase	2.4.1.130	-	-	GT22		Protein involved in dolichol pathway for N-glycosylation (mannosyltransferase family)	Cell wall/membrane/envelope biogenesis	Intracellular trafficking, secretion, and vesicular transport	-	-
667793	0	0	0	0	1.93129	IPR000719	Protein kinase, core,Serine/threonine protein kinase-related,Tyrosine protein kinase,Serine/threonine protein kinase,Protein kinase ATP binding, conserved site,Serine/threonine protein kinase, active site,Protein kinase-like	2.7.1.37	-	-	-	KOG0661	MAPK related serine/threonine protein kinase	Signal transduction mechanisms	-	-	-
667843	2.92977	2.80849	4.04356	4.11397	4.56197	IPR013126	Heat shock protein 70,Heat shock protein Hsp70	-	-	-	-	KOG0101	Molecular chaperones HSP70/HSC70, HSP70 superfamily	Posttranslational modification, protein turnover, chaperones	-	-	-
667845	0	0	0	0	4.06622	IPR013126	Heat shock protein 70,Heat shock protein Hsp70	-	-	-	-	KOG0101	Molecular chaperones HSP70/HSC70, HSP70 superfamily	Posttranslational modification, protein turnover, chaperones	-	-	-
667846	0	0	3.93109	0	4.70485	IPR013126	Heat shock protein 70,Heat shock protein Hsp70	-	-	-	-	KOG0101	Molecular chaperones HSP70/HSC70, HSP70 superfamily	Posttranslational modification, protein turnover, chaperones	-	-	-
667918	0	-1.41468	0	-1.85072	0	-	-	-	-	-	-	-	-	-	-	-	-
667955	-1.36827	0	0	0	0	IPR004843	Metallophosphoesterase	3.6.3.1	-	-	-	-	-	-	-	-	-
668113	0	1.5772	1.88854	0	2.22001	IPR001563	Peptidase S10, serine carboxypeptidase	3.4.16.6	0.952	-	-	KOG1282	Serine carboxypeptidases (lysosomal cathepsin A)	Posttranslational modification, protein turnover, chaperones	Amino acid transport and metabolism	-	-
668127	2.53918	2.64731	4.45181	3.72981	5.19921	IPR013126	Heat shock protein 70,Heat shock protein Hsp70	-	-	-	-	KOG0101	Molecular chaperones HSP70/HSC70, HSP70 superfamily	Posttranslational modification, protein turnover, chaperones	-	-	-
668224	0	1.84094	0	0	1.97745	IPR001806	Ras GTPase,Ras,Ras small GTPase, Ras type,Ras small GTPase, Rho type,Ras small GTPase, Rab type,Small GTP-binding protein	-	-	-	-	KOG0079	GTP-binding protein H-ray, small G protein superfamily	General function prediction only	-	-	-
668261	0	2.24295	0	2.49525	2.75204	-	-	-	0.998	-	-	KOG3599	Ca2+-modulated nonselective cation channel polycystin	Signal transduction mechanisms	Inorganic ion transport and metabolism	-	-
668262	3.38626	0	0	0	3.37339	-	-	-	-	-	-	-	-	-	-	-	-
668317	-1.68749	0	0	0	0	IPR001163	Like-Sm ribonucleoprotein, core,Like-Sm ribonucleoprotein, eukaryotic and archaea-type, core,Like-Sm ribonucleoprotein-related, core	-	-	-	-	KOG3172	Small nuclear ribonucleoprotein Sm D3	RNA processing and modification	-	-	-
668344	0	0	0	0	1.83427	IPR002558	I/LWEQ,Band 4.1, N-terminal,Talin, central,Vinculin/alpha-catenin	2.7.1.37	-	-	-	KOG4261	Talin	Cytoskeleton	-	-	-
668412	2.36963	2.47781	3.91547	3.48925	4.30254	IPR002068	Heat shock protein Hsp20,HSP20-like chaperone	-	-	-	-	KOG0710	Molecular chaperone (small heat-shock protein Hsp26/Hsp42)	Posttranslational modification, protein turnover, chaperones	-	-	-
668415	2.55741	2.47054	3.82488	2.65418	4.57876	IPR002068	Heat shock protein Hsp20,HSP20-like chaperone	-	-	-	-	KOG0710	Molecular chaperone (small heat-shock protein Hsp26/Hsp42)	Posttranslational modification, protein turnover, chaperones	-	-	-
668417	2.8239	3.03426	3.95097	3.1526	4.79464	IPR002068	Heat shock protein Hsp20,HSP20-like chaperone	-	-	-	-	KOG0710	Molecular chaperone (small heat-shock protein Hsp26/Hsp42)	Posttranslational modification, protein turnover, chaperones	-	-	-
668418	1.54831	1.73816	3.32671	2.6084	3.62794	IPR002068	Heat shock protein Hsp20,HSP20-like chaperone	-	-	-	-	KOG0710	Molecular chaperone (small heat-shock protein Hsp26/Hsp42)	Posttranslational modification, protein turnover, chaperones	-	-	-
668419	3.1173	2.88099	4.75111	4.04843	5.231	IPR002068	Heat shock protein Hsp20,HSP20-like chaperone	-	-	-	-	KOG0710	Molecular chaperone (small heat-shock protein Hsp26/Hsp42)	Posttranslational modification, protein turnover, chaperones	-	-	-
668420	2.51793	2.56377	4.09858	3.10919	4.62272	IPR002068	Heat shock protein Hsp20,HSP20-like chaperone	-	-	-	-	KOG0710	Molecular chaperone (small heat-shock protein Hsp26/Hsp42)	Posttranslational modification, protein turnover, chaperones	-	-	-
668425	1.09706	1.28128	1.01917	1.1166	1.36143	IPR000182	GCN5-related N-acetyltransferase,Acyl-CoA N-acyltransferase	-	-	-	-	-	-	-	-	-	-
668439	0	2.03886	0	0	0	IPR016144	Mlu1-box-binding protein, DNA-binding	2.7.7.7	-	-	-	KOG2806	Chitinase	Carbohydrate transport and metabolism	-	-	-
668445	0	0	1.3057	0	1.25748	IPR001452	Src homology-3,Variant SH3,Armadillo-type fold	6.3.2.19	-	-	-	KOG4415	Uncharacterized conserved protein	Function unknown	-	-	-
668468	-1.01776	-0.699682	0	0	-1.2665	IPR013057	Amino acid transporter, transmembrane	-	-	-	-	KOG1304	Amino acid transporters	Amino acid transport and metabolism	-	-	-
668544	0.982221	0.886754	0	0	1.51653	IPR017447	CS,Nop17p,CS domain,HSP20-like chaperone	2.7.1.37	-	-	-	KOG4356	Uncharacterized conserved protein	Function unknown	-	-	-
668559	0	0.73152	1.24985	0	0	-	-	-	-	-	-	-	-	-	-	-	-
668573	0	0	0	0	1.95157	IPR001680	WD40 repeat,WD40 repeat-like	-	-	-	-	KOG1524	WD40 repeat-containing protein CHE-2	General function prediction only	-	-	-
668638	1.17299	1.34942	1.36618	0	1.58264	-	-	-	0.963	-	-	-	-	-	-	-	-
668645	0	0	2.02529	0	1.99552	IPR000331	Rap/ran-GAP	-	-	-	-	KOG3686	Rap1-GTPase-activating protein (Rap1GAP)	Signal transduction mechanisms	-	-	-
668659	1.03724	1.06232	0	0	1.72487	-	-	3.2.1.3	1	-	-	KOG1437	Fasciclin and related adhesion glycoproteins	Cell wall/membrane/envelope biogenesis	Extracellular structures	-	-
668662	-1.11859	-1.30491	-1.77049	-1.49397	-1.45268	IPR011256	Regulatory factor, effector, bacterial	-	-	-	-	-	-	-	-	-	-
668682	-1.5929	-2.08001	-2.26604	-2.216	-2.66293	IPR015919	Cadherin-like	-	-	-	-	KOG4157	beta-1,6-N-acetylglucosaminyltransferase, contains WSC domain	Posttranslational modification, protein turnover, chaperones	Carbohydrate transport and metabolism	-	-
668783	-1.33502	0	0	0	0	-	-	2.7.8.3	-	-	-	KOG3058	Uncharacterized conserved protein	Function unknown	-	-	-
668803	1.49947	1.9383	1.86221	0	0	IPR012617	TRAUB	-	-	-	-	KOG2773	Apoptosis antagonizing transcription factor/protein transport protein	Transcription	Intracellular trafficking, secretion, and vesicular transport	-	-
668866	-1.16956	-0.689719	-0.86331	-0.838775	0	IPR007087	Zinc finger, C2H2-type,Zinc finger, C2H2-like	6.3.2.19	-	-	-	KOG1721	FOG: Zn-finger	General function prediction only	-	-	-
668868	0	0	0	0	1.51299	-	-	-	-	-	-	-	-	-	-	-	-
668897	0	0	-2.0658	0	0	IPR003210	Signal recognition particle, SRP14 subunit,Signal recognition particle, SRP9/SRP14 subunit	-	-	-	-	KOG1761	Signal recognition particle, subunit Srp14	Intracellular trafficking, secretion, and vesicular transport	-	-	-
669049	0	0	0	0	1.59427	IPR008985	Concanavalin A-like lectin/glucanase	6.3.5.5	0.414	-	-	KOG4701	Chitinase	Cell wall/membrane/envelope biogenesis	-	-	-
669084	0	0	0	0	-1.17523	IPR001002	Chitin-binding, type 1,Paired amphipathic helix	2.7.1.37	-	-	-	KOG4674	Uncharacterized conserved coiled-coil protein	Function unknown	-	-	-
669095	2.09682	1.70849	0	1.26647	1.86365	IPR001000	Glycoside hydrolase, family 10,Dockerin, cellulose-binding family V,Glycoside hydrolase, catalytic core,Dockering, cellulose docking	-	0.961	-	DOC2-GH10		Chitinase	Carbohydrate transport and metabolism	-	-	-
669159	0	0	0	-1.31348	0	IPR003639	Mov34-1,Mov34/MPN/PAD-1	3.4.25.1	-	-	-	KOG3050	COP9 signalosome, subunit CSN6	Signal transduction mechanisms	Posttranslational modification, protein turnover, chaperones	-	-
669219	0	-2.80686	0	0	0	-	-	-	-	-	-	-	-	-	-	-	-
669299	0	0	2.02035	0	0	IPR001757	ATPase, P-type, K/Mg/Cd/Cu/Zn/Na/Ca/Na/H-transporter,HAD superfamily hydrolase-like, type 3,Phospholipid-translocating P-type ATPase, flippase	3.6.3.1	-	-	-	KOG0206	P-type ATPase	General function prediction only	-	-	-
669312	1.42384	1.45093	0	0	2.2763	-	-	3.6.1.3	-	-	-	KOG1721	FOG: Zn-finger	General function prediction only	-	-	-
669319	-2.2911	-1.73461	-3.30447	-2.72782	0	-	-	-	1	-	-	KOG0388	SNF2 family DNA-dependent ATPase	Replication, recombination and repair	-	-	-
669336	0	0	1.8938	0	1.76353	IPR002048	Calcium-binding EF-hand	6.3.2.19	-	-	-	KOG2806	Chitinase	Carbohydrate transport and metabolism	-	-	-
669346	0	1.77427	2.30299	1.59433	2.47098	IPR001715	Calponin-like actin-binding,Actinin-type, actin-binding, conserved site,Calponin-homology	-	-	-	-	KOG0046	Ca2+-binding actin-bundling protein (fimbrin/plastin), EF-Hand protein superfamily	Cytoskeleton	-	-	-
669398	0	0	0	0	1.98746	IPR000219	Dbl homology (DH) domain,Guanine-nucleotide dissociation stimulator, CDC24, conserved site	-	-	-	-	KOG4305	RhoGEF GTPase	Signal transduction mechanisms	-	-	-
669431	4.83511	5.62337	6.20166	6.24743	6.93029	-	-	-	-	-	-	-	-	-	-	-	-
669440	-6.14482	-4.24672	-4.48634	0	-4.49275	-	-	2.7.1.37	-	-	-	KOG0110	RNA-binding protein (RRM superfamily)	General function prediction only	-	-	-
669458	1.45609	1.68845	2.21981	0	0	IPR000719	Protein kinase, core,Serine/threonine protein kinase-related,Tyrosine protein kinase,Serine/threonine protein kinase,Protein kinase ATP binding, conserved site,Protein kinase-like	2.7.1.-	-	-	-	KOG0592	3-phosphoinositide-dependent protein kinase (PDK1)	Signal transduction mechanisms	-	-	-
669541	0	0	0	0	2.04428	-	-	-	-	-	-	-	-	-	-	-	-
669554	0	0	0	0	2.32571	IPR005135	Endonuclease/exonuclease/phosphatase	6.3.2.19	-	-	-	KOG0620	Glucose-repressible alcohol dehydrogenase transcriptional effector CCR4 and related proteins	Transcription	-	-	-
669565	0	0	0	0	-1.13485	-	-	-	-	-	-	-	-	-	-	-	-
669635	-1.4598	-1.03196	0	-1.2847	-1.4365	IPR014867	Spore coat protein CotH	-	-	-	-	-	-	-	-	-	-
669636	-1.79356	-1.34914	-1.34753	-1.46332	-1.83749	IPR014867	Spore coat protein CotH	-	-	-	-	-	-	-	-	-	-
669680	0	0	0	0.751793	1.05315	IPR005135	Endonuclease/exonuclease/phosphatase	3.1.4.12	-	-	-	-	-	-	-	-	-
669724	-1.12035	-1.33116	0	-1.12526	0	IPR003663	Sugar transporter,General substrate transporter,Major facilitator superfamily,Sugar transporter, conserved site,MFS general substrate transporter	5.3.1.4	-	-	-	KOG0254	Predicted transporter (major facilitator superfamily)	General function prediction only	-	-	-
669727	0	0	0	-1.0685	0	IPR003663	Sugar transporter,General substrate transporter,Major facilitator superfamily,Sugar transporter, conserved site,MFS general substrate transporter	5.3.1.4	-	-	-	KOG0254	Predicted transporter (major facilitator superfamily)	General function prediction only	-	-	-
669728	-1.66338	-1.59783	-1.6652	-2.07413	0	IPR003663	Sugar transporter,General substrate transporter,Major facilitator superfamily,Sugar transporter, conserved site,MFS general substrate transporter	5.3.1.4	-	-	-	KOG0254	Predicted transporter (major facilitator superfamily)	General function prediction only	-	-	-
669729	-1.53002	-1.37709	-1.16915	-1.55806	0	IPR003663	Sugar transporter,General substrate transporter,Major facilitator superfamily,Sugar transporter, conserved site,MFS general substrate transporter	5.3.1.4	-	-	-	KOG0254	Predicted transporter (major facilitator superfamily)	General function prediction only	-	-	-
669730	-1.70959	-1.62121	-1.87226	-2.41178	-1.38482	IPR003663	Sugar transporter,General substrate transporter,Major facilitator superfamily,Sugar transporter, conserved site,MFS general substrate transporter	5.3.1.4	-	-	-	KOG0254	Predicted transporter (major facilitator superfamily)	General function prediction only	-	-	-
669731	-2.07115	-1.77278	0	0	0	IPR003663	Sugar transporter,General substrate transporter,Major facilitator superfamily,Sugar transporter, conserved site,MFS general substrate transporter	5.3.1.4	-	-	-	KOG0254	Predicted transporter (major facilitator superfamily)	General function prediction only	-	-	-
669734	0	-1.53691	0	0	0	IPR003663	Sugar transporter,General substrate transporter,Major facilitator superfamily,Sugar transporter, conserved site,MFS general substrate transporter	5.3.1.4	-	-	-	KOG0254	Predicted transporter (major facilitator superfamily)	General function prediction only	-	-	-
669759	0	1.45493	0	0	1.74518	IPR003590	Leucine-rich repeat, ribonuclease inhibitor subtype	-	-	-	-	KOG4308	LRR-containing protein	Function unknown	-	-	-
669778	1.93997	0	3.00774	2.83311	3.54295	IPR002068	Heat shock protein Hsp20,HSP20-like chaperone	-	-	-	-	KOG4297	C-type lectin	Defense mechanisms	Signal transduction mechanisms	-	-
669779	0	0	2.25538	2.55609	3.125	IPR002068	Heat shock protein Hsp20,HSP20-like chaperone	-	-	-	-	KOG1973	Chromatin remodeling protein, contains PHD Zn-finger	Chromatin structure and dynamics	-	-	-
669780	0	0	2.50491	2.27645	3.21686	IPR002068	Heat shock protein Hsp20,HSP20-like chaperone	-	-	-	-	KOG0710	Molecular chaperone (small heat-shock protein Hsp26/Hsp42)	Posttranslational modification, protein turnover, chaperones	-	-	-
669784	-1.95585	-1.65199	-1.53782	-1.59806	0	IPR004843	Metallophosphoesterase	-	0.948	-	-	KOG1878	Nuclear receptor coregulator SMRT/SMRTER, contains Myb-like domains	Transcription	-	-	-
669787	-1.39197	-1.86075	-2.34665	-2.42932	-1.95964	-	-	-	-	-	-	-	-	-	-	-	-
669833	-1.18124	0	0	0	0	IPR011600	Peptidase C14, caspase catalytic,PT repeat	-	-	-	-	KOG1546	Metacaspase involved in regulation of apoptosis	Cell cycle control, cell division, chromosome partitioning	Posttranslational modification, protein turnover, chaperones	-	-
669856	1.46676	1.32606	2.05135	0	1.80189	IPR000342	Regulator of G protein signalling,Regulator of G protein signalling superfamily	-	-	-	-	-	-	-	-	-	-
669865	-0.915269	-1.51646	0	-1.15173	0	IPR002133	S-adenosylmethionine synthetase	2.5.1.6	-	-	-	KOG1506	S-adenosylmethionine synthetase	Coenzyme transport and metabolism	-	-	-
670009	-1.49889	-1.51372	-1.52706	-1.92001	0	-	-	6.3.2.19	-	-	-	-	-	-	-	-	-
670018	0	1.64804	0	0	1.88168	IPR002509	Polysaccharide deacetylase,Glycoside hydrolase/deacetylase, beta/alpha-barrel	-	0.997	-	-	-	-	-	-	-	-
670026	1.73025	0	2.00534	0	0	-	-	-	-	-	-	KOG4023	Uncharacterized conserved protein	Function unknown	-	-	-
670124	0	0	0	0	3.55932	-	-	-	-	-	-	-	-	-	-	-	-
670126	0	0	0	0	-1.17663	IPR008532	Protein of unknown function DUF814	6.3.2.19	-	-	-	KOG2030	Predicted RNA-binding protein	General function prediction only	-	-	-
670151	1.05059	1.11878	1.53664	1.04189	1.38706	IPR001452	Src homology-3,Myosin head, motor region,IQ calmodulin-binding region,Myosin tail 2	3.6.4.1	-	-	-	KOG0162	Myosin class I heavy chain	Cytoskeleton	-	-	-
670203	0	2.40094	2.99012	0	3.18447	IPR000008	C2 calcium-dependent membrane targeting,Tetratricopeptide TPR-1,Tetratricopeptide region,C2 calcium/lipid-binding region, CaLB	-	-	-	-	KOG1187	Serine/threonine protein kinase	Signal transduction mechanisms	-	-	-
670221	2.02497	1.63255	2.23216	0	2.48115	IPR001611	Leucine-rich repeat,Leucine-rich repeat, ribonuclease inhibitor subtype	-	-	-	-	KOG4308	LRR-containing protein	Function unknown	-	-	-
670272	-1.81956	-1.16263	0	-1.72135	0	IPR002934	Nucleotidyltransferase,PAP/25A-associated	6.3.2.19	-	-	-	KOG2277	S-M checkpoint control protein CID1 and related nucleotidyltransferases	Cell cycle control, cell division, chromosome partitioning	-	-	-
670352	-1.63509	-1.59518	-2.24028	0	0	-	-	2.1.1.51	-	-	-	KOG0546	HSP90 co-chaperone CPR7/Cyclophilin	Posttranslational modification, protein turnover, chaperones	-	-	-
670388	1.14167	0	0	1.31625	0	-	-	-	-	-	-	-	-	-	-	-	-
670498	-2.33535	-1.63883	-1.71807	-2.00203	-1.9865	IPR000504	RNA recognition motif, RNP-1	2.7.1.37	-	-	-	KOG2806	Chitinase	Carbohydrate transport and metabolism	-	-	-
670557	-1.21709	-1.01772	0	0	0	IPR014867	Spore coat protein CotH	-	0.888	-	-	-	-	-	-	-	-
670754	-1.35241	-1.11236	-1.62804	-1.35501	-1.56042	-	-	-	-	-	-	KOG4674	Uncharacterized conserved coiled-coil protein	Function unknown	-	-	-
670946	-1.71412	-2.22823	0	0	0	-	-	-	-	-	-	-	-	-	-	-	-
670950	-0.946244	-0.832792	-1.2877	-1.04271	-1.29372	-	-	-	-	-	-	-	-	-	-	-	-
671018	0	0	0	0	1.40207	IPR000008	C2 calcium-dependent membrane targeting,Tetratricopeptide TPR-1,Tetratricopeptide region,C2 calcium/lipid-binding region, CaLB	6.3.2.19	-	-	-	KOG1187	Serine/threonine protein kinase	Signal transduction mechanisms	-	-	-
671028	-1.8878	0	-2.53595	-2.25423	-2.31517	IPR012419	Cas1p-like	2.1.1.51	-	-	-	KOG1699	O-acetyltransferase	General function prediction only	-	-	-
671035	0	0	2.21767	0	2.04709	-	-	-	-	-	-	KOG4415	Uncharacterized conserved protein	Function unknown	-	-	-
671064	0	1.32514	1.64266	0	0	IPR001611	Leucine-rich repeat	-	-	-	-	KOG0531	Protein phosphatase 1, regulatory subunit, and related proteins	Signal transduction mechanisms	-	-	-
671167	0	-1.23196	0	0	0	IPR011701	Major facilitator superfamily MFS-1,Major facilitator superfamily,MFS general substrate transporter,NAD(P)-binding	-	-	-	-	KOG3762	Predicted transporter	General function prediction only	-	-	-
671187	0	0	2.85961	0	2.70416	-	-	6.3.2.19	-	-	-	KOG2806	Chitinase	Carbohydrate transport and metabolism	-	-	-
671216	1.47399	1.41617	2.0856	0	2.05897	IPR002883	Dockerin, cellulose-binding family V,Dockering, cellulose docking	-	0.99	-	DOC2-DOC2		-	-	-	-	-
671304	1.41115	0	1.79219	0	1.78593	IPR000342	Regulator of G protein signalling,Regulator of G protein signalling superfamily	-	-	-	-	-	-	-	-	-	-
671339	0	0	0	1.13386	0	IPR001757	ATPase, P-type, K/Mg/Cd/Cu/Zn/Na/Ca/Na/H-transporter,Haloacid dehalogenase-like hydrolase,Phospholipid-translocating P-type ATPase, flippase	3.6.3.1	-	-	-	KOG0206	P-type ATPase	General function prediction only	-	-	-
671383	2.10429	2.28302	4.012	3.44656	4.79531	IPR002068	Heat shock protein Hsp20,HSP20-like chaperone	-	-	-	-	KOG0710	Molecular chaperone (small heat-shock protein Hsp26/Hsp42)	Posttranslational modification, protein turnover, chaperones	-	-	-
671387	3.63118	3.95369	5.3319	4.70992	5.96881	IPR002068	Heat shock protein Hsp20,HSP20-like chaperone	-	-	-	-	KOG0710	Molecular chaperone (small heat-shock protein Hsp26/Hsp42)	Posttranslational modification, protein turnover, chaperones	-	-	-
671390	2.82558	3.1451	4.97267	4.68133	5.87573	IPR002068	Heat shock protein Hsp20,HSP20-like chaperone	-	-	-	-	KOG0710	Molecular chaperone (small heat-shock protein Hsp26/Hsp42)	Posttranslational modification, protein turnover, chaperones	-	-	-
671393	0	1.02965	0	0	1.77198	-	-	-	-	-	-	-	-	-	-	-	-
671449	2.19775	2.04737	2.58628	0	2.78819	-	-	-	-	-	-	-	-	-	-	-	-
671479	1.18802	1.01333	0.965825	1.28836	1.30748	IPR016040	NAD(P)-binding	-	-	-	-	KOG4039	Serine/threonine kinase TIP30/CC3	Signal transduction mechanisms	-	-	-
671480	0	0	0	-2.48179	0	-	-	6.3.2.19	-	-	-	KOG2806	Chitinase	Carbohydrate transport and metabolism	-	-	-
671519	0	-1.00515	0	-1.08808	-0.957505	-	-	-	-	-	-	-	-	-	-	-	-
671527	0	2.09092	0	0	0	IPR000209	Peptidase S8 and S53, subtilisin, kexin, sedolisin,Proteinase inhibitor, propeptide	3.4.21.48	-	-	-	KOG1153	Subtilisin-related protease/Vacuolar protease B	Posttranslational modification, protein turnover, chaperones	-	-	-
671534	0	0	2.07094	0	0	-	-	6.3.2.19	-	-	-	KOG4293	Predicted membrane protein, contains DoH and Cytochrome b-561/ferric reductase transmembrane domains	Signal transduction mechanisms	-	-	-
671571	-1.95558	-1.84276	-1.74452	0	-2.61443	IPR017447	CS,CS domain,HSP20-like chaperone	-	-	-	-	KOG4379	Uncharacterized conserved protein (tumor antigen CML66 in humans)	Function unknown	-	-	-
671597	0	0	0	0	-2.78021	-	-	-	-	-	-	-	-	-	-	-	-
671649	0	1.31891	0	0	0	IPR013069	BTB/POZ,BTB/POZ-like,BTB/POZ fold	6.3.2.19	-	-	-	KOG1181	FOG: Low-complexity	Function unknown	-	-	-
671682	-1.18739	-1.32264	0	-2.20492	0	IPR001611	Leucine-rich repeat	-	0.295	-	-	KOG0619	FOG: Leucine rich repeat	General function prediction only	-	-	-
671775	0	0	0	1.44613	0	IPR001000	Glycoside hydrolase, family 10,Dockerin, cellulose-binding family V,Glycoside hydrolase, catalytic core,Dockering, cellulose docking	-	-	-	DOC2-GH10		-	-	-	-	-
671789	0	0	0	-2.1345	-1.69821	IPR001841	Zinc finger, RING-type	-	-	-	-	KOG2744	DNA-binding proteins Bright/BRCAA1/RBP1 and related proteins containing BRIGHT domain	Transcription	-	-	-
671808	0	0	0	0	1.78434	-	-	-	-	-	-	KOG1075	FOG: Reverse transcriptase	General function prediction only	-	-	-
671822	-1.35954	-1.33727	0	0	0	IPR003439	ABC transporter-like,AAA+ ATPase, core	-	-	-	-	KOG0059	Lipid exporter ABCA1 and related proteins, ABC superfamily	Lipid transport and metabolism	General function prediction only	-	-
671825	2.47881	0	0	2.73822	3.01657	-	-	-	-	-	-	KOG2747	Histone acetyltransferase (MYST family)	Chromatin structure and dynamics	-	-	-
671856	1.395	1.46586	1.68242	1.91962	1.53298	IPR000254	Cellulose-binding region, fungal,Glycoside hydrolase, family 43,Galactose-binding like	-	1	-	CBM1-GH43-CBM61		-	-	-	-	-
671921	-1.48638	-1.41883	-1.39675	-1.59288	-1.70605	IPR002528	Multi antimicrobial extrusion protein MatE	-	-	-	-	KOG1347	Uncharacterized membrane protein, predicted efflux pump	General function prediction only	-	-	-
671944	-1.39989	-1.78783	-1.90538	-1.7006	-1.80435	IPR002502	N-acetylmuramoyl-L-alanine amidase, family 2,SH3, type 3,Bacterial SH3-like region	-	-	-	-	-	-	-	-	-	-
671962	2.4183	2.15983	2.72566	0	0	IPR010736	Protein of unknown function DUF1309	-	-	-	-	-	-	-	-	-	-
672010	0	0	0	0	1.79539	-	-	-	-	-	-	KOG0946	ER-Golgi vesicle-tethering protein p115	Intracellular trafficking, secretion, and vesicular transport	-	-	-
672011	1.54763	1.3658	1.95874	1.81065	2.41854	-	-	-	-	-	-	KOG1216	von Willebrand factor and related coagulation proteins	Defense mechanisms	Extracellular structures	-	-
672017	0	2.55825	0	0	2.98139	IPR002048	Calcium-binding EF-hand	-	-	-	-	KOG0028	Ca2+-binding protein (centrin/caltractin), EF-Hand superfamily protein	Cell cycle control, cell division, chromosome partitioning	Cytoskeleton	-	-
672025	0	-3.1125	0	0	0	-	-	-	-	-	-	-	-	-	-	-	-
672048	-1.75821	-1.65364	0	0	-1.62094	IPR004294	Carotenoid oxygenase	-	-	-	-	KOG1285	Beta, beta-carotene 15,15'-dioxygenase and related enzymes	Secondary metabolites biosynthesis, transport and catabolism	-	-	-
672049	0	0	0	0	1.84414	IPR015425	Actin-binding FH2,Diaphanous FH3,Diaphanous GTPase-binding,Actin-binding FH2 and DRF autoregulatory,Diaphanous autoregulatory,GTPase-binding/formin homology 3,Glycoside hydrolase, family 5,Armadillo-type fold	3.1.1.3	-	-	-	KOG1922	Rho GTPase effector BNI1 and related formins	Signal transduction mechanisms	Cytoskeleton	-	-
672127	0	1.4121	1.71335	0	0	IPR013105	Tetratricopeptide TPR2,Adenylyl cyclase class-3/4/guanylyl cyclase	4.6.1.1	-	-	-	-	-	-	-	-	-
672154	-1.1035	0	0	0	0	IPR001841	Zinc finger, RING-type,Multicopper oxidase, copper-binding site	2.7.1.37	-	-	-	KOG4159	Predicted E3 ubiquitin ligase	Posttranslational modification, protein turnover, chaperones	-	-	-
672170	0	1.52103	0	0	2.10077	IPR001810	Cyclin-like F-box	2.7.1.37	-	-	-	KOG2806	Chitinase	Carbohydrate transport and metabolism	-	-	-
672171	0	0	1.85395	0	0	IPR001611	Leucine-rich repeat,Leucine-rich repeat, ribonuclease inhibitor subtype	-	-	-	-	KOG4308	LRR-containing protein	Function unknown	-	-	-
672281	1.63258	1.24319	1.94829	0	1.92239	-	-	3.6.1.3	-	-	-	KOG3647	Predicted coiled-coil protein	General function prediction only	-	-	-
672285	0	1.49186	1.80717	0	1.92559	IPR001849	Pleckstrin-like,Tetratricopeptide TPR-1,Tetratricopeptide region	-	-	-	-	KOG1839	Uncharacterized protein CLU1/cluA/TIF31 involved in mitochondrial morphology/distribution, also found associated with eIF-3	General function prediction only	-	-	-
672310	0	1.32192	0	0	0	IPR011046	WD40 repeat-like	-	-	-	-	KOG0962	DNA repair protein RAD50, ABC-type ATPase/SMC superfamily	Replication, recombination and repair	-	-	-
672342	0	0	0	0	-1.73187	IPR008685	Mis12	-	-	-	-	-	-	-	-	-	-
672404	-1.0291	-1.02981	-0.959183	-0.816582	-1.14703	IPR014782	Peptidase M1, membrane alanine aminopeptidase, N-terminal,Peptidase M, neutral zinc metallopeptidases, zinc-binding site	3.4.11.7	-	-	-	KOG1046	Puromycin-sensitive aminopeptidase and related aminopeptidases	Posttranslational modification, protein turnover, chaperones	Amino acid transport and metabolism	-	-
672419	-0.778098	-0.875221	0	0	-1.01423	IPR001452	Src homology-3	-	-	-	-	KOG2177	Predicted E3 ubiquitin ligase	Posttranslational modification, protein turnover, chaperones	-	-	-
672478	1.32562	0	1.63627	0	0	-	-	-	-	-	-	KOG1878	Nuclear receptor coregulator SMRT/SMRTER, contains Myb-like domains	Transcription	-	-	-
672501	2.9901	2.95256	4.61759	3.84884	5.01594	IPR013126	Heat shock protein 70,Heat shock protein Hsp70	-	-	-	-	KOG0101	Molecular chaperones HSP70/HSC70, HSP70 superfamily	Posttranslational modification, protein turnover, chaperones	-	-	-
672503	-1.39651	-0.990414	-1.30995	-1.42454	-1.29291	-	-	-	-	-	-	KOG1181	FOG: Low-complexity	Function unknown	-	-	-
672543	0	0	0	0	1.84441	IPR000850	Adenylate kinase,Hemopexin,Ferritin/ribonucleotide reductase-like	-	-	-	-	KOG3079	Uridylate kinase/adenylate kinase	Nucleotide transport and metabolism	-	-	-
672559	0	0	0	0	2.12658	IPR001107	Band 7 protein	-	-	-	-	KOG2621	Prohibitins and stomatins of the PID superfamily	Energy production and conversion	-	-	-
672582	1.95038	1.73917	2.55379	0	2.52732	IPR002083	MATH,TRAF-like	2.7.1.37	-	-	-	KOG2242	Scaffold/matrix specific factor hnRNP-U/SAF-A, contains SPRY domain	RNA processing and modification	-	-	-
672585	-1.98288	-1.69413	0	-1.8308	-2.25381	IPR010619	Protein of unknown function DUF1212	-	-	-	-	-	-	-	-	-	-
672618	1.81887	1.41939	0	0	1.91095	IPR002048	Calcium-binding EF-hand	-	-	-	-	KOG0041	Predicted Ca2+-binding protein, EF-Hand protein superfamily	General function prediction only	-	-	-
672648	-1.3859	-1.1214	0	0	0	-	-	-	-	-	-	-	-	-	-	-	-
672649	0	0	0	0	1.9867	-	-	6.3.2.19	-	-	-	KOG2744	DNA-binding proteins Bright/BRCAA1/RBP1 and related proteins containing BRIGHT domain	Transcription	-	-	-
672667	-2.04993	-2.33678	0	-2.56801	0	IPR014867	Spore coat protein CotH	-	0.778	-	-	-	-	-	-	-	-
672701	0	-0.765815	0	0	-1.09843	IPR000922	D-galactoside/L-rhamnose binding SUEL lectin,Galactosyl transferase	-	-	-	GT34		Subunit of Golgi mannosyltransferase complex	Cell wall/membrane/envelope biogenesis	Carbohydrate transport and metabolism	-	-
672737	-1.30559	0	0	0	0	-	-	2.7.1.37	-	-	-	KOG2992	Nucleolar GTPase/ATPase p130	Nuclear structure	-	-	-
672799	0	1.01544	0	0	0	-	-	6.3.2.19	-	-	-	KOG4051	Uncharacterized conserved protein	Function unknown	-	-	-
672807	0	0	1.5455	0	0	IPR001054	Adenylyl cyclase class-3/4/guanylyl cyclase	4.6.1.1	-	-	-	-	-	-	-	-	-
672831	0	0	0	0	-2.21718	IPR004088	K Homology, type 1,K Homology	-	-	-	-	KOG3273	Predicted RNA-binding protein Pno1p interacting with Nob1p and involved in 26S proteasome assembly	Posttranslational modification, protein turnover, chaperones	-	-	-
672873	2.02852	2.21052	3.71112	2.92634	3.96886	IPR002068	Heat shock protein Hsp20,HSP20-like chaperone	-	-	-	-	KOG0710	Molecular chaperone (small heat-shock protein Hsp26/Hsp42)	Posttranslational modification, protein turnover, chaperones	-	-	-
672913	-1.08323	0	0	0	0	-	-	-	-	-	-	-	-	-	-	-	-
672915	0	0	0	0	-3.04209	IPR002110	Ankyrin	-	-	-	-	KOG4177	Ankyrin	Cell wall/membrane/envelope biogenesis	-	-	-
672962	0.996292	0.852102	0	0	1.05634	-	-	-	0.987	-	-	KOG1282	Serine carboxypeptidases (lysosomal cathepsin A)	Posttranslational modification, protein turnover, chaperones	Amino acid transport and metabolism	-	-
672990	0	1.47046	0	0	0	IPR006671	Cyclin, N-terminal,Cyclin-like	-	-	-	-	KOG1216	von Willebrand factor and related coagulation proteins	Defense mechanisms	Extracellular structures	-	-
673073	2.169	0	0	0	2.65124	-	-	-	-	-	-	-	-	-	-	-	-
673100	1.74113	1.55056	2.02007	0	2.19678	IPR008907	P25-alpha	-	-	-	-	KOG4070	Putative signal transduction protein p25	Signal transduction mechanisms	General function prediction only	-	-
673142	0	0	2.34405	0	1.8783	IPR002110	Ankyrin	-	-	-	-	KOG4177	Ankyrin	Cell wall/membrane/envelope biogenesis	-	-	-
673227	1.88951	1.35342	1.81654	1.62736	2.1739	-	-	-	-	-	-	KOG4415	Uncharacterized conserved protein	Function unknown	-	-	-
673229	0	0	0	0	1.67789	IPR000048	IQ calmodulin-binding region,Acidic phosphoprotein PCEMA1	6.5.1.1	-	-	-	KOG4415	Uncharacterized conserved protein	Function unknown	-	-	-
673251	2.07121	2.09317	2.34237	0	2.66667	IPR001093	IMP dehydrogenase/GMP reductase,Guanosine monophosphate reductase 1,IMP dehydrogenase / GMP reductase, conserved site	-	-	-	-	KOG2550	IMP dehydrogenase/GMP reductase	Nucleotide transport and metabolism	-	-	-
673264	-0.73003	-1.09514	-0.926449	-0.862898	0	IPR004820	Cytidylyltransferase,Cytidyltransferase-related	2.7.7.14	-	-	-	KOG2803	Choline phosphate cytidylyltransferase/Predicted CDP-ethanolamine synthase	Lipid transport and metabolism	-	-	-
673278	0.778273	0.553583	0.772704	1.14807	0	-	-	-	0.999	-	-	KOG1216	von Willebrand factor and related coagulation proteins	Defense mechanisms	Extracellular structures	-	-
673332	1.85452	2.48604	2.03478	2.4453	2.6834	-	-	-	0.996	-	-	KOG3017	Defense-related protein containing SCP domain	Function unknown	-	-	-
673354	0	1.8647	2.36753	0	2.59718	-	-	-	0.008	-	-	-	-	-	-	-	-
673481	1.43184	1.48625	2.11313	0	2.28661	-	-	-	-	-	-	-	-	-	-	-	-
673489	0	1.45912	0	0	1.92335	-	-	-	-	-	-	KOG4297	C-type lectin	Defense mechanisms	Signal transduction mechanisms	-	-
673538	2.37882	2.23158	2.44022	0	2.66505	IPR000719	Protein kinase, core,Serine/threonine protein kinase-related,Protein kinase, C-terminal,Tyrosine protein kinase,Serine/threonine protein kinase,Protein kinase ATP binding, conserved site,Serine/threonine protein kinase, active site,C2 calcium/lipid-binding region, CaLB,Protein kinase-like	-	-	-	-	KOG0598	Ribosomal protein S6 kinase and related proteins	Signal transduction mechanisms	General function prediction only	-	-
673611	-0.992044	0	0	0	-1.37709	-	-	-	-	-	-	-	-	-	-	-	-
673653	-2.14489	-1.55905	0	-2.19307	0	IPR002110	Ankyrin	-	-	-	-	KOG4177	Ankyrin	Cell wall/membrane/envelope biogenesis	-	-	-
673655	-1.40187	-0.929149	-1.44367	-1.50558	-1.39533	IPR001611	Leucine-rich repeat	-	-	protein binding	-	KOG0619	FOG: Leucine rich repeat	General function prediction only	-	-	-
673657	-1.3342	-1.17294	-1.18638	-1.53745	-1.41478	IPR011700	Basic leucine zipper	6.3.2.19	-	transcription factor activity,nucleus,regulation of transcription, DNA-dependent,sequence-specific DNA binding,protein dimerization activity,ubiquitin-protein ligase activity,regulation of ubiquitin-protein ligase activity,regulation of ubiquitin-protein ligase activity during meiotic cell cycle,positive regulation of ubiquitin-protein ligase activity,negative regulation of ubiquitin-protein liga…	-	KOG2806	Chitinase	Carbohydrate transport and metabolism	-	-	-
673719	2.38413	1.95808	2.324	1.63117	2.8127	-	-	-	-	-	-	KOG4415	Uncharacterized conserved protein	Function unknown	-	-	-
673735	-2.19935	-1.70398	0	0	-2.54718	-	-	-	-	-	-	-	-	-	-	-	-
673754	0	0	0	0	2.08639	-	-	-	0.995	-	-	KOG1060	Vesicle coat complex AP-3, beta subunit	Intracellular trafficking, secretion, and vesicular transport	-	-	-
673788	0	-1.77656	0	0	-2.03251	IPR000967	Zinc finger, NF-X1-type,Zinc finger, PHD-type,Zinc finger, RING-type	6.3.2.-	-	transcription factor activity,nucleus,regulation of transcription, DNA-dependent,zinc ion binding,protein binding,UDP-N-acetylmuramoylalanyl-D-glutamyl-2,6-diaminopimelate-D-alanyl-D-alanine ligase activity,ribosomal S6-glutamic acid ligase activity,coenzyme F420-0 gamma-glutamyl ligase activity,coenzyme F420-2 alpha-glutamyl ligase activity	-	KOG1952	Transcription factor NF-X1, contains NFX-type Zn2+-binding and R3H domains	Transcription	-	-	-
673833	-1.21656	0	0	0	0	-	-	6.3.2.19	0.969	ubiquitin-protein ligase activity,regulation of ubiquitin-protein ligase activity,regulation of ubiquitin-protein ligase activity during meiotic cell cycle,positive regulation of ubiquitin-protein ligase activity,negative regulation of ubiquitin-protein ligase activity	-	KOG2806	Chitinase	Carbohydrate transport and metabolism	-	-	-
673845	1.40705	1.17358	1.88455	1.5937	2.38714	IPR002068	Heat shock protein Hsp20,HSP20-like chaperone	-	-	-	-	KOG0710	Molecular chaperone (small heat-shock protein Hsp26/Hsp42)	Posttranslational modification, protein turnover, chaperones	-	-	-
673887	0	1.29255	1.60401	0	2.13024	-	-	-	-	-	-	-	-	-	-	-	-
673900	-2.13657	-1.78443	-1.79627	-1.8154	-1.71527	IPR014867	Spore coat protein CotH	-	-	-	-	-	-	-	-	-	-
673963	-1.23591	-1.04946	0	-1.06669	0	IPR001002	Chitin-binding, type 1,Leucine-rich repeat,Leucine-rich repeat, typical subtype,Phosphotransferase system, HPr serine phosphorylation site	4.6.1.1	0.977	chitin binding,protein binding,sugar:hydrogen symporter activity,phosphoenolpyruvate-dependent sugar phosphotransferase system,adenylate cyclase activity,calcium- and calmodulin-responsive adenylate cyclase activity	CBM18-CBM18		FOG: Leucine rich repeat	General function prediction only	-	-	-
673976	0	2.39055	2.60429	0	2.95683	-	-	-	-	-	-	-	-	-	-	-	-
674015	0	0	0	0	1.23771	-	-	-	0.999	-	-	KOG4297	C-type lectin	Defense mechanisms	Signal transduction mechanisms	-	-
674023	0	0	4.74749	0	0	-	-	2.3.1.48	-	histone acetyltransferase activity	-	KOG4198	RNA-binding Ran Zn-finger protein and related proteins	General function prediction only	-	-	-
674028	-2.22277	0	0	-2.50089	0	IPR005635	Inner centromere protein, ARK binding region	6.3.2.19	-	ubiquitin-protein ligase activity,regulation of ubiquitin-protein ligase activity,regulation of ubiquitin-protein ligase activity during meiotic cell cycle,positive regulation of ubiquitin-protein ligase activity,negative regulation of ubiquitin-protein ligase activity	-	KOG0946	ER-Golgi vesicle-tethering protein p115	Intracellular trafficking, secretion, and vesicular transport	-	-	-
674214	1.56719	1.36787	2.06406	1.36846	2.18188	IPR002110	Ankyrin	6.5.1.1	-	DNA ligase (ATP) activity	-	KOG4415	Uncharacterized conserved protein	Function unknown	-	-	-
674222	1.48495	1.76679	1.76436	0	1.82274	-	-	-	-	-	-	-	-	-	-	-	-
674305	-1.13741	-0.830116	0	-1.15457	0	IPR001296	Glycosyl transferase, group 1	-	-	biosynthetic process	GT4		N-acetylglucosaminyltransferase complex, subunit PIG-A/SPT14, required for phosphatidylinositol biosynthesis/Sulfolipid synthase	Cell wall/membrane/envelope biogenesis	Posttranslational modification, protein turnover, chaperones	Lipid transport and metabolism	-
674327	0	-1.95902	0	0	0	IPR001452	Src homology-3,BAR,Variant SH3	6.3.2.19	-	protein binding,cytoplasm,ubiquitin-protein ligase activity,regulation of ubiquitin-protein ligase activity,regulation of ubiquitin-protein ligase activity during meiotic cell cycle,positive regulation of ubiquitin-protein ligase activity,negative regulation of ubiquitin-protein ligase activity	-	KOG4348	Adaptor protein CMS/SETA	Signal transduction mechanisms	-	-	-
674336	-1.81932	-2.20308	-2.61379	-2.14442	-2.10031	IPR009009	Barwin-related endoglucanase	-	-	-	-	KOG4157	beta-1,6-N-acetylglucosaminyltransferase, contains WSC domain	Posttranslational modification, protein turnover, chaperones	Carbohydrate transport and metabolism	-	-
674402	0	0	1.75924	0	0	-	-	-	0.83	-	-	-	-	-	-	-	-
674466	0	0	0	-1.55687	0	IPR007230	Peptidase S59, nucleoporin	-	-	nuclear pore,transport	-	KOG0845	Nuclear pore complex, Nup98 component (sc Nup145/Nup100/Nup116)	Nuclear structure	Intracellular trafficking, secretion, and vesicular transport	-	-
674515	0	-1.31001	0	0	0	IPR001002	Chitin-binding, type 1,Glycoside hydrolase, family 18, catalytic domain,Chitinase II,Glycoside hydrolase, chitinase active site,Glycoside hydrolase, catalytic core	-	0.205	chitin binding,hydrolase activity, hydrolyzing O-glycosyl compounds,carbohydrate metabolic process,chitinase activity,chitin catabolic process	CBM18-CBM18-CBM18-GH18		Ca2+-modulated nonselective cation channel polycystin	Signal transduction mechanisms	Inorganic ion transport and metabolism	-	-
674525	0	1.02144	0	0	0	IPR000337	GPCR, family 3,Concanavalin A-like lectin/glucanase	6.3.2.19	0.42	G-protein coupled receptor protein signaling pathway,metabotropic glutamate, GABA-B-like receptor activity,integral to membrane,ubiquitin-protein ligase activity,regulation of ubiquitin-protein ligase activity,regulation of ubiquitin-protein ligase activity during meiotic cell cycle,positive regulation of ubiquitin-protein ligase activity,negative regulation of ubiquitin-protein ligase activity	-	KOG1056	Glutamate-gated metabotropic ion channel receptor subunit GRM2 and related subunits, G-protein coupled receptor superfamily	Signal transduction mechanisms	Inorganic ion transport and metabolism	-	-
674561	0	0	0	0	1.97435	IPR013032	EGF-like region, conserved site	-	-	-	-	-	-	-	-	-	-
674701	0	-1.27993	0	0	-1.82227	-	-	-	-	-	-	KOG4415	Uncharacterized conserved protein	Function unknown	-	-	-
674730	1.80076	1.59323	0	0	2.08335	IPR002048	Calcium-binding EF-hand	-	-	calcium ion binding	-	KOG0027	Calmodulin and related proteins (EF-Hand superfamily)	Signal transduction mechanisms	-	-	-
674741	0	-1.59882	0	0	0	-	-	-	-	-	-	-	-	-	-	-	-
674769	0	-1.88022	0	0	0	IPR000772	Ricin B lectin,Ricin B-related lectin,Glycoside hydrolase, catalytic core	-	0.992	-	GH39-CBM13		Chitinase	Carbohydrate transport and metabolism	-	-	-
674801	0	-0.951595	-1.58821	-1.43967	-1.18949	-	-	-	0.975	-	-	-	-	-	-	-	-
674805	0	0	0	0	2.45186	IPR001356	Homeobox,Homeodomain-like	2.7.1.37	-	transcription factor activity,nucleus,regulation of transcription, DNA-dependent,sequence-specific DNA binding	-	KOG0490	Transcription factor, contains HOX domain	General function prediction only	-	-	-
674819	0	0	0	0	3.47272	-	-	-	-	-	-	KOG2693	Putative zinc transporter	Inorganic ion transport and metabolism	-	-	-
674871	-1.74783	-2.05365	-1.68013	-1.8788	-2.12932	IPR002883	Dockerin, cellulose-binding family V,Spore coat protein CotH,Peptidase, cysteine peptidase active site,Dockering, cellulose docking	-	-	cysteine-type endopeptidase activity,proteolysis,hydrolase activity, hydrolyzing O-glycosyl compounds,carbohydrate metabolic process	DOC2-DOC2		-	-	-	-	-
674891	-1.16551	-1.19956	0	0	0	-	-	-	-	transmembrane receptor protein serine/threonine kinase activity,3-phosphoinositide-dependent protein kinase activity,DNA-dependent protein kinase activity,AMP-activated protein kinase activity,casein kinase activity,casein kinase I activity,cyclic nucleotide-dependent protein kinase activity,eukaryotic translation initiation factor 2alpha kinase activity,galactosyltransferase-associated kinase ac…	-	KOG2806	Chitinase	Carbohydrate transport and metabolism	-	-	-
674955	1.56181	1.21334	1.75263	1.24993	1.95692	IPR003117	cAMP-dependent protein kinase, regulatory subunit, type I/II alpha/beta	-	-	signal transduction,cAMP-dependent protein kinase regulator activity	-	KOG2266	Chromatin-associated protein Dek and related proteins, contains SAP DNA binding domain	Chromatin structure and dynamics	-	-	-
674996	0	0	0	0	1.77965	-	-	-	-	-	-	-	-	-	-	-	-
675011	1.22027	1.17216	1.66652	1.21672	1.72726	IPR001440	Tetratricopeptide TPR-1,CS,Tetratricopeptide TPR2,Tetratricopeptide region,CS domain,Inorganic pyrophosphatase,HSP20-like chaperone	-	-	magnesium ion binding,inorganic diphosphatase activity,cytoplasm,phosphate metabolic process	-	KOG1124	FOG: TPR repeat	General function prediction only	-	-	-
675157	0	1.32178	0	0	1.8533	IPR001356	Homeobox,Homeodomain-like	2.7.1.37	-	transcription factor activity,nucleus,regulation of transcription, DNA-dependent,sequence-specific DNA binding	-	KOG0490	Transcription factor, contains HOX domain	General function prediction only	-	-	-
675180	1.78918	2.58178	2.8258	2.35903	2.72648	IPR002048	Calcium-binding EF-hand,Cecropin	3.1.2.15	-	extracellular region,calcium ion binding,ubiquitin thiolesterase activity	-	KOG4415	Uncharacterized conserved protein	Function unknown	-	-	-
675185	-2.71855	-1.97674	0	0	0	IPR008010	Protein of unknown function DUF747, CMV receptor	-	-	-	-	KOG2490	Predicted membrane protein	Function unknown	-	-	-
675205	-1.19821	-1.20336	-1.13602	-1.16363	-1.09046	IPR008979	Galactose-binding like,Barwin-related endoglucanase	-	0.992	-	-	-	-	-	-	-	-
675230	1.78077	1.64611	2.18138	1.57139	2.29657	-	-	-	-	-	-	-	-	-	-	-	-
675237	1.14041	1.14507	1.31222	0	1.1893	IPR014045	Protein phosphatase 2C, N-terminal,Protein phosphatase 2C-related	-	-	catalytic activity	-	KOG0697	Protein phosphatase 1B (formerly 2C)	Signal transduction mechanisms	-	-	-
675284	0	-1.03861	0	0	0	IPR002110	Ankyrin	-	-	-	-	KOG0522	Ankyrin repeat protein	General function prediction only	-	-	-
675337	0	0	0	0	3.82021	IPR006059	Bacterial extracellular solute-binding, family 1	-	-	transporter activity,transport	-	-	-	-	-	-	-
675362	0	-2.63777	0	0	-3.36025	-	-	2.7.8.17	-	UDP-N-acetylglucosamine-lysosomal-enzyme N-acetylglucosaminephosphotransferase activity	-	-	-	-	-	-	-
675394	0	0	0	0	1.84805	IPR001564	Nucleoside diphosphate kinase, core,Dpy-30	2.7.4.6	-	nucleoside diphosphate kinase activity,ATP binding,GTP biosynthetic process,UTP biosynthetic process,CTP biosynthetic process	-	KOG0888	Nucleoside diphosphate kinase	Nucleotide transport and metabolism	-	-	-
675410	0	-1.94157	0	0	0	IPR002048	Calcium-binding EF-hand	-	0.633	calcium ion binding	-	-	-	-	-	-	-
675424	1.39765	1.1171	1.43625	0	1.44794	IPR002018	Carboxylesterase, type B	-	0.909	-	-	KOG1516	Carboxylesterase and related proteins	General function prediction only	-	-	-
675528	1.57332	1.38705	2.41711	0	1.85225	IPR006077	Vinculin/alpha-catenin	3.6.4.1	-	structural molecule activity,cell adhesion,actin cytoskeleton,myosin ATPase activity	-	KOG3681	Alpha-catenin	Extracellular structures	-	-	-
675545	2.03786	2.20569	3.20281	2.10764	2.73133	IPR002068	Heat shock protein Hsp20,HSP20-like chaperone	2.7.1.-	-	phosphofructokinase activity,phosphorylase kinase regulator activity,cobinamide kinase activity,phosphatidylinositol phosphate kinase activity,cyclin-dependent protein kinase regulator activity,phenol kinase activity,cyclin-dependent protein kinase activating kinase regulator activity,inositol tetrakisphosphate 2-kinase activity,phosphoinositide 3-kinase activity,eukaryotic elongation factor-2 ki…	-	KOG0710	Molecular chaperone (small heat-shock protein Hsp26/Hsp42)	Posttranslational modification, protein turnover, chaperones	-	-	-
675549	0	0	2.64092	2.15149	2.98363	IPR002068	Heat shock protein Hsp20,HSP20-like chaperone	-	-	-	-	KOG0710	Molecular chaperone (small heat-shock protein Hsp26/Hsp42)	Posttranslational modification, protein turnover, chaperones	-	-	-
675559	0	1.23314	0	0	0	IPR000504	RNA recognition motif, RNP-1	-	-	nucleic acid binding	-	KOG4205	RNA-binding protein musashi/mRNA cleavage and polyadenylation factor I complex, subunit HRP1	RNA processing and modification	-	-	-
675562	0	0	3.87184	0	4.25354	IPR002068	Heat shock protein Hsp20,HSP20-like chaperone	-	-	-	-	-	-	-	-	-	-
675564	0	0	2.84465	2.1622	3.39757	IPR002068	Heat shock protein Hsp20,HSP20-like chaperone	-	-	-	-	KOG0710	Molecular chaperone (small heat-shock protein Hsp26/Hsp42)	Posttranslational modification, protein turnover, chaperones	-	-	-
675610	0	-0.705755	0	0	-1.03259	-	-	6.3.2.19	-	ubiquitin-protein ligase activity,regulation of ubiquitin-protein ligase activity,regulation of ubiquitin-protein ligase activity during meiotic cell cycle,positive regulation of ubiquitin-protein ligase activity,negative regulation of ubiquitin-protein ligase activity	-	KOG2660	Locus-specific chromosome binding proteins	Function unknown	-	-	-
675624	1.60267	1.70356	2.51533	1.95315	2.99482	IPR002068	Heat shock protein Hsp20,HSP20-like chaperone	-	-	-	-	KOG0710	Molecular chaperone (small heat-shock protein Hsp26/Hsp42)	Posttranslational modification, protein turnover, chaperones	-	-	-
675625	0	0	0	0	-2.57753	IPR000337	GPCR, family 3	-	0.538	G-protein coupled receptor protein signaling pathway,metabotropic glutamate, GABA-B-like receptor activity,integral to membrane	-	-	-	-	-	-	-
675680	3.69629	3.46879	4.28214	0	4.10645	IPR001764	Glycoside hydrolase, family 3, N-terminal,Glycoside hydrolase, family 3, C-terminal,Glycoside hydrolase, catalytic core	-	0.998	hydrolase activity, hydrolyzing O-glycosyl compounds,carbohydrate metabolic process	GH3		-	-	-	-	-
675698	0	-1.78159	0	0	0	IPR005576	RNA polymerase Rpb7, N-terminal	2.7.7.6	-	DNA-directed RNA polymerase activity,transcription,DNA-directed RNA polymerase I activity,DNA-directed RNA polymerase II activity,DNA-directed RNA polymerase III activity,RNA polymerase activity	-	KOG4134	DNA-dependent RNA polymerase I	Transcription	-	-	-
675707	-1.01896	-0.758478	-1.2807	0	0	IPR008963	Purple acid phosphatase-like, N-terminal	-	1	acid phosphatase activity,metal ion binding	-	-	-	-	-	-	-
675766	0	1.08659	0	0	1.22752	IPR008828	Stress-activated map kinase interacting 1	3.2.2.-	-	purine-specific mismatch base pair DNA N-glycosylase activity,uracil DNA N-glycosylase activity,single-strand selective uracil DNA N-glycosylase activity,DNA N-glycosylase activity,DNA-3-methyladenine glycosylase III activity	-	KOG3739	Stress-activated MAP kinase-interacting protein, Sin1p	Signal transduction mechanisms	-	-	-
675797	1.43079	1.47293	2.16291	1.44711	2.40162	-	-	-	-	-	-	-	-	-	-	-	-
675801	0	0	0	0	2.21268	-	-	-	-	-	-	-	-	-	-	-	-
675824	0	0	2.59341	2.30441	2.45466	IPR001327	Pyridine nucleotide-disulphide oxidoreductase, NAD-binding region,FAD-dependent pyridine nucleotide-disulphide oxidoreductase,Acyl-CoA N-acyltransferase	2.7.1.37	-	oxidoreductase activity,FAD binding	-	KOG4246	Predicted DNA-binding protein, contains SAP domain	General function prediction only	-	-	-
675854	0	-0.984703	0	0	-1.30092	IPR014867	Spore coat protein CotH	-	0.456	-	-	-	-	-	-	-	-
675979	0	-1.02515	0	0	0	IPR006046	Glycoside hydrolase family 13,Glycosyl hydrolase, family 13, catalytic region,Alpha-amylase, C-terminal all beta,Glycosyl hydrolase, family 13, subfamily, catalytic region,Glycoside hydrolase, catalytic core	3.2.1.1	-	catalytic activity,carbohydrate metabolic process,cation binding,alpha-amylase activity	GH13_28		Alpha-amylase	Carbohydrate transport and metabolism	-	-	-
675993	0	1.31871	1.80713	0	0	-	-	6.3.2.19	-	ubiquitin-protein ligase activity,regulation of ubiquitin-protein ligase activity,regulation of ubiquitin-protein ligase activity during meiotic cell cycle,positive regulation of ubiquitin-protein ligase activity,negative regulation of ubiquitin-protein ligase activity	-	KOG4593	Mitotic checkpoint protein MAD1	Cell cycle control, cell division, chromosome partitioning	-	-	-
676040	-2.07755	-1.36565	0	0	0	IPR012978	Region of unknown function, NUC173,Armadillo-type fold	-	-	binding	-	KOG1248	Uncharacterized conserved protein	Function unknown	-	-	-
676104	0	-0.731391	-1.04619	0	-0.999649	-	-	-	-	-	-	-	-	-	-	-	-
676210	1.96496	1.90297	0	0	2.84597	-	-	-	-	-	-	KOG0118	FOG: RRM domain	General function prediction only	-	-	-
676221	1.7273	1.88969	2.02796	0	2.33199	IPR002130	Peptidyl-prolyl cis-trans isomerase, cyclophilin-type,Cyclophilin-like	5.2.1.8	-	peptidyl-prolyl cis-trans isomerase activity,protein folding,cyclophilin,FK506-sensitive peptidyl-prolyl cis-trans isomerase,cyclophilin-type peptidyl-prolyl cis-trans isomerase activity	-	KOG0880	Peptidyl-prolyl cis-trans isomerase	Posttranslational modification, protein turnover, chaperones	-	-	-
676330	1.30933	1.32775	1.82088	1.25102	1.81493	-	-	-	-	-	-	KOG4415	Uncharacterized conserved protein	Function unknown	-	-	-
676343	0	-1.24094	0	0	0	IPR014867	Spore coat protein CotH	-	0.998	-	-	-	-	-	-	-	-
676389	-1.64149	0	0	-1.97192	0	-	-	6.3.2.19	-	ubiquitin-protein ligase activity,regulation of ubiquitin-protein ligase activity,regulation of ubiquitin-protein ligase activity during meiotic cell cycle,positive regulation of ubiquitin-protein ligase activity,negative regulation of ubiquitin-protein ligase activity	-	KOG1835	Uncharacterized conserved protein	Function unknown	-	-	-
676437	1.30873	0	1.71878	0	1.63736	IPR002883	Dockerin, cellulose-binding family V,Spore coat protein CotH,Dockering, cellulose docking	-	-	hydrolase activity, hydrolyzing O-glycosyl compounds,carbohydrate metabolic process	DOC2-DOC2		Thioredoxin, nucleoredoxin and related proteins	General function prediction only	-	-	-
676467	2.30355	2.09153	2.5812	0	2.31089	-	-	-	-	-	-	-	-	-	-	-	-
676565	0	-1.08193	0	0	0	-	-	-	-	-	-	KOG2654	Uncharacterized conserved protein	Function unknown	-	-	-
676761	-1.1576	0	0	0	-1.24532	IPR006813	Glycosyl transferase, family 17	-	-	beta-1,4-mannosylglycoprotein 4-beta-N-acetylglucosaminyltransferase activity,protein amino acid N-linked glycosylation,membrane	GT17		-	-	-	-	-
676766	0	0	0	1.34596	0	IPR003604	Zinc finger, U1-type,Zinc finger, C2H2-type matrin,Zinc finger, C2H2-type	-	-	nucleic acid binding,nucleus,zinc ion binding,intracellular	-	KOG4727	U1-like Zn-finger protein	General function prediction only	-	-	-
676834	0	0	0	0	-1.32193	-	-	2.7.1.37	-	-	-	-	-	-	-	-	-
676839	-2.67748	0	0	0	-2.48028	IPR001993	Mitochondrial substrate carrier	-	-	binding,transport,membrane	-	KOG0760	Mitochondrial carrier protein MRS3/4	Energy production and conversion	-	-	-
676846	0	0	3.23482	0	2.99024	IPR001841	Zinc finger, RING-type,Zinc finger, CHY-type,2-oxo acid dehydrogenase, lipoyl-binding site	-	-	protein binding,zinc ion binding	-	KOG1940	Zn-finger protein	General function prediction only	-	-	-
676854	0	1.05196	0	0	0	IPR012476	GLE1-like	-	-	nuclear pore,poly(A)+ mRNA export from nucleus	-	KOG2412	Nuclear-export-signal (NES)-containing protein/polyadenylated-RNA export factor	RNA processing and modification	-	-	-
676895	-1.15086	0	0	0	0	IPR000719	Protein kinase, core,Serine/threonine protein kinase-related,Serine/threonine protein kinase,Protein kinase ATP binding, conserved site,Serine/threonine protein kinase, active site,Protein kinase-like	-	-	protein kinase activity,ATP binding,protein amino acid phosphorylation,protein serine/threonine kinase activity,protein kinase CK2 activity	-	KOG1164	Casein kinase (serine/threonine/tyrosine protein kinase)	Signal transduction mechanisms	-	-	-
676948	0	0	0	0	2.2447	-	-	3.6.4.1	-	myosin ATPase activity	-	KOG4415	Uncharacterized conserved protein	Function unknown	-	-	-
677155	0	1.1311	0	0	1.46516	IPR016024	Armadillo-type fold	-	-	binding	-	KOG4035	Coeffector of mDia Rho GTPase, regulates actin polymerization and cell adhesion turnover	Signal transduction mechanisms	Cytoskeleton	-	-
677192	0	1.2723	1.40878	0	2.03151	IPR000008	C2 calcium-dependent membrane targeting,Copine,von Willebrand factor, type A,C2 calcium/lipid-binding region, CaLB	-	-	-	-	KOG1327	Copine	Signal transduction mechanisms	-	-	-
677298	0	0	0	0	1.59783	-	-	-	-	-	-	-	-	-	-	-	-
677355	0	0	-2.35806	0	0	-	-	-	0.983	-	-	-	-	-	-	-	-
677370	0	0	0	0	-1.31015	IPR014030	Beta-ketoacyl synthase, N-terminal,Phosphopantetheine-binding,Beta-ketoacyl synthase, C-terminal,Acyl carrier protein-like,Acyl transferase/acyl hydrolase/lysophospholipase,Thiolase-like	-	-	cofactor binding,metabolic process,catalytic activity	-	KOG1202	Animal-type fatty acid synthase and related proteins	Lipid transport and metabolism	-	-	-
677396	0	0	0	0	3.99792	IPR014867	Spore coat protein CotH	-	0.945	-	-	-	-	-	-	-	-
677501	0	1.16954	0	0	0	IPR001680	WD40 repeat,WD40 repeat-like	-	-	-	-	KOG2394	WD40 protein DMR-N9	General function prediction only	-	-	-
677523	0	2.58834	0	3.01168	4.27219	IPR001054	Adenylyl cyclase class-3/4/guanylyl cyclase,Vpu protein, cytoplasmic	6.3.2.19	-	intracellular signaling cascade,cyclic nucleotide biosynthetic process,phosphorus-oxygen lyase activity,membrane,release of virus from host,ubiquitin-protein ligase activity,regulation of ubiquitin-protein ligase activity,regulation of ubiquitin-protein ligase activity during meiotic cell cycle,positive regulation of ubiquitin-protein ligase activity,negative regulation of ubiquitin-protein ligas…	-	KOG1015	Transcription regulator XNP/ATRX, DEAD-box superfamily	Transcription	-	-	-
677604	0	0.949933	0	0	1.17687	-	-	-	-	-	-	-	-	-	-	-	-
677706	1.12395	1.08615	1.25211	1.44995	1.49554	IPR002883	Dockerin, cellulose-binding family V,Pectin lyase fold/virulence factor,Dockering, cellulose docking	-	0.986	hydrolase activity, hydrolyzing O-glycosyl compounds,carbohydrate metabolic process	DOC2-DOC2-GH141		-	-	-	-	-
677713	0	0	0	1.40986	0	-	-	-	-	-	-	-	-	-	-	-	-
677728	0	-1.96599	0	0	0	-	-	2.7.1.37	-	-	-	KOG3803	Transcription factor containing C2HC type Zn finger	Transcription	-	-	-
677756	0	2.07209	0	0	2.39278	-	-	-	-	-	-	KOG2030	Predicted RNA-binding protein	General function prediction only	-	-	-
677808	0.980151	1.08949	1.56451	1.60389	1.43229	IPR006101	Glycoside hydrolase, family 2,Ricin B lectin,Glycoside hydrolase family 2, immunoglobulin-like beta-sandwich,Dockerin, cellulose-binding family V,Glycoside hydrolase family 2, TIM barrel,Glycoside hydrolase family 2, carbohydrate-binding,Glycoside hydrolase, family 42, domain 5,LamG-like jellyroll fold,Galactose-binding like,Concanavalin A-like lectin/glucanase,Ricin B-related lectin,Glycoside hy…	-	0.945	hydrolase activity, hydrolyzing O-glycosyl compounds,carbohydrate metabolic process,beta-galactosidase activity,beta-galactosidase complex,catalytic activity,carbohydrate binding	GH2-CBM13-DOC2-DOC2		Beta-Glucuronidase GUSB (glycosylhydrolase superfamily 2)	Carbohydrate transport and metabolism	-	-	-
677813	1.16266	1.25525	1.5245	1.69267	1.2725	IPR006101	Glycoside hydrolase, family 2,Ricin B lectin,Glycoside hydrolase family 2, immunoglobulin-like beta-sandwich,Dockerin, cellulose-binding family V,Glycoside hydrolase family 2, TIM barrel,Glycoside hydrolase family 2, carbohydrate-binding,Glycoside hydrolase, family 42, domain 5,LamG-like jellyroll fold,Galactose-binding like,Concanavalin A-like lectin/glucanase,Ricin B-related lectin,Glycoside hy…	-	0.863	hydrolase activity, hydrolyzing O-glycosyl compounds,carbohydrate metabolic process,beta-galactosidase activity,beta-galactosidase complex,catalytic activity,carbohydrate binding	GH2-CBM13-DOC2		Beta-Glucuronidase GUSB (glycosylhydrolase superfamily 2)	Carbohydrate transport and metabolism	-	-	-
677875	1.75059	0	2.03326	0	2.28861	-	-	-	-	-	-	-	-	-	-	-	-
677886	-1.71619	-1.6596	0	0	-1.5549	IPR002110	Ankyrin,BTB/POZ,BTB/POZ-like,Regulator of chromosome condensation, RCC1,Regulator of chromosome condensation/beta-lactamase-inhibitor protein II,BTB/POZ fold	6.3.2.19	-	protein binding,ubiquitin-protein ligase activity,regulation of ubiquitin-protein ligase activity,regulation of ubiquitin-protein ligase activity during meiotic cell cycle,positive regulation of ubiquitin-protein ligase activity,negative regulation of ubiquitin-protein ligase activity	-	KOG0783	Uncharacterized conserved protein, contains ankyrin and BTB/POZ domains	Function unknown	-	-	-
677928	0	0	0	0	1.73368	IPR002068	Heat shock protein Hsp20,HSP20-like chaperone	-	-	-	-	KOG0710	Molecular chaperone (small heat-shock protein Hsp26/Hsp42)	Posttranslational modification, protein turnover, chaperones	-	-	-
677929	1.82268	2.23828	3.16536	2.12259	3.43101	IPR002068	Heat shock protein Hsp20,HSP20-like chaperone	-	-	-	-	KOG0710	Molecular chaperone (small heat-shock protein Hsp26/Hsp42)	Posttranslational modification, protein turnover, chaperones	-	-	-
677930	0	0	1.83663	0	2.06755	IPR002068	Heat shock protein Hsp20,HSP20-like chaperone	2.7.1.37	-	-	-	KOG0710	Molecular chaperone (small heat-shock protein Hsp26/Hsp42)	Posttranslational modification, protein turnover, chaperones	-	-	-
677931	0	0	0	0	2.92059	IPR002068	Heat shock protein Hsp20,HSP20-like chaperone	-	-	-	-	KOG0710	Molecular chaperone (small heat-shock protein Hsp26/Hsp42)	Posttranslational modification, protein turnover, chaperones	-	-	-
677944	0	0	0	0	2.51146	IPR004835	Fungal chitin synthase	2.4.1.16	-	transferase activity, transferring hexosyl groups,chitin synthase activity	GT2		Chitin synthase/hyaluronan synthase (glycosyltransferases)	Cell wall/membrane/envelope biogenesis	-	-	-
678011	0	0	0	0	1.77404	IPR001611	Leucine-rich repeat,Leucine-rich repeat, typical subtype	-	0.994	protein binding	-	KOG0619	FOG: Leucine rich repeat	General function prediction only	-	-	-
678032	-1.62764	-1.24408	0	0	0	-	-	-	-	-	-	KOG4476	Gluconate transport-inducing protein	Signal transduction mechanisms	Carbohydrate transport and metabolism	-	-
678035	2.24561	1.81764	2.3455	0	2.32856	IPR003579	Ras small GTPase, Rab type	-	-	GTP binding,small GTPase mediated signal transduction,protein transport	-	KOG0078	GTP-binding protein SEC4, small G protein superfamily, and related Ras family GTP-binding proteins	Signal transduction mechanisms	Intracellular trafficking, secretion, and vesicular transport	-	-
678048	0	3.85307	0	0	4.15483	IPR015141	Phospholipase A2, prokaryotic/fungal,Phospholipase A2	-	0.99	-	-	KOG1437	Fasciclin and related adhesion glycoproteins	Cell wall/membrane/envelope biogenesis	Extracellular structures	-	-
678075	2.66683	2.13592	3.73892	2.74934	3.90473	IPR016024	Armadillo-type fold	-	0.804	binding	-	KOG1878	Nuclear receptor coregulator SMRT/SMRTER, contains Myb-like domains	Transcription	-	-	-
678084	2.31319	2.02164	2.1566	0	2.65964	IPR010736	Protein of unknown function DUF1309	-	-	-	-	-	-	-	-	-	-
678109	-1.17594	0	0	0	0	IPR011700	Basic leucine zipper	-	-	transcription factor activity,nucleus,regulation of transcription, DNA-dependent,sequence-specific DNA binding,protein dimerization activity,transmembrane receptor protein serine/threonine kinase activity,3-phosphoinositide-dependent protein kinase activity,DNA-dependent protein kinase activity,AMP-activated protein kinase activity,casein kinase activity,casein kinase I activity,cyclic nucleotide…	-	KOG2744	DNA-binding proteins Bright/BRCAA1/RBP1 and related proteins containing BRIGHT domain	Transcription	-	-	-
678114	1.58254	0	0	0	2.14189	IPR000637	HMG-I and HMG-Y, DNA-binding,High mobility group proteins HMG-I and HMG-Y,CCAAT-binding transcription factor, subunit B	-	-	chromatin,DNA binding,nucleus,regulation of transcription, DNA-dependent,transcription factor activity	-	KOG0796	Spliceosome subunit	RNA processing and modification	-	-	-
678143	-1.62969	0	0	0	0	IPR012547	Protein of unknown function DUF1703	-	-	-	-	-	-	-	-	-	-
678166	0	1.28525	1.70527	0	1.7275	IPR001611	Leucine-rich repeat,Leucine-rich repeat, typical subtype	-	0.992	protein binding	-	KOG0619	FOG: Leucine rich repeat	General function prediction only	-	-	-
678222	0	2.07478	0	0	0	IPR000719	Protein kinase, core,Serine/threonine protein kinase-related,Forkhead-associated,Tyrosine protein kinase,Serine/threonine protein kinase,Protein kinase ATP binding, conserved site,Serine/threonine protein kinase, active site,SMAD/FHA domain,Protein kinase-like	-	-	protein kinase activity,ATP binding,protein amino acid phosphorylation,protein-tyrosine kinase activity,protein serine/threonine kinase activity,calmodulin-dependent protein kinase activity	-	KOG0615	Serine/threonine protein kinase Chk2 and related proteins	Cell cycle control, cell division, chromosome partitioning	-	-	-
678282	0	0	0	0	-2.44155	-	-	4.6.1.2	-	guanylate cyclase activity,receptor guanylate cyclase activity	-	KOG4574	RNA-binding protein (contains RRM and Pumilio-like repeats)	General function prediction only	-	-	-
678357	-1.38698	-1.19116	0	-1.62399	0	IPR002110	Ankyrin	-	-	-	-	KOG0504	FOG: Ankyrin repeat	General function prediction only	-	-	-
678434	2.12782	1.70629	2.03734	0	2.11921	IPR001440	Tetratricopeptide TPR-1,Tetratricopeptide region	6.3.2.19	-	ubiquitin-protein ligase activity,regulation of ubiquitin-protein ligase activity,regulation of ubiquitin-protein ligase activity during meiotic cell cycle,positive regulation of ubiquitin-protein ligase activity,negative regulation of ubiquitin-protein ligase activity	-	KOG1124	FOG: TPR repeat	General function prediction only	-	-	-
678574	0	0	1.75005	0	0	-	-	-	0.997	-	-	-	-	-	-	-	-
678665	-1.00297	0	0	-1.15259	0	-	-	2.7.7.7	-	DNA-directed DNA polymerase activity,DNA polymerase activity	-	KOG2992	Nucleolar GTPase/ATPase p130	Nuclear structure	-	-	-
678682	-1.11132	-0.753998	0	0	0	IPR000504	RNA recognition motif, RNP-1	6.3.2.19	-	nucleic acid binding,ubiquitin-protein ligase activity,regulation of ubiquitin-protein ligase activity,regulation of ubiquitin-protein ligase activity during meiotic cell cycle,positive regulation of ubiquitin-protein ligase activity,negative regulation of ubiquitin-protein ligase activity	-	KOG2806	Chitinase	Carbohydrate transport and metabolism	-	-	-
678702	0	0	4.03348	3.20917	3.53883	IPR000209	Peptidase S8 and S53, subtilisin, kexin, sedolisin	3.4.21.48	0.407	subtilase activity,proteolysis,cerevisin activity	CBM18		Subtilisin-related protease/Vacuolar protease B	Posttranslational modification, protein turnover, chaperones	-	-	-
678787	1.85028	1.59478	1.81121	1.28863	2.2613	-	-	-	1	-	-	KOG4157	beta-1,6-N-acetylglucosaminyltransferase, contains WSC domain	Posttranslational modification, protein turnover, chaperones	Carbohydrate transport and metabolism	-	-
678813	2.12819	2.17413	3.52008	2.87971	3.76751	IPR016024	Armadillo-type fold	-	0.9	binding	-	KOG1878	Nuclear receptor coregulator SMRT/SMRTER, contains Myb-like domains	Transcription	-	-	-
678882	0	-0.907871	0	0	-1.05859	IPR009327	Protein of unknown function DUF985,Cupin, RmlC-type	-	-	-	-	-	-	-	-	-	-
679272	0	0	0	0	1.73813	IPR001440	Tetratricopeptide TPR-1,Tetratricopeptide region	6.3.2.19	-	ubiquitin-protein ligase activity,regulation of ubiquitin-protein ligase activity,regulation of ubiquitin-protein ligase activity during meiotic cell cycle,positive regulation of ubiquitin-protein ligase activity,negative regulation of ubiquitin-protein ligase activity	-	KOG1124	FOG: TPR repeat	General function prediction only	-	-	-
696654	1.84861	1.69997	1.80717	1.163	2.78125	-	-	-	-	-	-	KOG0260	RNA polymerase II, large subunit	Transcription	-	-	-
696662	2.0952	0	0	0	2.5585	IPR008805	RIB43A	-	-	-	-	KOG4415	Uncharacterized conserved protein	Function unknown	-	-	-
696693	0	0	0	0	-1.88925	-	-	-	-	-	-	-	-	-	-	-	-
696694	-1.19916	0	0	0	0	IPR005036	Putative phosphatase regulatory subunit	6.3.2.19	-	-	CBM21		Chitinase	Carbohydrate transport and metabolism	-	-	-
696698	0	0	0	0	1.64073	-	-	-	-	-	-	-	-	-	-	-	-
696725	0	0	0	0	2.6938	IPR016024	Armadillo-type fold	-	-	-	-	KOG3803	Transcription factor containing C2HC type Zn finger	Transcription	-	-	-
696731	1.31361	0.976096	0	1.37523	1.25084	IPR001150	Formate C-acetyltransferase glycine radical,Pyruvate formate-lyase, PFL,Formate acetyltransferase	-	-	-	-	-	-	-	-	-	-
696746	-0.978679	-1.00329	0	0	0	IPR002119	Histone H2A,Histone core,Histone-fold	-	-	-	-	KOG1756	Histone 2A	Chromatin structure and dynamics	-	-	-
696755	0	0	0	-1.00563	0	-	-	-	-	-	-	-	-	-	-	-	-
696795	-1.19322	-1.35002	-1.14133	-1.01314	-1.14464	-	-	-	-	-	-	KOG2806	Chitinase	Carbohydrate transport and metabolism	-	-	-
696812	0	-1.03227	0	0	-1.10386	-	-	-	-	-	-	-	-	-	-	-	-
696832	-1.18678	-1.33919	0	-1.62641	0	IPR010491	PRP1 splicing factor, N-terminal,RNA-processing protein, HAT helix,Tetratricopeptide region	-	-	-	-	KOG0495	HAT repeat protein	RNA processing and modification	-	-	-
696882	0	0	0	0	1.87442	-	-	-	-	-	-	-	-	-	-	-	-
696883	-1.65	-1.66472	0	-1.79952	-1.9312	-	-	-	-	-	-	KOG1806	DEAD box containing helicases	Replication, recombination and repair	-	-	-
696896	-1.54795	0	0	0	0	IPR013657	UAA transporter	-	-	-	-	KOG1581	UDP-galactose transporter related protein	Carbohydrate transport and metabolism	-	-	-
696903	0	0	0	0	1.86166	IPR000910	High mobility group box, HMG1/HMG2,High mobility group box, HMG	-	-	-	-	KOG0527	HMG-box transcription factor	Transcription	-	-	-
696904	0	0	0	0	2.23492	-	-	-	-	-	-	KOG0946	ER-Golgi vesicle-tethering protein p115	Intracellular trafficking, secretion, and vesicular transport	-	-	-
696958	-1.44618	-1.65464	-1.65169	-1.38413	-1.79954	IPR011545	DNA/RNA helicase, DEAD/DEAH box type, N-terminal,DNA/RNA helicase, C-terminal,DEAD-like helicase, N-terminal,Helicase, superfamily 1 and 2, ATP-binding,RNA helicase, DEAD-box type, Q motif,RNA helicase, ATP-dependent, DEAD-box, conserved site	-	-	-	-	KOG0335	ATP-dependent RNA helicase	RNA processing and modification	-	-	-
696995	0	1.37104	1.4991	0	1.90362	-	-	-	-	-	-	-	-	-	-	-	-
697010	-2.12691	-1.73981	0	-1.96094	-1.79661	IPR002509	Polysaccharide deacetylase,Glycoside hydrolase/deacetylase, beta/alpha-barrel	3.5.1.41	-	-	CE4		-	-	-	-	-
697017	0.97671	1.49746	1.35709	1.29576	0	IPR013069	BTB/POZ,BTB/POZ-like,Ubiquitin interacting motif,Calcium-binding EF-hand,BTB/POZ fold	6.3.2.19	-	-	-	KOG1808	AAA ATPase containing von Willebrand factor type A (vWA) domain	General function prediction only	-	-	-
697035	-1.13113	-0.748848	0	-1.00437	0	IPR000175	Sodium:neurotransmitter symporter	-	-	-	-	KOG3659	Sodium-neurotransmitter symporter	Signal transduction mechanisms	-	-	-
697045	0	1.58923	1.68427	0	0	IPR000719	Protein kinase, core,Serine/threonine protein kinase-related,Serine/threonine protein kinase,Serine/threonine protein kinase, active site,Protein kinase-like	6.3.2.19	-	-	-	KOG2744	DNA-binding proteins Bright/BRCAA1/RBP1 and related proteins containing BRIGHT domain	Transcription	-	-	-
697057	1.26343	0.912642	0	1.09096	1.15135	IPR000254	Cellulose-binding region, fungal,Armadillo-type fold	3.2.1.3	-	-	CBM1-CBM1		von Willebrand factor and related coagulation proteins	Defense mechanisms	Extracellular structures	-	-
697058	0	-1.56638	0	0	-1.73949	-	-	-	-	-	-	KOG2266	Chromatin-associated protein Dek and related proteins, contains SAP DNA binding domain	Chromatin structure and dynamics	-	-	-
697060	-1.51258	-1.77341	-1.47702	-1.83659	-2.18085	-	-	-	-	-	-	-	-	-	-	-	-
697080	-1.78693	0	0	0	0	IPR003031	Delta crystallin,Fumarate lyase,Argininosuccinate lyase,L-Aspartase-like	4.3.2.1	-	-	-	KOG1316	Argininosuccinate lyase	Amino acid transport and metabolism	-	-	-
697085	-1.69477	-1.40055	-2.24322	-1.78044	-2.24133	IPR001452	Src homology-3	-	-	-	-	KOG3775	Mitogen-activated protein kinase scaffold protein JIP	Signal transduction mechanisms	-	-	-
697108	-3.69276	-2.79499	-2.66969	-2.59817	-3.10928	-	-	-	-	-	-	-	-	-	-	-	-
697114	1.72915	1.79716	2.0991	1.478	2.33172	IPR002108	Actin-binding, cofilin/tropomyosin type	-	-	-	-	KOG3655	Drebrins and related actin binding proteins	Cytoskeleton	-	-	-
697126	1.01963	0.827619	0	0.806801	0	-	-	-	-	-	-	-	-	-	-	-	-
697138	0	0	0	0	1.77096	-	-	-	-	-	-	-	-	-	-	-	-
697139	1.27302	1.13634	0	1.33408	0	-	-	-	-	-	-	KOG1721	FOG: Zn-finger	General function prediction only	-	-	-
697271	0	1.08222	0	0	0	IPR000433	Zinc finger, ZZ-type,Homeodomain-like	-	-	-	-	KOG4582	Uncharacterized conserved protein, contains ZZ-type Zn-finger	General function prediction only	-	-	-
697283	-2.90141	0	0	0	-2.83031	-	-	-	-	-	-	-	-	-	-	-	-
697323	-2.7485	-2.1633	0	-2.11819	-1.89855	-	-	2.7.1.37	-	-	-	-	-	-	-	-	-
697336	0	0	0	0	1.50587	-	-	-	-	-	-	KOG3854	SPRT-like metalloprotease	Function unknown	-	-	-
697367	-1.00737	0	0	0	0	-	-	6.3.2.19	-	-	-	KOG4701	Chitinase	Cell wall/membrane/envelope biogenesis	-	-	-
697383	1.70889	1.61126	2.22457	0	2.14975	IPR001452	Src homology-3,Protein kinase C, phorbol ester/diacylglycerol binding,Cdc15/Fes/CIP4	-	-	-	-	KOG3565	Cdc42-interacting protein CIP4	Cytoskeleton	-	-	-
697440	-1.41283	-2.25214	-1.67752	-1.93842	-1.61842	IPR001093	IMP dehydrogenase/GMP reductase,Cystathionine beta-synthase, core,IMP dehydrogenase,IMP dehydrogenase / GMP reductase, conserved site	1.1.1.205	-	-	-	KOG2550	IMP dehydrogenase/GMP reductase	Nucleotide transport and metabolism	-	-	-
697446	1.75982	1.73992	0	0	1.77448	IPR004942	Dynein light chain-related	-	-	-	-	KOG4115	Dynein-associated protein Roadblock	Cell cycle control, cell division, chromosome partitioning	Cell motility	-	-
697485	0	-1.42948	0	0	0	IPR001093	IMP dehydrogenase/GMP reductase,Cystathionine beta-synthase, core,IMP dehydrogenase,IMP dehydrogenase / GMP reductase, conserved site	1.1.1.205	-	-	-	KOG2550	IMP dehydrogenase/GMP reductase	Nucleotide transport and metabolism	-	-	-
697486	0	-1.25169	0	0	0	IPR001093	IMP dehydrogenase/GMP reductase,Cystathionine beta-synthase, core,IMP dehydrogenase,IMP dehydrogenase / GMP reductase, conserved site	1.1.1.205	-	-	-	KOG2550	IMP dehydrogenase/GMP reductase	Nucleotide transport and metabolism	-	-	-
697487	0	-1.17948	0	-1.17778	0	IPR001093	IMP dehydrogenase/GMP reductase,Cystathionine beta-synthase, core,IMP dehydrogenase,IMP dehydrogenase / GMP reductase, conserved site	1.1.1.205	-	-	-	KOG2550	IMP dehydrogenase/GMP reductase	Nucleotide transport and metabolism	-	-	-
697503	1.69055	1.59135	2.31563	1.373	1.89913	IPR002022	Pectate lyase/Amb allergen,Pectin lyase fold/virulence factor	-	-	-	PL1		-	-	-	-	-
697581	0	1.43489	0	0	0	IPR011028	Cyclin-like	-	-	-	-	KOG0834	CDK9 kinase-activating protein cyclin T	Cell cycle control, cell division, chromosome partitioning	-	-	-
697588	1.08553	0	0	0	1.1696	IPR014045	Protein phosphatase 2C, N-terminal,Protein phosphatase 2C-related	3.1.3.16	-	-	-	KOG0698	Serine/threonine protein phosphatase	Signal transduction mechanisms	-	-	-
697598	0	-1.09722	0	0	0	IPR000254	Cellulose-binding region, fungal,Glycoside hydrolase, family 10,Glycoside hydrolase, catalytic core	-	-	-	GH10-CBM1		Collagens (type IV and type XIII), and related proteins	Extracellular structures	-	-	-
697603	0	-1.09482	-1.15883	-1.03488	0	IPR000254	Cellulose-binding region, fungal,Glycoside hydrolase, family 11,Concanavalin A-like lectin/glucanase	-	-	-	GH11-CBM1		Collagens (type IV and type XIII), and related proteins	Extracellular structures	-	-	-
697629	0	-1.38354	0	0	0	IPR003095	Heat shock protein DnaJ,Heat shock protein DnaJ, N-terminal	-	-	-	-	KOG0691	Molecular chaperone (DnaJ superfamily)	Posttranslational modification, protein turnover, chaperones	-	-	-
697655	0	-1.1246	0	0	0	IPR003892	Ubiquitin system component Cue,UBA-like	6.3.2.19	-	-	-	KOG2744	DNA-binding proteins Bright/BRCAA1/RBP1 and related proteins containing BRIGHT domain	Transcription	-	-	-
697723	1.52908	1.60753	2.89436	2.33645	3.57451	IPR001270	Chaperonin clpA/B,AAA ATPase, core,ATPase AAA-2,AAA+ ATPase, core	-	-	-	-	KOG1051	Chaperone HSP104 and related ATP-dependent Clp proteases	Posttranslational modification, protein turnover, chaperones	-	-	-
697844	-0.994801	-1.39635	0	-1.21672	-1.27082	IPR002110	Ankyrin	-	-	-	-	KOG0676	Actin and related proteins	Cytoskeleton	-	-	-
697937	1.61908	1.54346	1.91113	1.3476	2.29411	-	-	3.1.2.15	-	-	-	-	-	-	-	-	-
697946	-1.18318	-1.74279	-1.68203	-1.34116	0	IPR000796	Aspartate/other aminotransferase,Aminotransferase, class I and II,Aldehyde dehydrogenase, conserved site,Pyridoxal phosphate-dependent transferase, major region	2.6.1.1	-	-	-	KOG1412	Aspartate aminotransferase/Glutamic oxaloacetic transaminase AAT2/GOT1	Amino acid transport and metabolism	-	-	-
697999	0	1.49699	0	0	0	IPR003409	MORN motif	-	-	-	-	KOG0231	Junctional membrane complex protein Junctophilin and related MORN repeat proteins	General function prediction only	-	-	-
698001	-1.29527	-1.24958	0	-1.26169	0	IPR014867	Spore coat protein CotH	-	-	-	-	-	-	-	-	-	-
698028	-1.68007	-1.30278	-1.52602	-1.35947	-1.47973	IPR000182	GCN5-related N-acetyltransferase,Acyl-CoA N-acyltransferase	-	-	-	-	-	-	-	-	-	-
698107	0	-1.10139	0	-0.777784	0	-	-	-	-	-	-	-	-	-	-	-	-
698286	0	1.03509	0	0	1.50516	IPR004345	TB2/DP1 and HVA22 related protein	-	-	-	-	KOG1725	Protein involved in membrane traffic (YOP1/TB2/DP1/HVA22 family)	Intracellular trafficking, secretion, and vesicular transport	-	-	-
698297	-1.60571	0	0	0	0	IPR004835	Fungal chitin synthase	-	-	-	GT2		Chitin synthase/hyaluronan synthase (glycosyltransferases)	Cell wall/membrane/envelope biogenesis	-	-	-
698304	1.13826	0.912171	0	1.08595	1.03929	IPR001841	Zinc finger, RING-type	2.7.1.67	-	-	-	KOG0823	Predicted E3 ubiquitin ligase	Posttranslational modification, protein turnover, chaperones	-	-	-
698385	1.05543	0	0	0	0	-	-	-	-	-	-	KOG3544	Collagens (type IV and type XIII), and related proteins	Extracellular structures	-	-	-
698413	0	-1.46991	-1.27694	-1.05961	0	IPR000772	Ricin B lectin,Dockerin, cellulose-binding family V,Carbohydrate binding family 6,Glycoside hydrolase, family 43,Cellulose binding, type IV,Galactose-binding like,Ricin B-related lectin,Dockering, cellulose docking	-	-	-	GH43-CBM6-CBM13-DOC2-DOC2		Chitinase	Carbohydrate transport and metabolism	-	-	-
698418	-0.815989	0	0	-1.23422	0	IPR004835	Fungal chitin synthase	2.4.1.16	-	-	GT2		Chitin synthase/hyaluronan synthase (glycosyltransferases)	Cell wall/membrane/envelope biogenesis	-	-	-
698426	-1.4495	-1.39641	0	-1.83087	0	IPR000571	Zinc finger, CCCH-type	6.3.2.19	-	-	-	KOG3702	Nuclear polyadenylated RNA binding protein	RNA processing and modification	-	-	-
698427	0	0	0	0	1.84467	-	-	6.3.2.19	-	-	-	KOG2806	Chitinase	Carbohydrate transport and metabolism	-	-	-
698447	1.82229	1.46097	1.43824	1.81848	1.76007	-	-	-	-	-	-	KOG0118	FOG: RRM domain	General function prediction only	-	-	-
698488	0	-3.5537	0	0	0	IPR001139	Glycoside hydrolase, family 30,Glycoside hydrolase, catalytic core	3.2.1.45	-	-	GH30_3		Beta-glucocerebrosidase	Carbohydrate transport and metabolism	-	-	-
698491	1.21761	1.53075	2.50952	1.93737	2.88965	IPR002068	Heat shock protein Hsp20,HSP20-like chaperone	-	-	-	-	KOG0710	Molecular chaperone (small heat-shock protein Hsp26/Hsp42)	Posttranslational modification, protein turnover, chaperones	-	-	-
698516	1.58008	1.27775	0	0	1.96817	-	-	-	-	-	-	-	-	-	-	-	-
698531	1.88943	0	2.07283	2.23038	2.54096	-	-	-	-	-	-	KOG4415	Uncharacterized conserved protein	Function unknown	-	-	-
698589	0	0	1.44315	1.38082	0	-	-	-	-	-	-	-	-	-	-	-	-
698621	2.52615	0	2.98993	0	2.87513	IPR001547	Glycoside hydrolase, family 5,Glycoside hydrolase, catalytic core	-	-	-	GH5_7		-	-	-	-	-
698624	1.18847	1.34916	2.11362	1.27146	1.9166	IPR001411	Tetracycline resistance protein, TetB,Major facilitator superfamily MFS-1,Drug resistance transporter EmrB/QacA subfamily,Major facilitator superfamily,MFS general substrate transporter	-	-	-	-	KOG0254	Predicted transporter (major facilitator superfamily)	General function prediction only	-	-	-
698648	-1.47635	-1.51036	0	-1.87846	-1.79432	-	-	-	-	-	-	-	-	-	-	-	-
698650	0.767941	0.845214	1.12659	1.12145	1.06312	IPR000772	Ricin B lectin,Dockerin, cellulose-binding family V,Carbohydrate binding family 6,Glycoside hydrolase, family 43,Cellulose binding, type IV,Galactose-binding like,Ricin B-related lectin,Dockering, cellulose docking	-	-	-	GH43-CBM6-CBM13-DOC2		-	-	-	-	-
698665	0	1.31719	0	0	1.75551	IPR003439	ABC transporter-like,AAA+ ATPase, core	-	-	-	-	KOG0055	Multidrug/pheromone exporter, ABC superfamily	Secondary metabolites biosynthesis, transport and catabolism	-	-	-
698666	-1.40979	0	0	-1.38532	0	IPR000504	RNA recognition motif, RNP-1	-	-	-	-	KOG4733	FOG: RRM domain	General function prediction only	-	-	-
698676	-1.06557	0	0	0	-0.960556	IPR006571	TLDc	-	-	-	-	KOG2372	Oxidation resistance protein	Replication, recombination and repair	-	-	-
698744	2.28273	2.167	2.49332	1.77639	2.55485	-	-	-	-	-	-	KOG4001	Axonemal dynein light chain	Cytoskeleton	-	-	-
698808	1.6295	1.31109	1.52367	0	1.91651	IPR009030	Growth factor, receptor	2.7.7.8	-	-	-	KOG0118	FOG: RRM domain	General function prediction only	-	-	-
698824	0	0	0	0	2.38083	IPR001611	Leucine-rich repeat	-	-	-	-	KOG0531	Protein phosphatase 1, regulatory subunit, and related proteins	Signal transduction mechanisms	-	-	-
698860	0	0	2.08291	1.30314	2.67117	IPR002068	Heat shock protein Hsp20,HSP20-like chaperone	-	-	-	-	KOG0710	Molecular chaperone (small heat-shock protein Hsp26/Hsp42)	Posttranslational modification, protein turnover, chaperones	-	-	-
698900	0	0	2.00037	0	1.80821	IPR000719	Protein kinase, core,Serine/threonine protein kinase-related,Tyrosine protein kinase,Serine/threonine protein kinase,Phosphotransferase system, HPr serine phosphorylation site,Protein kinase-like	-	-	-	-	KOG0574	STE20-like serine/threonine kinase MST	Signal transduction mechanisms	-	-	-
698937	1.43263	1.22065	1.82534	0	1.75393	IPR000008	C2 calcium-dependent membrane targeting,Copine,von Willebrand factor, type A,C2 calcium/lipid-binding region, CaLB	-	-	-	-	KOG1327	Copine	Signal transduction mechanisms	-	-	-
698984	1.27147	1.12849	1.1213	0	1.76201	-	-	-	-	-	-	KOG4400	E3 ubiquitin ligase interacting with arginine methyltransferase	Posttranslational modification, protein turnover, chaperones	-	-	-
698993	-1.5957	-1.29542	0	-2.76978	0	IPR006070	SUA5/yciO/yrdC, N-terminal,SUA5,Translation factor, SUA5 type,Sua5/YciO/YrdC/YwlC	-	-	-	-	KOG3051	RNA binding/translational regulation protein of the SUA5 family	Translation, ribosomal structure and biogenesis	-	-	-
699073	2.27511	2.10799	0	0	2.78375	IPR001026	Epsin, N-terminal,Epsin-like, N-terminal,ENTH/VHS,Serralysin-like metalloprotease, C-terminal	6.3.2.19	-	-	-	KOG2056	Equilibrative nucleoside transporter protein	Nucleotide transport and metabolism	-	-	-
699138	1.4483	0	0	0	1.37584	IPR002883	Dockerin, cellulose-binding family V,Glycoside hydrolase, family 45,WD40 repeat,Barwin-related endoglucanase	-	-	-	CBM10-CBM10-CBM10-GH45		Serine/threonine protein kinase	Signal transduction mechanisms	-	-	-
699145	1.60262	1.33618	1.81327	1.37167	2.10429	-	-	-	-	-	-	KOG3544	Collagens (type IV and type XIII), and related proteins	Extracellular structures	-	-	-
699184	-1.68282	-1.66373	0	-1.81996	-1.96616	IPR006162	Phosphopantetheine attachment site	-	-	-	-	-	-	-	-	-	-
699185	-1.21028	-1.11527	0	0	0	-	-	-	-	-	-	-	-	-	-	-	-
699190	0	-1.37283	0	-1.65121	-2.0577	-	-	-	-	-	-	-	-	-	-	-	-
699201	1.21003	1.11449	0	0	0	IPR002114	Phosphotransferase system, HPr serine phosphorylation site	-	-	-	-	KOG2744	DNA-binding proteins Bright/BRCAA1/RBP1 and related proteins containing BRIGHT domain	Transcription	-	-	-
699214	0	-1.08953	-1.00226	-1.19695	0	IPR001002	Chitin-binding, type 1,Polysaccharide deacetylase,Glycoside hydrolase/deacetylase, beta/alpha-barrel	-	-	-	CBM18-CBM18-CE4		Predicted alkaloid synthase/Surface mucin Hemomucin	General function prediction only	-	-	-
699222	-1.97508	-1.50891	-1.21601	-1.56464	0	-	-	-	-	-	-	-	-	-	-	-	-
699223	-1.18682	-0.956683	-1.32366	-1.24965	0	-	-	-	-	-	-	-	-	-	-	-	-
699257	-1.7482	-1.86576	-1.84842	-1.63619	-1.93452	-	-	-	-	-	-	-	-	-	-	-	-
699258	-1.52771	-1.61207	-1.96285	-1.95012	0	-	-	-	-	-	-	-	-	-	-	-	-
699271	-1.1453	-0.978167	0	0	0	IPR001002	Chitin-binding, type 1,Polysaccharide deacetylase,Glycoside hydrolase/deacetylase, beta/alpha-barrel	-	-	-	CE4-CBM18-CBM18-CBM18-CBM18-CBM18		Teneurin-1 and related extracellular matrix proteins, contain EGF-like repeats	Signal transduction mechanisms	Extracellular structures	-	-
699304	1.40371	1.0813	1.65456	0	1.902	IPR001452	Src homology-3	6.3.2.-	-	-	-	KOG1924	RhoA GTPase effector DIA/Diaphanous	Signal transduction mechanisms	Cytoskeleton	-	-
699342	0	-1.00024	0	0	0	IPR006710	Glycoside hydrolase, family 43	-	-	-	GH43		-	-	-	-	-
699379	-1.00364	-1.41558	-1.3301	-1.16542	0	IPR001547	Glycoside hydrolase, family 5,Glycoside hydrolase, catalytic core	-	-	-	GH5_4		Chitinase	Carbohydrate transport and metabolism	-	-	-
699407	1.9404	1.9237	2.28981	0	2.30318	-	-	-	-	-	-	-	-	-	-	-	-
699417	0	-0.980903	-1.28017	-1.05202	-1.14822	IPR002883	Dockerin, cellulose-binding family V,Spore coat protein CotH,Xylose isomerase-like, TIM barrel,Dockering, cellulose docking	-	-	-	DOC2-DOC2		-	-	-	-	-
699453	-0.982982	-1.12533	0	-0.878551	0	IPR011580	6-phospho-beta-galactosidase, eukaryotic,Glycoside hydrolase, family 1,Glycoside hydrolase, catalytic core	3.2.1.21	-	-	GH1		Beta-glucosidase, lactase phlorizinhydrolase, and related proteins	Carbohydrate transport and metabolism	-	-	-
699455	-1.35863	-1.45568	-1.66022	-1.55796	-1.39082	IPR002860	BNR repeat,Dockerin, cellulose-binding family V,Dockering, cellulose docking	-	-	-	GH74-DOC2-DOC2-DOC2-DOC2		-	-	-	-	-
699462	0	0.858214	1.19388	1.35798	1.51011	-	-	-	-	-	-	KOG1218	Proteins containing Ca2+-binding EGF-like domains	Signal transduction mechanisms	-	-	-
699515	-1.21605	-1.09508	0	-1.45985	-1.63896	IPR002110	Ankyrin,Carbohydrate binding family 25,Ureohydrolase,Carbohydrate-binding-like fold	-	-	-	CBM25		FOG: Ankyrin repeat	General function prediction only	-	-	-
699520	-1.02918	-0.810678	0	0	-1.213	IPR001395	Aldo/keto reductase	1.1.1.21	-	-	-	KOG1577	Aldo/keto reductase family proteins	General function prediction only	-	-	-
699600	1.81245	1.77164	1.91958	0	0	IPR000612	Protein of unknown function UPF0057	-	-	-	-	KOG1773	Stress responsive protein	General function prediction only	-	-	-
699606	-1.26872	-1.44205	-1.1515	-1.5401	-1.15223	-	-	-	-	-	-	-	-	-	-	-	-
699612	1.64263	1.49189	1.84999	1.36244	2.26879	-	-	-	-	-	-	-	-	-	-	-	-
699656	-1.04488	-1.55783	0	-1.27111	0	IPR009009	Barwin-related endoglucanase	-	-	-	EXPN		Ca2+-modulated nonselective cation channel polycystin	Signal transduction mechanisms	Inorganic ion transport and metabolism	-	-
699671	0	0.679954	0	1.10138	0	IPR000772	Ricin B lectin,Dockerin, cellulose-binding family V,Ricin B-related lectin,Dockering, cellulose docking	-	-	-	CBM13-DOC2		-	-	-	-	-
699672	1.18484	0.82474	0	1.00435	0	IPR001150	Formate C-acetyltransferase glycine radical,Pyruvate formate-lyase, PFL,Formate acetyltransferase	-	-	-	-	-	-	-	-	-	-
699674	0	-1.46372	-1.25844	-1.18503	-1.26571	-	-	2.4.1.-	-	-	GT71		-	-	-	-	-
699677	1.42327	1.22667	1.6212	0	1.92675	IPR000801	Putative esterase,Dockerin, cellulose-binding family V,Dockering, cellulose docking	-	-	-	DOC2-CE1		-	-	-	-	-
699681	1.2721	1.39138	1.66677	1.61229	1.7989	IPR000772	Ricin B lectin,Dockerin, cellulose-binding family V,Ricin B-related lectin,Dockering, cellulose docking	-	-	-	CBM13-DOC2-DOC2-CE1		-	-	-	-	-
699714	1.32477	1.18928	1.49859	0	1.56305	-	-	-	-	-	-	-	-	-	-	-	-
699765	0	2.47192	0	0	0	-	-	-	-	-	-	-	-	-	-	-	-
699887	1.63549	1.31185	1.62793	1.02415	1.77726	-	-	-	-	-	-	KOG2043	Signaling protein SWIFT and related BRCT domain proteins	Transcription	Replication, recombination and repair	Cell cycle control, cell division, chromosome partitioning	Signal transduction mechanisms
699911	-2.26473	-2.6434	-2.47742	-2.83228	-2.65953	-	-	-	-	-	-	-	-	-	-	-	-
699955	-1.27097	-1.19468	0	0	0	IPR002687	Pre-mRNA processing ribonucleoprotein, binding region,NOSIC,NOP5, N-terminal	-	-	-	-	KOG2573	Ribosome biogenesis protein - Nop56p/Sik1p	Translation, ribosomal structure and biogenesis	RNA processing and modification	-	-
699978	-2.28508	-2.07009	-2.20954	-1.84813	-2.04077	IPR006813	Glycosyl transferase, family 17	-	-	-	GT17		-	-	-	-	-
699990	0	0	0	0	2.11845	IPR000342	Regulator of G protein signalling,Regulator of G protein signalling superfamily	-	-	-	-	KOG3589	G protein signaling regulators	Signal transduction mechanisms	-	-	-
700054	0	0	0	0	1.68529	IPR000008	C2 calcium-dependent membrane targeting,WD40 repeat,HELP,C2 calcium/lipid-binding region, CaLB,WD40 repeat-like	-	-	-	-	KOG2106	Uncharacterized conserved protein, contains HELP and WD40 domains	Function unknown	-	-	-
700073	0	-1.17504	-1.12364	-1.10704	0	IPR000519	P-type trefoil,Glycoside hydrolase, family 31,Glycoside hydrolase, catalytic core	-	-	-	CBM26-GH31		Maltase glucoamylase and related hydrolases, glycosyl hydrolase family 31	Carbohydrate transport and metabolism	-	-	-
700100	1.53126	0	0	0	1.91544	IPR000626	Ubiquitin	-	-	-	-	KOG1769	Ubiquitin-like proteins	Posttranslational modification, protein turnover, chaperones	-	-	-
700111	3.18107	2.96938	3.59402	2.25771	3.28455	IPR001000	Glycoside hydrolase, family 10,Dockerin, cellulose-binding family V,Glycoside hydrolase, catalytic core,Dockering, cellulose docking	-	-	-	DOC2-GH10		-	-	-	-	-
700116	0	0	-1.47303	0	0	IPR002198	Short-chain dehydrogenase/reductase SDR,Glucose/ribitol dehydrogenase,NAD(P)-binding	1.1.1.146	-	-	-	KOG1205	Predicted dehydrogenase	Secondary metabolites biosynthesis, transport and catabolism	-	-	-
700129	3.47991	0	0	0	0	-	-	-	-	-	-	-	-	-	-	-	-
700147	-0.893042	-1.17772	0	-1.10684	-1.07987	-	-	6.3.2.19	-	-	-	KOG2266	Chromatin-associated protein Dek and related proteins, contains SAP DNA binding domain	Chromatin structure and dynamics	-	-	-
700153	-1.09621	-0.936309	0	0	-1.2238	IPR000917	Sulphatase,GPI ethanolamine phosphate transferase 1, C-terminal,Alkaline-phosphatase-like, core domain	2.7.-.-	-	-	-	KOG2124	Glycosylphosphatidylinositol anchor synthesis protein	Signal transduction mechanisms	-	-	-
700181	0	-1.49548	0	-1.57731	0	IPR006095	Glutamate/phenylalanine/leucine/valine dehydrogenase,Glutamate/phenylalanine/leucine/valine dehydrogenase, C-terminal,Glutamate/phenylalanine/leucine/valine dehydrogenase, dimerisation region,Glutamate dehydrogenase,NAD(P)-binding	1.4.1.4	-	-	-	KOG2250	Glutamate/leucine/phenylalanine/valine dehydrogenases	Amino acid transport and metabolism	-	-	-
700260	0	0	0	0	1.46133	IPR000556	Glycoside hydrolase, 48F,Dockerin, cellulose-binding family V,Six-hairpin glycosidase-like,Dockering, cellulose docking	-	-	-	GH48-DOC2-DOC2		-	-	-	-	-
700270	2.96717	3.42969	5.42633	4.63536	6.11885	IPR001270	Chaperonin clpA/B,AAA ATPase, core,Clp, N-terminal,ATPase AAA-2,AAA+ ATPase, core	-	-	-	-	KOG1051	Chaperone HSP104 and related ATP-dependent Clp proteases	Posttranslational modification, protein turnover, chaperones	-	-	-
700300	0	0	0	0	1.21812	IPR002883	Dockerin, cellulose-binding family V,WD40 repeat	-	-	-	CBM10		-	-	-	-	-
700314	-2.98522	-2.36651	-2.61108	-3.07679	-3.07735	-	-	-	-	-	-	KOG2992	Nucleolar GTPase/ATPase p130	Nuclear structure	-	-	-
700315	-1.02301	-1.10789	0	-0.895826	-1.18368	IPR009053	Prefoldin	3.6.4.1	-	-	-	KOG0946	ER-Golgi vesicle-tethering protein p115	Intracellular trafficking, secretion, and vesicular transport	-	-	-
700430	0.701833	0.801778	0	0.887071	1.0175	IPR002048	Calcium-binding EF-hand	-	-	-	-	-	-	-	-	-	-
700492	1.59651	1.6319	3.06537	2.502	3.67874	IPR001270	Chaperonin clpA/B,AAA ATPase, core,Clp, N-terminal,ATPase AAA-2,AAA+ ATPase, core	-	-	-	-	KOG1051	Chaperone HSP104 and related ATP-dependent Clp proteases	Posttranslational modification, protein turnover, chaperones	-	-	-
700500	-1.33384	-1.5478	-1.52105	-1.65593	-1.31151	IPR002119	Histone H2A,Histone core,Histone-fold	-	-	-	-	KOG1756	Histone 2A	Chromatin structure and dynamics	-	-	-
700504	0	0	1.5678	0	1.65927	-	-	-	-	-	-	KOG3509	Basement membrane-specific heparan sulfate proteoglycan (HSPG) core protein	Posttranslational modification, protein turnover, chaperones	-	-	-
700543	-1.16803	0	0	0	0	IPR003891	Initiation factor eIF-4 gamma, MA3,MIF4G-like, type 3,Armadillo-type fold	5.2.1.8	-	-	-	KOG2140	Uncharacterized conserved protein	General function prediction only	-	-	-
700583	0	0	-1.07528	0	-1.17952	-	-	-	-	-	-	-	-	-	-	-	-
700584	-1.26165	-1.28537	-1.29001	-1.25258	0	IPR001524	Glycoside hydrolase, family 6,Dockerin, cellulose-binding family V,1, 4-beta cellobiohydrolase,Dockering, cellulose docking	-	-	-	DOC2-DOC2-GH6		Transcription factor containing C2HC type Zn finger	Transcription	-	-	-
700596	0.894346	0.984214	0	1.1281	1.22106	IPR002108	Actin-binding, cofilin/tropomyosin type	-	-	-	-	KOG1735	Actin depolymerizing factor	Cytoskeleton	-	-	-
700638	0	-1.07712	0	0	0	IPR013178	H3K56 histone acetylation protein, RTT109	6.3.2.19	-	-	-	KOG4534	Uncharacterized conserved protein	Function unknown	-	-	-
700676	0	1.40407	0	0	1.71246	IPR004273	Dynein heavy chain,ATPase associated with various cellular activities, AAA-5,Dynein heavy chain, N-terminal region 1,Dynein heavy chain, N-terminal region 2,Peptidase, cysteine peptidase active site	3.6.4.2	-	-	-	KOG3595	Dyneins, heavy chain	Cytoskeleton	-	-	-
700716	1.95925	1.74461	1.99522	1.4137	2.89421	-	-	-	-	-	-	KOG1878	Nuclear receptor coregulator SMRT/SMRTER, contains Myb-like domains	Transcription	-	-	-
700737	1.34405	1.50021	1.25152	1.43058	1.97686	IPR002883	Dockerin, cellulose-binding family V,Dockering, cellulose docking	-	-	-	DOC2		FOG: RRM domain	General function prediction only	-	-	-
700739	1.1147	1.00812	1.21639	1.36357	1.32751	IPR001841	Zinc finger, RING-type	-	-	-	-	KOG2043	Signaling protein SWIFT and related BRCT domain proteins	Transcription	Replication, recombination and repair	Cell cycle control, cell division, chromosome partitioning	Signal transduction mechanisms
700784	0	0	2.23239	0	2.27492	IPR001849	Pleckstrin-like,Actin-binding WH2,Protein kinase-like	-	-	-	-	KOG1924	RhoA GTPase effector DIA/Diaphanous	Signal transduction mechanisms	Cytoskeleton	-	-
700790	-1.12095	-0.844937	0	0	0	-	-	6.3.2.19	-	-	-	KOG4574	RNA-binding protein (contains RRM and Pumilio-like repeats)	General function prediction only	-	-	-
700803	1.81739	1.93234	2.05433	0	2.60367	-	-	-	-	-	-	KOG1015	Transcription regulator XNP/ATRX, DEAD-box superfamily	Transcription	-	-	-
700827	1.0857	1.013	0	1.1059	1.11778	IPR000254	Cellulose-binding region, fungal	-	-	-	CBM1		von Willebrand factor and related coagulation proteins	Defense mechanisms	Extracellular structures	-	-
700865	-2.04089	-2.01983	-2.13549	-2.38343	-1.77688	IPR001411	Tetracycline resistance protein, TetB,Major facilitator superfamily MFS-1,Drug resistance transporter EmrB/QacA subfamily,Major facilitator superfamily,MFS general substrate transporter	-	-	-	-	KOG0254	Predicted transporter (major facilitator superfamily)	General function prediction only	-	-	-
700866	-2.52824	-2.85801	0	-1.61599	0	IPR001411	Tetracycline resistance protein, TetB,Major facilitator superfamily MFS-1,Drug resistance transporter EmrB/QacA subfamily,Major facilitator superfamily,MFS general substrate transporter	-	-	-	-	KOG0254	Predicted transporter (major facilitator superfamily)	General function prediction only	-	-	-
700931	-1.1549	-1.61336	0	-1.80695	-1.7304	IPR000652	Triosephosphate isomerase,Methionine synthase, vitamin-B12 independent,Cobalamin (vitamin B12)-independent methionine synthase MetE, N-terminal,5-methyltetrahydropteroyltriglutamate--homocysteine S-methyltransferase	2.1.1.14	-	-	-	KOG2263	Methionine synthase II (cobalamin-independent)	Amino acid transport and metabolism	-	-	-
700969	-1.73842	-1.85714	-2.01899	-2.18404	-2.09646	IPR004344	Tubulin-tyrosine ligase	-	-	-	-	KOG2156	Tubulin-tyrosine ligase-related protein	Posttranslational modification, protein turnover, chaperones	-	-	-
701001	0	0	0	0	1.7292	-	-	-	-	-	-	-	-	-	-	-	-
701104	-0.969702	-1.04062	0	0	0	IPR007146	Small-subunit processome, Utp3	-	-	-	-	KOG3117	Protein involved in rRNA processing	RNA processing and modification	-	-	-
701108	0	0	-1.98855	0	-1.75763	-	-	-	-	-	-	-	-	-	-	-	-
701123	1.52305	1.41651	1.19484	1.00567	2.12188	-	-	-	-	-	-	KOG4415	Uncharacterized conserved protein	Function unknown	-	-	-
701129	0	0	0	0	1.85506	IPR009009	Barwin-related endoglucanase	6.3.2.19	-	-	-	KOG2806	Chitinase	Carbohydrate transport and metabolism	-	-	-
701132	1.79214	1.68561	1.89418	0	2.41366	-	-	-	-	-	-	KOG1649	SWI-SNF chromatin remodeling complex, Snf5 subunit	Transcription	Chromatin structure and dynamics	-	-
701139	-0.9669	0	0	0	-1.25267	IPR007269	Isoprenylcysteine carboxyl methyltransferase	-	-	-	-	KOG2628	Farnesyl cysteine-carboxyl methyltransferase	Posttranslational modification, protein turnover, chaperones	-	-	-
701190	1.70946	1.50618	1.61316	1.12221	2.19359	-	-	-	-	-	-	KOG1878	Nuclear receptor coregulator SMRT/SMRTER, contains Myb-like domains	Transcription	-	-	-
701200	0	0	0	0	2.00056	IPR001440	Tetratricopeptide TPR-1,Tetratricopeptide TPR2,Tetratricopeptide region	-	-	-	-	KOG1124	FOG: TPR repeat	General function prediction only	-	-	-
701268	-1.3615	-1.2252	0	0	0	IPR002048	Calcium-binding EF-hand	2.1.1.51	-	-	-	KOG3548	DNA damage checkpoint protein RHP9/CRB2/53BP1	Replication, recombination and repair	-	-	-
701292	0	0	2.22711	0	1.9171	-	-	3.6.1.-	-	-	-	KOG4574	RNA-binding protein (contains RRM and Pumilio-like repeats)	General function prediction only	-	-	-
701305	1.36331	1.20278	0	1.45896	1.59786	IPR001002	Chitin-binding, type 1,Polysaccharide deacetylase,Glycoside hydrolase/deacetylase, beta/alpha-barrel	3.2.1.3	-	-	CBM18-CBM18-CBM18-CBM18-CBM18-CBM18-CE4		Meprin A metalloprotease	Posttranslational modification, protein turnover, chaperones	-	-	-
701330	-1.97708	0	0	0	0	IPR007231	Nucleoporin interacting component,Cytosolic fatty-acid binding	-	-	-	-	KOG2168	Cullins	Cell cycle control, cell division, chromosome partitioning	-	-	-
701334	0	0	0	-1.98338	0	-	-	-	-	-	-	KOG4032	Uncharacterized conserved protein	Function unknown	-	-	-
701360	0.74332	0.832465	1.1291	1.05907	1.28074	IPR001270	Chaperonin clpA/B,AAA ATPase, core,ATPase AAA-2,AAA+ ATPase, core	-	-	-	-	KOG1051	Chaperone HSP104 and related ATP-dependent Clp proteases	Posttranslational modification, protein turnover, chaperones	-	-	-
701381	2.18264	2.37361	2.35841	2.83708	3.09251	-	-	-	-	-	-	KOG3544	Collagens (type IV and type XIII), and related proteins	Extracellular structures	-	-	-
701382	1.03895	0	0	1.14038	1.19543	-	-	-	-	-	-	KOG3544	Collagens (type IV and type XIII), and related proteins	Extracellular structures	-	-	-
701409	-1.28542	-1.31939	0	0	-1.75682	IPR003439	ABC transporter-like,ABC transporter, transmembrane region,AAA+ ATPase, core,ABC transporter, transmembrane region, type 1	-	-	-	-	KOG0057	Mitochondrial Fe/S cluster exporter, ABC superfamily	Intracellular trafficking, secretion, and vesicular transport	-	-	-
701446	-0.957866	-0.828981	0	-1.23646	-1.25001	IPR001810	Cyclin-like F-box	2.7.7.7	-	-	-	KOG2806	Chitinase	Carbohydrate transport and metabolism	-	-	-
701470	0.813929	1.00757	0	1.06939	0.84656	IPR000626	Ubiquitin,Ubiquitin-associated/translation elongation factor EF1B, N-terminal,Ubiquitin-associated/translation elongation factor EF1B, N-terminal, eukaryote,Heat shock chaperonin-binding,UBA-like	-	-	-	-	KOG0010	Ubiquitin-like protein	Posttranslational modification, protein turnover, chaperones	General function prediction only	-	-
701478	-1.18317	-1.4566	0	-1.50358	-2.05502	IPR004680	Divalent ion symporter	-	-	-	-	KOG2639	Sodium sulfate symporter and related arsenite permeases	Inorganic ion transport and metabolism	-	-	-
701487	-2.16331	-1.61062	0	0	-2.5947	-	-	-	-	-	-	-	-	-	-	-	-
701535	1.44767	1.37766	1.59944	0	1.58761	-	-	-	-	-	-	-	-	-	-	-	-
701536	1.19439	1.02499	1.41535	0	1.24629	-	-	-	-	-	-	-	-	-	-	-	-
701580	-0.940035	-0.798455	-1.06318	0	-0.952215	-	-	-	-	-	-	-	-	-	-	-	-
701594	-2.20747	-1.88586	-2.5793	-2.18677	-2.65801	IPR002528	Multi antimicrobial extrusion protein MatE,Protein kinase ATP binding, conserved site	-	-	-	-	KOG1347	Uncharacterized membrane protein, predicted efflux pump	General function prediction only	-	-	-
701599	0	0	0	0	1.61438	-	-	-	-	-	-	-	-	-	-	-	-
701610	1.40484	0	0	0	1.72983	IPR000209	Peptidase S8 and S53, subtilisin, kexin, sedolisin	-	-	-	-	KOG1153	Subtilisin-related protease/Vacuolar protease B	Posttranslational modification, protein turnover, chaperones	-	-	-
701613	-1.91089	-1.76785	0	0	-2.45602	-	-	-	-	-	-	-	-	-	-	-	-
701623	-1.83503	-2.02465	-1.6106	-2.01105	-1.87114	-	-	-	-	-	-	KOG2806	Chitinase	Carbohydrate transport and metabolism	-	-	-
701641	0	0	0	0	1.48284	-	-	-	-	-	-	-	-	-	-	-	-
701678	-1.40239	-1.64266	-1.74922	-1.49769	-1.87559	-	-	-	-	-	-	-	-	-	-	-	-
701685	0	0	1.08929	1.28394	1.45557	IPR002130	Peptidyl-prolyl cis-trans isomerase, cyclophilin-type,Tetratricopeptide TPR-1,Tetratricopeptide TPR2,Tetratricopeptide region,Cyclophilin-like	5.2.1.8	-	-	-	KOG0546	HSP90 co-chaperone CPR7/Cyclophilin	Posttranslational modification, protein turnover, chaperones	-	-	-
701693	-1.45241	0	0	0	-1.76025	-	-	6.3.2.19	-	-	-	KOG1874	KEKE-like motif-containing transcription regulator (Rlr1)/suppressor of sin4	Transcription	-	-	-
701722	1.05816	0.951331	1.14816	0.936908	1.45832	IPR006802	Radial spokehead-like protein	-	-	-	-	KOG4297	C-type lectin	Defense mechanisms	Signal transduction mechanisms	-	-
701734	0	0	2.02322	0	2.14551	-	-	2.7.1.37	-	-	-	KOG2744	DNA-binding proteins Bright/BRCAA1/RBP1 and related proteins containing BRIGHT domain	Transcription	-	-	-
701768	0	3.33134	0	0	0	-	-	-	-	-	-	-	-	-	-	-	-
701769	1.93588	1.59308	0	0	2.8605	-	-	-	-	-	-	KOG4701	Chitinase	Cell wall/membrane/envelope biogenesis	-	-	-
701781	1.23043	1.17746	1.56751	0	1.76534	-	-	-	-	-	-	KOG2360	Proliferation-associated nucleolar protein (NOL1)	Cell cycle control, cell division, chromosome partitioning	-	-	-
701783	0	-2.8686	0	0	0	IPR004308	Glutamate-cysteine ligase catalytic subunit	6.3.2.2	-	-	-	KOG3754	Gamma-glutamylcysteine synthetase	Coenzyme transport and metabolism	-	-	-
701808	1.50795	1.20877	1.62238	0	1.46208	-	-	-	-	-	-	-	-	-	-	-	-
701825	1.67798	0	1.65243	0	2.00745	-	-	-	-	-	-	KOG1015	Transcription regulator XNP/ATRX, DEAD-box superfamily	Transcription	-	-	-
701840	1.50123	1.29891	1.28096	0.934738	1.91076	-	-	-	-	-	-	KOG1649	SWI-SNF chromatin remodeling complex, Snf5 subunit	Transcription	Chromatin structure and dynamics	-	-
701861	1.06972	0	0	0	0	IPR001781	Zinc finger, LIM-type	-	-	-	-	KOG1044	Actin-binding LIM Zn-finger protein Limatin involved in axon guidance	Signal transduction mechanisms	Cytoskeleton	-	-
701884	-1.2351	-1.47162	-1.425	-1.42832	-1.33064	IPR013378	Listeria/Bacterioides repeat	-	-	-	-	-	-	-	-	-	-
701900	-0.839552	-1.05247	-1.00023	-0.95023	-1.51702	-	-	-	-	-	-	-	-	-	-	-	-
701916	1.04506	0	0	0	0	-	-	-	-	-	-	-	-	-	-	-	-
702050	0.974149	0.988496	0	1.20039	1.20128	IPR000254	Cellulose-binding region, fungal	-	-	-	CBM1		Ca2+-modulated nonselective cation channel polycystin	Signal transduction mechanisms	Inorganic ion transport and metabolism	-	-
702051	-1.6327	-1.20728	0	-1.35141	-1.28911	-	-	-	-	-	-	KOG2051	Nonsense-mediated mRNA decay 2 protein	RNA processing and modification	-	-	-
702068	-1.45542	-1.58705	0	0	-1.75843	IPR003107	RNA-processing protein, HAT helix	2.7.7.8	-	-	-	KOG2047	mRNA splicing factor	RNA processing and modification	-	-	-
702093	0	0	0	0	2.11781	IPR013078	Phosphoglycerate mutase	5.4.2.1	-	-	-	KOG0235	Phosphoglycerate mutase	Carbohydrate transport and metabolism	-	-	-
702127	1.49592	1.23365	2.62592	2.16847	3.45618	IPR002068	Heat shock protein Hsp20,HSP20-like chaperone	-	-	-	-	KOG0710	Molecular chaperone (small heat-shock protein Hsp26/Hsp42)	Posttranslational modification, protein turnover, chaperones	-	-	-
702136	-1.59801	-1.88668	-2.4916	-2.20829	-1.85162	-	-	6.3.2.19	-	-	-	KOG4415	Uncharacterized conserved protein	Function unknown	-	-	-
702187	-1.43409	-1.27014	-1.44791	-1.02823	-1.48713	-	-	-	-	-	-	-	-	-	-	-	-
702194	-1.26114	-1.15875	0	0	0	-	-	6.3.2.19	-	-	-	KOG2806	Chitinase	Carbohydrate transport and metabolism	-	-	-
702201	1.09596	0	1.82293	1.66143	2.63214	IPR002068	Heat shock protein Hsp20,HSP20-like chaperone	-	-	-	-	KOG0710	Molecular chaperone (small heat-shock protein Hsp26/Hsp42)	Posttranslational modification, protein turnover, chaperones	-	-	-
702204	1.23604	0.84118	0	1.27471	0	IPR001150	Formate C-acetyltransferase glycine radical,Pyruvate formate-lyase, PFL,Formate acetyltransferase	-	-	-	-	-	-	-	-	-	-
702206	-1.37094	-1.49453	0	-1.74259	-1.31589	IPR014867	Spore coat protein CotH	-	-	-	-	-	-	-	-	-	-
702224	0	0	0	0	-1.40458	IPR007484	Peptidase M28	2.3.2.5	-	-	-	KOG3946	Glutaminyl cyclase	Posttranslational modification, protein turnover, chaperones	-	-	-
702253	-1.69299	-1.62543	-1.70484	-1.58321	-1.78693	IPR005036	Putative phosphatase regulatory subunit	-	-	-	CBM21		Chitinase	Cell wall/membrane/envelope biogenesis	-	-	-
702307	-1.87434	0	-1.59918	-1.68123	-1.72202	IPR000719	Protein kinase, core,Serine/threonine protein kinase-related,Tyrosine protein kinase,Serine/threonine protein kinase,Protein kinase ATP binding, conserved site,Serine/threonine protein kinase, active site,Protein kinase-like	-	-	-	-	KOG0032	Ca2+/calmodulin-dependent protein kinase, EF-Hand protein superfamily	Signal transduction mechanisms	-	-	-
702308	-1.12895	-1.45477	-1.30303	-1.26438	0	IPR000719	Protein kinase, core,Serine/threonine protein kinase-related,Tyrosine protein kinase,Serine/threonine protein kinase,Serine/threonine protein kinase, active site,Protein kinase-like	-	-	-	-	KOG0032	Ca2+/calmodulin-dependent protein kinase, EF-Hand protein superfamily	Signal transduction mechanisms	-	-	-
702371	1.55428	1.58953	1.94853	1.35766	2.25965	-	-	-	-	-	-	KOG2043	Signaling protein SWIFT and related BRCT domain proteins	Transcription	Replication, recombination and repair	Cell cycle control, cell division, chromosome partitioning	Signal transduction mechanisms
702377	0	1.20511	0	0	0	IPR000210	BTB/POZ-like,BTB/POZ fold	-	-	-	-	-	-	-	-	-	-
702405	-2.41692	-2.14528	-1.999	-2.35372	-2.37724	IPR001002	Chitin-binding, type 1,Spore coat protein CotH	-	-	-	CBM18		Predicted chitinase	General function prediction only	-	-	-
702411	-2.4524	-2.79975	-2.93086	-3.26024	-2.47045	IPR005135	Endonuclease/exonuclease/phosphatase,Mannose-binding lectin	-	-	-	-	-	-	-	-	-	-
702456	1.31231	0	0	0	0	IPR001150	Formate C-acetyltransferase glycine radical,Pyruvate formate-lyase, PFL,Formate acetyltransferase	-	-	-	-	-	-	-	-	-	-
702457	1.54217	0.939795	0	0	0	IPR001150	Formate C-acetyltransferase glycine radical,Pyruvate formate-lyase, PFL,Formate acetyltransferase	-	-	-	-	-	-	-	-	-	-
702459	-1.16002	-1.35359	-1.4211	-1.43015	-1.32273	IPR002883	Dockerin, cellulose-binding family V,Expansin 45, endoglucanase-like,Pollen allergen/expansin, C-terminal,Insulin/IGF/relaxin,Barwin-related endoglucanase,Dockering, cellulose docking	-	-	-	DOC2-DOC2-EXPN		-	-	-	-	-
702466	2.29456	2.14434	2.27986	1.60588	2.77852	IPR001841	Zinc finger, RING-type	6.3.2.19	-	-	-	KOG0800	FOG: Predicted E3 ubiquitin ligase	Posttranslational modification, protein turnover, chaperones	-	-	-
702468	0	-1.22739	0	-1.10659	-1.12938	IPR001440	Tetratricopeptide TPR-1,Tetratricopeptide region,Armadillo,Armadillo-type fold	-	-	-	-	KOG4151	Myosin assembly protein/sexual cycle protein and related proteins	Cell cycle control, cell division, chromosome partitioning	Posttranslational modification, protein turnover, chaperones	General function prediction only	-
702503	-1.77226	-2.16202	0	0	-2.17157	IPR001441	Di-trans-poly-cis-decaprenylcistransferase	-	-	-	-	KOG2818	Predicted undecaprenyl diphosphate synthase	Lipid transport and metabolism	-	-	-
702526	1.10309	1.0262	1.07643	0	1.21913	IPR014045	Protein phosphatase 2C, N-terminal,Protein phosphatase 2C-related	-	-	-	-	-	-	-	-	-	-
702546	-1.62903	-1.88238	-1.75563	-2.07127	-1.99786	IPR004344	Tubulin-tyrosine ligase	-	-	-	-	KOG2157	Predicted tubulin-tyrosine ligase	Posttranslational modification, protein turnover, chaperones	-	-	-
702567	-1.20764	0	0	0	0	IPR001206	Diacylglycerol kinase, catalytic region,Protein kinase C, phorbol ester/diacylglycerol binding,Diacylglycerol kinase accessory region	2.7.1.107	-	-	-	KOG1169	Diacylglycerol kinase	Signal transduction mechanisms	Lipid transport and metabolism	-	-
702573	0	1.39303	0	0	1.74542	IPR000612	Protein of unknown function UPF0057	-	-	-	-	KOG1773	Stress responsive protein	General function prediction only	-	-	-
702588	-1.32898	-1.40487	0	-1.42144	-1.40995	IPR002591	Type I phosphodiesterase/nucleotide pyrophosphatase/phosphate transferase,Alkaline-phosphatase-like, core domain	2.7.-.-	-	-	-	KOG2126	Glycosylphosphatidylinositol anchor synthesis protein	Signal transduction mechanisms	-	-	-
702589	-0.939243	-1.10261	0	-1.09795	0	-	-	-	-	-	GT71		-	-	-	-	-
702596	0	-1.32126	0	-1.87507	-1.82395	-	-	-	-	-	-	-	-	-	-	-	-
702609	0	-1.13757	0	0	0	-	-	-	-	-	-	-	-	-	-	-	-
702651	-1.27497	-0.998211	0	-1.90211	0	-	-	6.3.2.19	-	-	-	KOG2806	Chitinase	Carbohydrate transport and metabolism	-	-	-
702700	0	0	0	0	2.23565	-	-	-	-	-	-	KOG4293	Predicted membrane protein, contains DoH and Cytochrome b-561/ferric reductase transmembrane domains	Signal transduction mechanisms	-	-	-
702757	0	1.6179	0	0	2.33062	IPR000608	Ubiquitin-conjugating enzyme, E2,Ubiquitin-conjugating enzyme/RWD-like	6.3.2.19	-	-	-	KOG0424	Ubiquitin-protein ligase	Posttranslational modification, protein turnover, chaperones	-	-	-
702758	0	1.4011	0	0	1.93434	IPR000626	Ubiquitin	-	-	-	-	KOG1769	Ubiquitin-like proteins	Posttranslational modification, protein turnover, chaperones	-	-	-
702787	0	-1.29692	0	-1.28001	-1.19527	IPR000254	Cellulose-binding region, fungal,Carbohydrate binding family 6,Glycoside hydrolase, family 43,Cellulose binding, type IV,Galactose-binding like	-	-	-	GH43-CBM6-CBM1		TATA box binding protein (TBP)-associated factor, RNA polymerase II	Transcription	-	-	-
702823	0	1.1887	0	0	0	IPR001680	WD40 repeat,WD40 repeat-like	3.6.1.3	-	-	-	KOG2992	Nucleolar GTPase/ATPase p130	Nuclear structure	-	-	-
702843	1.76519	0	0	0	0	-	-	-	-	-	-	-	-	-	-	-	-
702951	1.86455	1.58896	2.22897	0	2.31123	-	-	-	-	-	-	-	-	-	-	-	-
702979	1.86328	0	2.19922	0	2.37288	-	-	-	-	-	-	KOG0946	ER-Golgi vesicle-tethering protein p115	Intracellular trafficking, secretion, and vesicular transport	-	-	-
703021	-0.968028	-1.42947	-1.28511	-1.47333	-1.20207	IPR004039	Rubredoxin-type Fe(Cys)4 protein,Rubrerythrin,Ferritin-like,Ferritin/ribonucleotide reductase-like	-	-	-	-	-	-	-	-	-	-
703027	0.898469	1.21183	1.46313	1.42302	1.18198	IPR000772	Ricin B lectin,Dockerin, cellulose-binding family V,Ricin B-related lectin,Glycoside hydrolase, catalytic core,Dockering, cellulose docking	-	-	-	GH39-CBM13-DOC2-DOC2		-	-	-	-	-
703036	1.39578	1.17078	1.53532	0	1.92147	IPR001002	Chitin-binding, type 1	-	-	-	CBM18		Nucleolar GTPase/ATPase p130	Nuclear structure	-	-	-
703046	1.06956	1.21261	0	0	1.76257	-	-	-	-	-	-	-	-	-	-	-	-
703071	-1.59323	-1.19717	0	0	0	IPR002883	Dockerin, cellulose-binding family V,Carbohydrate-binding, CenC-like,Glycoside hydrolase, family 43,Galactose-binding like,Dockering, cellulose docking	-	-	-	GH43-CBM22-DOC2-DOC2		-	-	-	-	-
703121	0	-1.34766	0	-0.986723	0	-	-	-	-	-	-	KOG1187	Serine/threonine protein kinase	Signal transduction mechanisms	-	-	-
703201	-2.70137	0	0	0	-2.23893	-	-	-	-	-	-	KOG2793	Putative N2,N2-dimethylguanosine tRNA methyltransferase	RNA processing and modification	-	-	-
703219	1.54048	0	1.88052	0	2.09398	IPR001781	Zinc finger, LIM-type	-	-	-	-	KOG1703	Adaptor protein Enigma and related PDZ-LIM proteins	Signal transduction mechanisms	Cytoskeleton	-	-
703233	1.11386	0	0	0	1.44683	-	-	-	-	-	-	KOG1187	Serine/threonine protein kinase	Signal transduction mechanisms	-	-	-
703260	0	-1.29211	0	0	0	IPR001611	Leucine-rich repeat	-	-	-	-	KOG0619	FOG: Leucine rich repeat	General function prediction only	-	-	-
703353	2.20035	1.84101	0	0	2.48726	-	-	-	-	-	-	-	-	-	-	-	-
703384	1.71237	1.55705	0	0	2.27873	IPR001849	Pleckstrin-like,Dbl homology (DH) domain,IQ calmodulin-binding region,Guanine-nucleotide dissociation stimulator, CDC24, conserved site	-	-	-	-	KOG3417	Ras1 guanine nucleotide exchange factor	Signal transduction mechanisms	-	-	-
703386	1.72859	1.82595	1.94411	1.26698	2.39865	IPR000801	Putative esterase,Dockerin, cellulose-binding family V,Dockering, cellulose docking	-	-	-	DOC2-CE1		Esterase D	General function prediction only	-	-	-
703407	1.38764	1.40298	2.80658	2.32608	3.47572	IPR013126	Heat shock protein 70,Heat shock protein Hsp70	-	-	-	-	KOG0101	Molecular chaperones HSP70/HSC70, HSP70 superfamily	Posttranslational modification, protein turnover, chaperones	-	-	-
703422	-1.53297	-2.04231	0	-2.42579	0	IPR001611	Leucine-rich repeat	-	-	-	-	KOG0619	FOG: Leucine rich repeat	General function prediction only	-	-	-
703439	2.97308	3.13376	4.58885	3.64323	4.83165	IPR002068	Heat shock protein Hsp20,HSP20-like chaperone	-	-	-	-	KOG0710	Molecular chaperone (small heat-shock protein Hsp26/Hsp42)	Posttranslational modification, protein turnover, chaperones	-	-	-
703443	2.30229	2.62483	3.58821	3.006	3.89369	IPR002068	Heat shock protein Hsp20,HSP20-like chaperone	-	-	-	-	KOG0710	Molecular chaperone (small heat-shock protein Hsp26/Hsp42)	Posttranslational modification, protein turnover, chaperones	-	-	-
703474	-1.03143	0	0	0	0	-	-	6.3.2.19	-	-	-	KOG2806	Chitinase	Carbohydrate transport and metabolism	-	-	-
703482	1.00543	1.10638	1.16289	0	1.64729	-	-	-	-	-	-	KOG0613	Projectin/twitchin and related proteins	Cytoskeleton	-	-	-
703485	0	0	0	0	1.3683	-	-	-	-	-	-	-	-	-	-	-	-
703490	2.43199	3.00696	5.07898	4.45671	6.08545	IPR001270	Chaperonin clpA/B,AAA ATPase, core,Clp, N-terminal,ATPase AAA-2,AAA+ ATPase, core	-	-	-	-	KOG1051	Chaperone HSP104 and related ATP-dependent Clp proteases	Posttranslational modification, protein turnover, chaperones	-	-	-
703509	1.73364	1.37829	1.83106	0	2.05899	IPR001452	Src homology-3,Dbl homology (DH) domain,Phox-like,Guanine-nucleotide dissociation stimulator, CDC24, conserved site	-	-	-	-	KOG3519	Invasion-inducing protein TIAM1/CDC24 and related RhoGEF GTPases	Signal transduction mechanisms	-	-	-
703605	-1.5987	-1.55786	0	-1.7998	0	IPR006179	5'-Nucleotidase and apyrase,Metallophosphoesterase,5'-Nucleotidase, C-terminal	-	-	-	-	KOG4419	5' nucleotidase	Nucleotide transport and metabolism	-	-	-
703631	0	0	0	0	-1.14489	IPR014867	Spore coat protein CotH	-	-	-	-	-	-	-	-	-	-
703644	1.47327	0	0	0	2.52019	IPR001841	Zinc finger, RING-type	2.7.7.7	-	-	-	KOG0800	FOG: Predicted E3 ubiquitin ligase	Posttranslational modification, protein turnover, chaperones	-	-	-
703673	0	0	0	0	2.0409	IPR001503	Glycosyl transferase, family 10	-	-	-	GT10		Fucosyltransferase	Carbohydrate transport and metabolism	Amino acid transport and metabolism	-	-
703696	-2.12427	0	-2.81726	0	-2.45428	IPR007913	Protein of unknown function UPF0187	-	-	-	-	-	-	-	-	-	-
703728	1.20542	0	0	0	0	-	-	-	-	-	-	-	-	-	-	-	-
703795	1.45442	1.67115	2.02756	0	1.73868	IPR013922	Cyclin-related 2,Cyclin-like	2.7.1.67	-	-	-	KOG0489	Transcription factor zerknullt and related HOX domain proteins	General function prediction only	-	-	-
703797	0	-2.53555	0	0	0	IPR013216	Methyltransferase type 11	-	-	-	-	KOG1269	SAM-dependent methyltransferases	Lipid transport and metabolism	General function prediction only	-	-
703809	0	-1.02771	0	0	0	IPR001000	Glycoside hydrolase, family 10,Ricin B lectin,Dockerin, cellulose-binding family V,Calcium-binding EF-hand,Ricin B-related lectin,Glycoside hydrolase, catalytic core,Dockering, cellulose docking	-	-	-	GH10-CBM13-DOC2-DOC2		-	-	-	-	-
703810	1.31942	0	0	0	1.66711	IPR000254	Cellulose-binding region, fungal,Glycoside hydrolase, family 10,Glycoside hydrolase, catalytic core	-	-	-	GH10-CBM1		Serine/threonine protein kinase	Signal transduction mechanisms	-	-	-
703822	-1.87932	-1.8172	-1.62842	-1.66592	-1.90131	-	-	-	-	-	-	-	-	-	-	-	-
703971	-1.22029	-1.27631	0	0	0	IPR000175	Sodium:neurotransmitter symporter	-	-	-	-	KOG3660	Sodium-neurotransmitter symporter	Signal transduction mechanisms	-	-	-
704054	1.26783	0.877638	1.37077	0	1.54904	IPR010554	Protein of unknown function DUF1126,Region of unknown function DM10	-	-	-	-	KOG0043	Uncharacterized conserved protein, contains DM10 domain	Function unknown	-	-	-
704121	0	-1.09605	0	-1.21637	0	IPR003439	ABC transporter-like,AAA+ ATPase, core,Cytochrome P450	-	-	-	-	KOG0059	Lipid exporter ABCA1 and related proteins, ABC superfamily	Lipid transport and metabolism	General function prediction only	-	-
704125	1.34241	1.36651	1.04205	1.55955	1.43396	IPR000506	Acetohydroxy acid isomeroreductase C-terminal,Acetohydroxy acid isomeroreductase, catalytic,Acetohydroxy acid isomeroreductase,6-phosphogluconate dehydrogenase, C-terminal-like,NAD(P)-binding	1.1.1.86	-	-	-	-	-	-	-	-	-
704133	0	1.56004	2.31097	0	2.05615	IPR000008	C2 calcium-dependent membrane targeting,Copine,von Willebrand factor, type A,C2 calcium/lipid-binding region, CaLB	-	-	-	-	KOG1327	Copine	Signal transduction mechanisms	-	-	-
704143	1.46117	1.28481	0	0	1.54341	IPR000064	NLP/P60	-	-	-	-	-	-	-	-	-	-
704159	0	0	0	0	2.0976	IPR001611	Leucine-rich repeat,Leucine-rich repeat, typical subtype,Proteinase inhibitor I3, Kunitz legume	4.6.1.1	-	-	-	KOG0531	Protein phosphatase 1, regulatory subunit, and related proteins	Signal transduction mechanisms	-	-	-
704171	2.44004	2.5974	4.08944	3.38472	4.58513	IPR001270	Chaperonin clpA/B,AAA ATPase, core,Clp, N-terminal,ATPase AAA-2,AAA+ ATPase, core	-	-	-	-	KOG1051	Chaperone HSP104 and related ATP-dependent Clp proteases	Posttranslational modification, protein turnover, chaperones	-	-	-
704202	0	1.33107	1.73116	0	1.82874	IPR000595	Cyclic nucleotide-binding	-	-	-	-	KOG1113	cAMP-dependent protein kinase types I and II, regulatory subunit	Signal transduction mechanisms	-	-	-
704226	0	0.74508	0	1.11391	1.07251	IPR002883	Dockerin, cellulose-binding family V,Spore coat protein CotH,Calcium-binding EF-hand,Dockering, cellulose docking	-	-	-	DOC2-DOC2		FOG: RRM domain	General function prediction only	-	-	-
704324	0	0	0	0	1.05862	-	-	-	-	-	-	-	-	-	-	-	-
704358	2.73355	2.56366	4.14118	3.5602	4.94945	IPR013126	Heat shock protein 70,Heat shock protein Hsp70	-	-	-	-	KOG0101	Molecular chaperones HSP70/HSC70, HSP70 superfamily	Posttranslational modification, protein turnover, chaperones	-	-	-
704366	0	0	0	-1.0392	0	-	-	-	-	-	-	-	-	-	-	-	-
704369	-1.34331	-1.0836	0	0	0	IPR007612	Protein of unknown function DUF567	-	-	-	-	-	-	-	-	-	-
704378	0	0	0	-1.33239	0	-	-	-	-	-	-	-	-	-	-	-	-
704398	-1.026	-0.867248	0	0	-1.01447	IPR000183	Orn/DAP/Arg decarboxylase 2,Ornithine decarboxylase,Alanine racemase/group IV decarboxylase, C-terminal	4.1.1.17	-	-	-	KOG0622	Ornithine decarboxylase	Amino acid transport and metabolism	-	-	-
704417	-2.0224	0	0	0	0	IPR012935	Zinc finger, C3HC-like	6.3.2.19	-	-	-	KOG4765	Uncharacterized conserved protein	Function unknown	-	-	-
704440	-2.34882	-1.75853	-1.8327	-1.73424	-1.97993	IPR002528	Multi antimicrobial extrusion protein MatE	-	-	-	-	KOG1347	Uncharacterized membrane protein, predicted efflux pump	General function prediction only	-	-	-
704442	0	-3.62046	0	0	0	IPR004776	Auxin efflux carrier	-	-	-	-	-	-	-	-	-	-
704451	1.46315	1.09186	1.4622	0	1.30087	IPR000556	Glycoside hydrolase, 48F,Dockerin, cellulose-binding family V,Six-hairpin glycosidase-like,Dockering, cellulose docking	-	-	-	GH48-DOC2-DOC2		-	-	-	-	-
704556	-1.36634	-1.16123	0	-1.30169	-1.64662	IPR014867	Spore coat protein CotH	-	-	-	-	-	-	-	-	-	-
704596	-1.08365	-1.26352	-1.00222	-1.05009	-0.925142	-	-	-	-	-	-	-	-	-	-	-	-
704611	-1.04656	0	0	0	0	IPR001537	tRNA/rRNA methyltransferase, SpoU,Armadillo-type fold	-	-	-	-	KOG0839	RNA Methylase, SpoU family	RNA processing and modification	-	-	-
704619	1.4329	1.30018	1.67013	1.57601	1.72255	IPR002893	Zinc finger, MYND-type	-	-	-	-	KOG1710	MYND Zn-finger and ankyrin repeat protein	General function prediction only	-	-	-
704660	0.9848	0.759536	0	1.06054	0	IPR000504	RNA recognition motif, RNP-1	5.2.1.8	-	-	-	KOG4676	Splicing factor, arginine/serine-rich	RNA processing and modification	-	-	-
704679	2.66449	2.73167	3.58504	2.93347	4.06859	IPR002068	Heat shock protein Hsp20,HSP20-like chaperone	-	-	-	-	-	-	-	-	-	-
704680	1.91104	1.83418	3.23297	2.71299	3.37395	IPR002068	Heat shock protein Hsp20,HSP20-like chaperone	2.7.1.37	-	-	-	KOG0710	Molecular chaperone (small heat-shock protein Hsp26/Hsp42)	Posttranslational modification, protein turnover, chaperones	-	-	-
704712	-1.49397	-1.06875	0	0	0	-	-	-	-	-	-	KOG2739	Leucine-rich acidic nuclear protein	Cell cycle control, cell division, chromosome partitioning	General function prediction only	-	-
704795	1.08042	0	0	0	1.40725	IPR006031	XYPPX repeat	-	-	-	-	KOG0621	Phospholipid scramblase	Cell wall/membrane/envelope biogenesis	-	-	-
704796	0	-0.89979	0	0	-1.23045	-	-	-	-	-	-	KOG2806	Chitinase	Carbohydrate transport and metabolism	-	-	-
705043	-1.32117	-1.28124	0	0	-1.49947	IPR001002	Chitin-binding, type 1,Metallophosphoesterase	-	-	-	CBM18		Predicted chitinase	General function prediction only	-	-	-
705054	0	1.39143	0	0	0	IPR014026	UDP-glucose/GDP-mannose dehydrogenase, dimerisation,UDP-glucose/GDP-mannose dehydrogenase, C-terminal,UDP-glucose/GDP-mannose dehydrogenase, N-terminal,Nucleotide sugar dehydrogenase,6-phosphogluconate dehydrogenase, C-terminal-like,NAD(P)-binding	1.1.1.22	-	-	-	KOG2666	UDP-glucose/GDP-mannose dehydrogenase	Signal transduction mechanisms	Carbohydrate transport and metabolism	-	-
705063	0	-1.82225	0	0	0	IPR002110	Ankyrin	-	-	-	-	KOG4177	Ankyrin	Cell wall/membrane/envelope biogenesis	-	-	-
705065	-2.02494	-1.65765	-2.41063	0	-2.37363	IPR003439	ABC transporter-like,ABC transporter, transmembrane region,AAA+ ATPase, core,ABC transporter, transmembrane region, type 1	-	-	-	-	KOG0055	Multidrug/pheromone exporter, ABC superfamily	Secondary metabolites biosynthesis, transport and catabolism	-	-	-
705080	-1.78591	-1.85523	-1.93825	-1.83191	-1.92708	IPR001452	Src homology-3,Armadillo-type fold	-	-	-	-	KOG1808	AAA ATPase containing von Willebrand factor type A (vWA) domain	General function prediction only	-	-	-
705095	0	0	2.00381	0	0	IPR000299	Band 4.1, N-terminal	3.6.4.2	-	-	-	KOG4261	Talin	Cytoskeleton	-	-	-
705114	0	1.20169	1.59633	1.44808	1.80034	IPR001002	Chitin-binding, type 1,Polysaccharide deacetylase,Glycoside hydrolase/deacetylase, beta/alpha-barrel	-	-	-	CBM18-CBM18-CBM18-CE4		Predicted chitinase	General function prediction only	-	-	-
705180	1.48156	1.30147	1.36247	0	1.65163	-	-	-	-	-	-	KOG3598	Thyroid hormone receptor-associated protein complex, subunit TRAP230	Transcription	-	-	-
705201	0	1.01452	0	0	0.984647	IPR001878	Zinc finger, CCHC-type,DWNN domain,Zinc finger, RING-type	2.7.7.7	-	-	-	KOG0314	Predicted E3 ubiquitin ligase	Posttranslational modification, protein turnover, chaperones	-	-	-
705243	0	0	1.41508	0	0	IPR002110	Ankyrin	-	-	-	-	KOG0504	FOG: Ankyrin repeat	General function prediction only	-	-	-
705269	1.94072	1.80025	2.03141	1.20526	1.90512	-	-	-	-	-	-	-	-	-	-	-	-
705310	-1.21257	-0.899707	0	0	0	IPR011333	BTB/POZ fold	-	-	protein binding,1-phosphatidylinositol-3-phosphate 5-kinase activity	-	KOG1878	Nuclear receptor coregulator SMRT/SMRTER, contains Myb-like domains	Transcription	-	-	-
705382	-1.47032	-1.34149	-1.59463	-1.68274	-1.67663	-	-	-	-	-	-	KOG2806	Chitinase	Carbohydrate transport and metabolism	-	-	-
705403	0	-1.3759	0	0	-1.40435	IPR006047	Glycosyl hydrolase, family 13, catalytic region,Glycoside hydrolase, family 13, N-terminal,Glycosyl hydrolase, family 13, subfamily, catalytic region,Pullulanase, type I,Glycoside hydrolase, catalytic core,Immunoglobulin E-set	3.2.1.-	-	hydrolase activity, hydrolyzing O-glycosyl compounds,carbohydrate metabolic process,catalytic activity,cation binding,lytic transglycosylase activity,mannosidase activity,mannosyl-oligosaccharide mannosidase activity,galactosidase activity,glucosidase activity,trehalase activity,fucosidase activity,hexosaminidase activity,amylase activity	GH13_14		1,4-alpha-glucan branching enzyme/starch branching enzyme II	Carbohydrate transport and metabolism	-	-	-
705412	1.16259	1.48682	2.44718	1.82299	2.57983	IPR002068	Heat shock protein Hsp20,HSP20-like chaperone	-	-	-	-	KOG0710	Molecular chaperone (small heat-shock protein Hsp26/Hsp42)	Posttranslational modification, protein turnover, chaperones	-	-	-
705414	0	0	0	0	2.15057	IPR002068	Heat shock protein Hsp20,HSP20-like chaperone	-	-	-	-	KOG0710	Molecular chaperone (small heat-shock protein Hsp26/Hsp42)	Posttranslational modification, protein turnover, chaperones	-	-	-
705462	0	0	1.30036	0	1.33721	IPR002083	MATH,TRAF-like	-	-	-	-	KOG1987	Speckle-type POZ protein SPOP and related proteins with TRAF, MATH and BTB/POZ domains	Cell cycle control, cell division, chromosome partitioning	General function prediction only	-	-
705496	0	0	0	-2.5833	0	IPR013868	Nuclear envelope, Cut8	2.7.1.37	-	-	-	-	-	-	-	-	-
705530	1.74674	0	1.72778	0	1.97911	-	-	3.6.1.-	-	diacylglycerol pyrophosphate phosphatase activity,thiamin-pyrophosphatase activity,8-oxo-7,8-dihydroguanine triphosphatase activity,UDP-2,3-diacylglucosamine hydrolase activity,bis(5'-nucleosyl)-tetraphosphatase activity,dATP pyrophosphohydrolase activity,pyrophosphatase activity,dihydroneopterin monophosphate phosphatase activity,dihydroneopterin triphosphate pyrophosphohydrolase activity,ATP-de…	-	KOG1721	FOG: Zn-finger	General function prediction only	-	-	-
705539	0.862766	1.25322	1.38446	1.27721	1.5668	-	-	-	-	-	-	-	-	-	-	-	-
705546	0	1.81929	2.12336	0	0	-	-	-	-	-	-	-	-	-	-	-	-
705547	0	1.28581	0	0	0	-	-	-	-	-	-	-	-	-	-	-	-
705590	0	0	0	-1.32119	0	IPR002913	Lipid-binding START	6.3.2.19	-	ubiquitin-protein ligase activity,regulation of ubiquitin-protein ligase activity,regulation of ubiquitin-protein ligase activity during meiotic cell cycle,positive regulation of ubiquitin-protein ligase activity,negative regulation of ubiquitin-protein ligase activity	-	KOG2761	START domain-containing proteins involved in steroidogenesis/phosphatidylcholine transfer	Lipid transport and metabolism	-	-	-
705626	-1.36653	-1.11508	0	0	0	IPR006597	Sel1-like,Legume lectin, beta domain	-	-	sugar binding	-	KOG1550	Extracellular protein SEL-1 and related proteins	Signal transduction mechanisms	Cell wall/membrane/envelope biogenesis	Posttranslational modification, protein turnover, chaperones	-
705634	1.37495	1.18272	1.52624	0.867353	1.94109	-	-	-	-	-	-	KOG4400	E3 ubiquitin ligase interacting with arginine methyltransferase	Posttranslational modification, protein turnover, chaperones	-	-	-
705681	-0.995971	-1.22071	-1.15872	-1.0426	-1.24796	IPR002509	Polysaccharide deacetylase,Glycoside hydrolase/deacetylase, beta/alpha-barrel	-	-	carbohydrate metabolic process,hydrolase activity, acting on carbon-nitrogen (but not peptide) bonds,catalytic activity	CE4		-	-	-	-	-
705752	1.61591	0	0	0	2.12367	-	-	-	-	-	-	-	-	-	-	-	-
705797	1.37973	1.38706	1.60973	0	0	-	-	-	-	-	-	-	-	-	-	-	-
705823	0	0.807327	0	0	1.0373	IPR003959	AAA ATPase, core,AAA ATPase VAT, N-terminal,Cell division protein 48, CDC48, domain 2,AAA+ ATPase, core,AAA ATPase, conserved site,Aspartate decarboxylase-like fold	3.6.4.6	-	ATP binding,nucleotide binding,nucleoside-triphosphatase activity,binding,vesicle-fusing ATPase activity	-	KOG0741	AAA+-type ATPase	Posttranslational modification, protein turnover, chaperones	-	-	-
705857	-1.35653	-1.04308	0	-1.16808	0	-	-	6.3.2.19	-	ubiquitin-protein ligase activity,regulation of ubiquitin-protein ligase activity,regulation of ubiquitin-protein ligase activity during meiotic cell cycle,positive regulation of ubiquitin-protein ligase activity,negative regulation of ubiquitin-protein ligase activity	-	KOG2806	Chitinase	Carbohydrate transport and metabolism	-	-	-
705870	0	0	1.70404	0	2.12882	-	-	-	-	-	-	-	-	-	-	-	-
705894	0.85667	0.94319	1.08407	1.26224	1.05907	IPR000772	Ricin B lectin,Dockerin, cellulose-binding family V,Protein of unknown function DUF303, acetylesterase putative,Ricin B-related lectin,Esterase, SGNH hydrolase-type,Dockering, cellulose docking	-	-	hydrolase activity, hydrolyzing O-glycosyl compounds,carbohydrate metabolic process	CE6-CBM13-DOC2-DOC2		-	-	-	-	-
705895	0	0	0	-1.99616	0	IPR001087	Lipase, GDSL,Esterase, SGNH hydrolase-type	-	-	lipid metabolic process,hydrolase activity, acting on ester bonds	CE16		-	-	-	-	-
705896	0.985401	0.865497	0	1.04608	1.24376	IPR000556	Glycoside hydrolase, 48F,Dockerin, cellulose-binding family V,Six-hairpin glycosidase-like,Dockering, cellulose docking	-	-	hydrolase activity, hydrolyzing O-glycosyl compounds,carbohydrate metabolic process,catalytic activity	GH48-DOC2-DOC2		-	-	-	-	-
705977	2.16389	2.21239	2.30064	1.64021	2.46019	IPR002048	Calcium-binding EF-hand	-	-	calcium ion binding	-	KOG0031	Myosin regulatory light chain, EF-Hand protein superfamily	Cytoskeleton	-	-	-
706027	0	3.17994	0	0	3.52325	IPR002048	Calcium-binding EF-hand	-	-	calcium ion binding	-	KOG0027	Calmodulin and related proteins (EF-Hand superfamily)	Signal transduction mechanisms	-	-	-
706078	-2.50472	-2.22531	-1.89638	-2.16699	-2.15422	IPR001002	Chitin-binding, type 1,Metallophosphoesterase	2.7.7.7	-	chitin binding,hydrolase activity,DNA-directed DNA polymerase activity,DNA polymerase activity	CBM18-CBM18-CBM18-CBM18-CBM18		DNA-binding proteins Bright/BRCAA1/RBP1 and related proteins containing BRIGHT domain	Transcription	-	-	-
706112	0	-3.61716	0	-2.75047	-3.10739	IPR002528	Multi antimicrobial extrusion protein MatE	-	-	multidrug transport,drug transporter activity,antiporter activity,membrane	-	KOG1347	Uncharacterized membrane protein, predicted efflux pump	General function prediction only	-	-	-
706155	-1.82803	-1.95215	-2.09389	-2.1982	-2.05421	IPR014999	Protein of unknown function DUF1846	-	-	-	-	-	-	-	-	-	-
706174	-1.50342	0	0	-2.07351	0	-	-	6.3.2.19	-	ubiquitin-protein ligase activity,regulation of ubiquitin-protein ligase activity,regulation of ubiquitin-protein ligase activity during meiotic cell cycle,positive regulation of ubiquitin-protein ligase activity,negative regulation of ubiquitin-protein ligase activity	-	KOG1181	FOG: Low-complexity	Function unknown	-	-	-
706183	-1.07709	-1.58439	-1.09608	-1.42817	-1.18653	IPR001002	Chitin-binding, type 1,Leucine-rich repeat	-	-	chitin binding,protein binding	CBM18-CBM18-CBM18-CBM18		Fibrillins and related proteins containing Ca2+-binding EGF-like domains	Signal transduction mechanisms	-	-	-
706186	1.50139	1.4627	1.69036	0	1.74495	IPR007122	Gelsolin,Gelsolin region	-	-	actin binding	-	KOG0443	Actin regulatory proteins (gelsolin/villin family)	Cytoskeleton	-	-	-
706190	0.902714	0	1.38665	0.946898	1.10058	IPR002883	Dockerin, cellulose-binding family V,Dockering, cellulose docking	-	-	hydrolase activity, hydrolyzing O-glycosyl compounds,carbohydrate metabolic process	DOC2-DOC2-CE1		-	-	-	-	-
706209	0	0	0	0	-1.6226	IPR008264	Beta-glucanase,Glycoside hydrolase, family 16,Concanavalin A-like lectin/glucanase	-	-	hydrolase activity, hydrolyzing O-glycosyl compounds,carbohydrate metabolic process	GH16		-	-	-	-	-
706211	-0.804522	-0.993709	0	-1.04212	-1.18538	-	-	-	-	-	-	KOG4297	C-type lectin	Defense mechanisms	Signal transduction mechanisms	-	-
706220	1.24654	1.36996	1.95	0	2.05141	IPR000772	Ricin B lectin,Dockerin, cellulose-binding family V,Ricin B-related lectin,Dockering, cellulose docking	-	-	hydrolase activity, hydrolyzing O-glycosyl compounds,carbohydrate metabolic process	CBM13-DOC2-DOC2-CE1		-	-	-	-	-
706279	-1.00968	0	0	0	0	IPR016024	Armadillo-type fold	-	-	binding	-	-	-	-	-	-	-
706280	1.04818	0.923196	1.06034	0.84692	1.33218	-	-	-	-	-	-	-	-	-	-	-	-
706321	-1.10913	0	0	0	0	-	-	-	-	-	-	KOG1516	Carboxylesterase and related proteins	General function prediction only	-	-	-
706322	-1.53731	-1.07992	0	-1.30499	-1.10158	IPR003029	S1, RNA binding,RNA-processing protein, HAT helix,Tetratricopeptide region,Armadillo-type fold,Nucleic acid-binding, OB-fold-like	2.7.7.8	-	RNA binding,intracellular,RNA processing,binding,polyribonucleotide nucleotidyltransferase activity	-	KOG1070	rRNA processing protein Rrp5	RNA processing and modification	-	-	-
706353	-2.11965	-2.78604	-1.95268	-2.38555	-2.35857	-	-	-	-	-	-	-	-	-	-	-	-
706384	-1.46782	0	0	-1.68517	-1.61896	-	-	2.7.7.6	-	DNA-directed RNA polymerase activity,DNA-directed RNA polymerase I activity,DNA-directed RNA polymerase II activity,DNA-directed RNA polymerase III activity,RNA polymerase activity	-	KOG2236	Uncharacterized conserved protein	Function unknown	-	-	-
706480	1.14788	1.24288	0	0	1.95714	-	-	3.6.1.3	-	ATP-dependent DNA helicase activity,ATP-dependent RNA helicase activity,ATP-dependent helicase activity,DNA-dependent ATPase activity,RNA-dependent ATPase activity,protein-transmembrane transporting ATPase activity,ATPase activity,single-stranded DNA-dependent ATP-dependent DNA helicase activity,ATPase activity, coupled,ATPase activity, uncoupled,ATPase activity, coupled to transmembrane movement…	-	KOG1075	FOG: Reverse transcriptase	General function prediction only	-	-	-
706488	-1.43757	-1.51917	-1.61649	-1.69419	-1.74876	IPR014867	Spore coat protein CotH	-	-	-	-	-	-	-	-	-	-
706557	0	0	0	0	1.57507	IPR001611	Leucine-rich repeat,Protease inhibitor I4, serpin	-	-	serine-type endopeptidase inhibitor activity,protein binding	-	KOG0531	Protein phosphatase 1, regulatory subunit, and related proteins	Signal transduction mechanisms	-	-	-
706590	1.86777	1.95778	2.83103	2.08269	3.30988	-	-	-	-	-	-	-	-	-	-	-	-
706592	1.09385	1.32368	1.12837	1.11133	1.4664	-	-	-	-	-	-	-	-	-	-	-	-
706611	-1.55379	-1.43222	0	0	-1.39927	IPR001463	Sodium:alanine symporter	-	-	sodium:amino acid symporter activity,sodium ion transport,membrane	-	-	-	-	-	-	-
706622	2.5735	2.42516	3.35712	2.8071	3.26017	IPR002068	Heat shock protein Hsp20,HSP20-like chaperone	-	-	-	-	KOG0710	Molecular chaperone (small heat-shock protein Hsp26/Hsp42)	Posttranslational modification, protein turnover, chaperones	-	-	-
706700	-1.48053	-1.62683	-1.99324	-1.83657	-1.82214	-	-	-	-	-	-	-	-	-	-	-	-
706730	1.49032	1.39466	1.95911	1.51076	2.02837	IPR006802	Radial spokehead-like protein	-	-	-	-	KOG1808	AAA ATPase containing von Willebrand factor type A (vWA) domain	General function prediction only	-	-	-
706766	-1.48428	-1.32987	-1.52452	-1.43792	0	IPR006046	Glycoside hydrolase family 13,Glycosyl hydrolase, family 13, catalytic region,Alpha-amylase, C-terminal all beta,Glycosyl hydrolase, family 13, subfamily, catalytic region,Glycoside hydrolase, catalytic core	3.2.1.1	-	catalytic activity,carbohydrate metabolic process,cation binding,alpha-amylase activity	GH13_28-CBM26		Alpha-amylase	Carbohydrate transport and metabolism	-	-	-
706793	0	0	-2.97948	0	0	-	-	-	-	-	-	-	-	-	-	-	-
706851	1.47264	1.2032	2.67494	2.39515	3.66402	IPR002068	Heat shock protein Hsp20,HSP20-like chaperone	-	-	-	-	KOG0710	Molecular chaperone (small heat-shock protein Hsp26/Hsp42)	Posttranslational modification, protein turnover, chaperones	-	-	-
706869	0	0	0	0	-1.3985	IPR015267	Protein phosphatase 4 core regulatory subunit R2	-	-	-	-	KOG3175	Protein phosphatase 4 regulatory subunit 2 related protein	General function prediction only	-	-	-
706876	2.03088	2.13198	3.35343	2.7464	3.98561	IPR002068	Heat shock protein Hsp20,HSP20-like chaperone	-	-	-	-	KOG0710	Molecular chaperone (small heat-shock protein Hsp26/Hsp42)	Posttranslational modification, protein turnover, chaperones	-	-	-
706877	1.58901	1.65582	3.05739	2.56777	3.90334	IPR002068	Heat shock protein Hsp20,HSP20-like chaperone	-	-	-	-	KOG0710	Molecular chaperone (small heat-shock protein Hsp26/Hsp42)	Posttranslational modification, protein turnover, chaperones	-	-	-
706879	2.23282	2.06722	2.78071	2.16098	3.2203	IPR002068	Heat shock protein Hsp20,HSP20-like chaperone	-	-	-	-	KOG0710	Molecular chaperone (small heat-shock protein Hsp26/Hsp42)	Posttranslational modification, protein turnover, chaperones	-	-	-
706880	2.0022	1.94897	3.09023	2.58224	3.90606	IPR002068	Heat shock protein Hsp20,HSP20-like chaperone	-	-	-	-	KOG0710	Molecular chaperone (small heat-shock protein Hsp26/Hsp42)	Posttranslational modification, protein turnover, chaperones	-	-	-
706882	3.43876	3.32019	5.43828	4.86064	6.25924	IPR002068	Heat shock protein Hsp20,HSP20-like chaperone	-	-	-	-	KOG0710	Molecular chaperone (small heat-shock protein Hsp26/Hsp42)	Posttranslational modification, protein turnover, chaperones	-	-	-
706909	0	-1.60271	-1.61114	0	0	-	-	-	-	-	-	-	-	-	-	-	-
706934	0	3.71256	4.23874	0	4.50914	IPR002068	Heat shock protein Hsp20,HSP20-like chaperone	-	-	-	-	KOG0710	Molecular chaperone (small heat-shock protein Hsp26/Hsp42)	Posttranslational modification, protein turnover, chaperones	-	-	-
706966	1.39137	1.46167	3.01569	2.4674	3.50806	IPR002068	Heat shock protein Hsp20,HSP20-like chaperone	-	-	-	-	KOG0710	Molecular chaperone (small heat-shock protein Hsp26/Hsp42)	Posttranslational modification, protein turnover, chaperones	-	-	-
707041	-1.04166	-1.56876	0	0	-1.37771	-	-	-	-	-	-	-	-	-	-	-	-
707045	-1.64807	-1.83059	-1.85006	-1.89567	-1.80236	IPR000209	Peptidase S8 and S53, subtilisin, kexin, sedolisin	-	-	subtilase activity,proteolysis	CBM18		Subtilisin-related protease/Vacuolar protease B	Posttranslational modification, protein turnover, chaperones	-	-	-
707055	-1.7186	-2.05712	-2.18986	-2.45445	-2.69378	IPR005135	Endonuclease/exonuclease/phosphatase	3.1.-.-	-	nuclease activity,phosphoric ester hydrolase activity,T/G mismatch-specific endonuclease activity	-	KOG2338	Transcriptional effector CCR4-related protein	Transcription	-	-	-
707062	0	0	0	0	-1.05888	-	-	2.7.1.37	-	-	-	KOG4809	Rab6 GTPase-interacting protein involved in endosome-to-TGN transport	Intracellular trafficking, secretion, and vesicular transport	-	-	-
707101	0	2.12322	0	0	0	IPR001715	Calponin-like actin-binding,Calponin-homology	-	-	-	-	KOG3631	Alpha-parvin and related focal adhesion proteins	Cytoskeleton	-	-	-
707119	-1.36814	-1.47563	-1.28396	-1.37308	-1.25831	-	-	-	-	-	-	KOG0439	VAMP-associated protein involved in inositol metabolism	Intracellular trafficking, secretion, and vesicular transport	-	-	-
707141	0	0	0	0	2.24522	-	-	-	-	-	-	KOG1878	Nuclear receptor coregulator SMRT/SMRTER, contains Myb-like domains	Transcription	-	-	-
707142	-1.31784	-1.08338	0	0	0	IPR002048	Calcium-binding EF-hand,Mechanosensitive ion channel MscS,Like-Sm ribonucleoprotein-related, core	-	-	calcium ion binding,membrane	-	KOG4629	Predicted mechanosensitive ion channel	Cell wall/membrane/envelope biogenesis	-	-	-
707157	-1.03002	-0.859944	0	0	0	IPR004829	Cell surface antigen,Leucine-rich repeat,Calcium-binding EF-hand	-	-	protein binding,calcium ion binding,transmembrane receptor protein serine/threonine kinase activity,3-phosphoinositide-dependent protein kinase activity,DNA-dependent protein kinase activity,AMP-activated protein kinase activity,casein kinase activity,casein kinase I activity,cyclic nucleotide-dependent protein kinase activity,eukaryotic translation initiation factor 2alpha kinase activity,galact…	-	KOG2744	DNA-binding proteins Bright/BRCAA1/RBP1 and related proteins containing BRIGHT domain	Transcription	-	-	-
707171	1.33164	0	0	0	0	IPR001764	Glycoside hydrolase, family 3, N-terminal,Glycoside hydrolase, family 3, C-terminal,Glycoside hydrolase, catalytic core	3.2.1.21	-	hydrolase activity, hydrolyzing O-glycosyl compounds,carbohydrate metabolic process,beta-glucosidase activity	GH3		Putative signal transduction protein involved in RNA splicing	RNA processing and modification	Signal transduction mechanisms	-	-
707453	1.03581	1.07328	0	0	0	-	-	3.6.3.1	-	phospholipid-translocating ATPase activity	-	KOG4476	Gluconate transport-inducing protein	Signal transduction mechanisms	Carbohydrate transport and metabolism	-	-
707536	-1.17699	-1.12492	0	0	0	IPR012959	CPL,Pumilio RNA-binding region,Armadillo-type fold	-	-	RNA binding,binding	-	KOG2050	Puf family RNA-binding protein	Translation, ribosomal structure and biogenesis	-	-	-
707580	-1.79004	-2.02594	-1.85154	-2.4509	-2.5408	IPR005135	Endonuclease/exonuclease/phosphatase	3.1.-.-	-	nuclease activity,phosphoric ester hydrolase activity,T/G mismatch-specific endonuclease activity	-	KOG2338	Transcriptional effector CCR4-related protein	Transcription	-	-	-
707615	0	0	0	0	1.93355	-	-	-	-	-	-	KOG3866	DNA-binding protein of the nucleobindin family	General function prediction only	-	-	-
707723	1.29589	0	0	0	0	-	-	-	-	-	-	-	-	-	-	-	-
707726	0	-1.13716	-0.908235	-0.764557	-1.01431	IPR001330	Prenyltransferase/squalene oxidase,Terpenoid cylases/protein prenyltransferase alpha-alpha toroid	5.4.99.7	-	catalytic activity,lanosterol synthase activity	-	KOG0497	Oxidosqualene-lanosterol cyclase and related proteins	Lipid transport and metabolism	-	-	-
707791	0	0	0	0	1.20801	IPR000802	Arsenical pump membrane protein,Divalent ion symporter	-	-	arsenite transmembrane transporter activity,integral to membrane,citrate transmembrane transporter activity,citrate transport	-	KOG2639	Sodium sulfate symporter and related arsenite permeases	Inorganic ion transport and metabolism	-	-	-
707801	0	0	0	0	1.03102	IPR001764	Glycoside hydrolase, family 3, N-terminal,Glycoside hydrolase, family 3, C-terminal,Glycoside hydrolase, catalytic core	3.2.1.21	-	hydrolase activity, hydrolyzing O-glycosyl compounds,carbohydrate metabolic process,beta-glucosidase activity	GH3		Transcription factor containing C2HC type Zn finger	Transcription	-	-	-
707804	0	0	0	-1.05593	0	-	-	-	-	-	-	-	-	-	-	-	-
707861	-1.87034	-2.12747	-1.73026	-1.77144	-2.09447	IPR001734	Na+/solute symporter	-	-	transporter activity,transport,membrane	-	KOG2349	Na+:iodide/myo-inositol/multivitamin symporters	Inorganic ion transport and metabolism	-	-	-
707867	0	-0.875836	0	-1.07839	0	IPR013525	ABC-2 type transporter	-	-	-	-	-	-	-	-	-	-
707916	0	-2.11994	0	0	0	-	-	3.2.1.3	-	glucan 1,4-alpha-glucosidase activity	-	KOG1216	von Willebrand factor and related coagulation proteins	Defense mechanisms	Extracellular structures	-	-
707954	0	0	0	0	2.14402	IPR013918	Nucleotide exchange factor Fes1,Armadillo-type fold	-	-	binding	-	KOG2160	Armadillo/beta-catenin-like repeat-containing protein	Posttranslational modification, protein turnover, chaperones	-	-	-
708006	0.986528	1.2777	0	0	0	IPR013830	Esterase, SGNH hydrolase-type	-	-	-	-	-	-	-	-	-	-
708016	-1.19076	-1.1331	0	0	0	IPR000504	RNA recognition motif, RNP-1	-	-	nucleic acid binding	-	KOG2806	Chitinase	Carbohydrate transport and metabolism	-	-	-
708097	-1.32037	0	0	-1.44813	-1.69567	-	-	-	-	-	-	-	-	-	-	-	-
708136	-2.79358	-2.79561	-2.3309	-2.35374	-2.63837	IPR006571	TLDc	-	-	-	-	KOG2372	Oxidation resistance protein	Replication, recombination and repair	-	-	-
708204	0	0	0	0	1.27016	-	-	-	-	-	-	-	-	-	-	-	-
708206	1.17035	1.2681	1.98635	1.53663	1.67257	IPR006101	Glycoside hydrolase, family 2,Ricin B lectin,Glycoside hydrolase family 2, immunoglobulin-like beta-sandwich,Dockerin, cellulose-binding family V,Glycoside hydrolase family 2, TIM barrel,Glycoside hydrolase family 2, carbohydrate-binding,Glycoside hydrolase, family 42, domain 5,LamG-like jellyroll fold,Galactose-binding like,Concanavalin A-like lectin/glucanase,Ricin B-related lectin,Glycoside hy…	-	-	hydrolase activity, hydrolyzing O-glycosyl compounds,carbohydrate metabolic process,beta-galactosidase activity,beta-galactosidase complex,catalytic activity,carbohydrate binding	GH2-CBM13-DOC2-DOC2		Beta-Glucuronidase GUSB (glycosylhydrolase superfamily 2)	Carbohydrate transport and metabolism	-	-	-
708252	-1.28045	-1.20261	-1.25271	-1.375	-1.10683	IPR001002	Chitin-binding, type 1,Spore coat protein CotH	-	-	chitin binding	CBM18		beta-1,6-N-acetylglucosaminyltransferase, contains WSC domain	Posttranslational modification, protein turnover, chaperones	Carbohydrate transport and metabolism	-	-
708255	0	-1.92117	0	0	0	-	-	-	-	-	-	-	-	-	-	-	-
708266	0	0	0	-1.20807	-1.21767	IPR011028	Cyclin-like	6.3.2.19	-	ubiquitin-protein ligase activity,regulation of ubiquitin-protein ligase activity,regulation of ubiquitin-protein ligase activity during meiotic cell cycle,positive regulation of ubiquitin-protein ligase activity,negative regulation of ubiquitin-protein ligase activity	-	KOG2806	Chitinase	Carbohydrate transport and metabolism	-	-	-
708306	0	1.17847	0	1.23861	0	-	-	-	-	-	-	-	-	-	-	-	-
708308	1.92885	2.00169	0	0	2.34865	-	-	-	-	-	-	-	-	-	-	-	-
708408	0	0	1.83805	1.03699	1.52596	IPR001000	Glycoside hydrolase, family 10,Dockerin, cellulose-binding family V,Glycoside hydrolase, catalytic core,Dockering, cellulose docking	-	-	hydrolase activity, hydrolyzing O-glycosyl compounds,carbohydrate metabolic process	DOC2-DOC2-GH10		-	-	-	-	-
708418	0	-1.14414	0	0	0	-	-	-	-	-	-	-	-	-	-	-	-
708422	0	1.70915	2.10514	0	2.37993	IPR000225	Armadillo,HEAT,Armadillo-type fold	-	-	binding	-	KOG0167	FOG: Armadillo/beta-catenin-like repeats	Function unknown	-	-	-
708430	0	-1.76971	0	-2.26305	0	IPR006046	Glycoside hydrolase family 13,Glycosyl hydrolase, family 13, catalytic region,Carbohydrate binding family 25,Alpha-amylase, C-terminal all beta,Glycosyl hydrolase, family 13, subfamily, catalytic region,Glycoside hydrolase, catalytic core	3.2.1.1	-	catalytic activity,carbohydrate metabolic process,cation binding,alpha-amylase activity	GH13_28-CBM26-CBM25		Alpha-amylase	Carbohydrate transport and metabolism	-	-	-
708573	-0.770487	-0.816878	0	-0.90905	-1.21137	IPR001452	Src homology-3	-	-	-	-	KOG4574	RNA-binding protein (contains RRM and Pumilio-like repeats)	General function prediction only	-	-	-
708577	0	0	3.50561	3.22701	3.79809	IPR002068	Heat shock protein Hsp20,HSP20-like chaperone	-	-	-	-	KOG0710	Molecular chaperone (small heat-shock protein Hsp26/Hsp42)	Posttranslational modification, protein turnover, chaperones	-	-	-
708578	0	0	2.13538	1.46648	2.75911	IPR002068	Heat shock protein Hsp20,HSP20-like chaperone	-	-	-	-	KOG0710	Molecular chaperone (small heat-shock protein Hsp26/Hsp42)	Posttranslational modification, protein turnover, chaperones	-	-	-
708579	0	0	0	1.98068	0	-	-	-	-	-	-	-	-	-	-	-	-
708621	0	1.31753	0	0	1.46976	-	-	-	-	-	-	-	-	-	-	-	-
708660	-2.83119	-2.31781	-2.67651	-2.5341	-2.54781	IPR016196	MFS general substrate transporter	-	-	-	-	KOG1472	Histone acetyltransferase SAGA/ADA, catalytic subunit PCAF/GCN5 and related proteins	Transcription	Chromatin structure and dynamics	-	-
708678	-1.15878	-1.33955	0	0	-1.55709	IPR013922	Cyclin-related 2,Cyclin-like	3.1.26.3	-	ribonuclease III activity	-	KOG0488	Transcription factor BarH and related HOX domain proteins	General function prediction only	-	-	-
708692	0	-1.66839	0	0	0	IPR014867	Spore coat protein CotH	-	-	-	-	KOG4297	C-type lectin	Defense mechanisms	Signal transduction mechanisms	-	-
708806	1.19213	1.50963	1.14887	1.41191	1.2565	IPR001650	DNA/RNA helicase, C-terminal,Helicase-associated region,Region of unknown function DUF1605,DEAD-like helicase, N-terminal,Helicase, superfamily 1 and 2, ATP-binding,DNA/RNA helicase, ATP-dependent, DEAH-box type, conserved site	3.6.1.3	-	nucleic acid binding,helicase activity,ATP binding,ATP-dependent helicase activity,ATP-dependent DNA helicase activity,ATP-dependent RNA helicase activity,DNA-dependent ATPase activity,RNA-dependent ATPase activity,protein-transmembrane transporting ATPase activity,ATPase activity,single-stranded DNA-dependent ATP-dependent DNA helicase activity,ATPase activity, coupled,ATPase activity, uncoupled…	-	KOG0922	DEAH-box RNA helicase	RNA processing and modification	-	-	-
708852	1.01405	0	0	0	0	IPR012621	Mitochondrial import translocase, subunit Tom7	-	-	mitochondrial outer membrane,intracellular protein transport,P-P-bond-hydrolysis-driven protein transmembrane transporter activity	-	KOG4449	Translocase of outer mitochondrial membrane complex, subunit TOM7	Intracellular trafficking, secretion, and vesicular transport	-	-	-
708872	1.52329	1.22253	1.76237	1.16153	2.12382	IPR001002	Chitin-binding, type 1,Neurohypophysial hormone,Peptidase, cysteine peptidase active site	-	-	cysteine-type endopeptidase activity,proteolysis,neurohypophyseal hormone activity,extracellular region,chitin binding	CBM18-CBM18-CBM18-CBM18-CBM18-CBM18-CBM18		Predicted chitinase	General function prediction only	-	-	-
708963	3.9996	4.25698	5.1738	4.61145	5.45625	-	-	-	-	-	-	KOG4364	Chromatin assembly factor-I	Chromatin structure and dynamics	-	-	-
709012	1.38846	1.40208	0	0	1.59941	IPR001611	Leucine-rich repeat	-	-	protein binding	-	KOG0619	FOG: Leucine rich repeat	General function prediction only	-	-	-
709049	1.20525	0	0	0	0	IPR002883	Dockerin, cellulose-binding family V,Spore coat protein CotH,Dockering, cellulose docking	-	-	hydrolase activity, hydrolyzing O-glycosyl compounds,carbohydrate metabolic process,transmembrane receptor protein serine/threonine kinase activity,3-phosphoinositide-dependent protein kinase activity,DNA-dependent protein kinase activity,AMP-activated protein kinase activity,casein kinase activity,casein kinase I activity,cyclic nucleotide-dependent protein kinase activity,eukaryotic translation…	-	KOG0996	Structural maintenance of chromosome protein 4 (chromosome condensation complex Condensin, subunit C)	Chromatin structure and dynamics	Cell cycle control, cell division, chromosome partitioning	-	-
709067	-1.06357	0	0	0	0	IPR006553	Leucine-rich repeat, cysteine-containing subtype	-	-	-	-	KOG4341	F-box protein containing LRR	General function prediction only	-	-	-
709087	1.12447	0.66998	0	0.923748	1.26886	IPR004045	Glutathione S-transferase, N-terminal,Glutathione S-transferase, C-terminal-like,Thioredoxin-like fold	2.5.1.18	-	glutathione transferase activity	-	KOG1695	Glutathione S-transferase	Posttranslational modification, protein turnover, chaperones	-	-	-
709130	-1.08686	-1.29982	-1.74008	0	-1.44074	IPR000870	Homoserine kinase,GHMP kinase,GHMP kinase, C-terminal,GHMP kinase, ATP-binding, conserved site	2.7.1.39	-	homoserine kinase activity,ATP binding,threonine metabolic process,kinase activity,phosphorylation	-	KOG1537	Homoserine kinase	Amino acid transport and metabolism	-	-	-
709153	-1.40926	0	0	0	0	IPR000504	RNA recognition motif, RNP-1	6.3.2.19	-	nucleic acid binding,ubiquitin-protein ligase activity,regulation of ubiquitin-protein ligase activity,regulation of ubiquitin-protein ligase activity during meiotic cell cycle,positive regulation of ubiquitin-protein ligase activity,negative regulation of ubiquitin-protein ligase activity	-	KOG2806	Chitinase	Carbohydrate transport and metabolism	-	-	-
709177	0	0	1.84716	0	2.04628	IPR001452	Src homology-3,Ras-association,Sterile alpha motif homology 2,Variant SH3,Sterile alpha motif SAM,Sterile alpha motif homology	-	-	signal transduction,transmembrane receptor protein serine/threonine kinase activity,3-phosphoinositide-dependent protein kinase activity,DNA-dependent protein kinase activity,AMP-activated protein kinase activity,casein kinase activity,casein kinase I activity,cyclic nucleotide-dependent protein kinase activity,eukaryotic translation initiation factor 2alpha kinase activity,galactosyltransferase-…	-	-	-	-	-	-	-
709304	0	1.24446	0	0	1.74629	IPR001002	Chitin-binding, type 1,Leucine-rich repeat	-	-	chitin binding,protein binding	CBM18-CBM18-CBM18-CBM18		FOG: Leucine rich repeat	General function prediction only	-	-	-
709356	1.54497	1.63653	1.8699	0	2.33422	-	-	-	-	-	-	-	-	-	-	-	-
709375	0	0	0	0	-1.66132	IPR000727	Target SNARE coiled-coil region,t-SNARE	-	-	protein binding,membrane,vesicle-mediated transport	-	KOG0810	SNARE protein Syntaxin 1 and related proteins	Intracellular trafficking, secretion, and vesicular transport	-	-	-
709385	0	0	0	0	2.06081	IPR001452	Src homology-3,PAK-box/P21-Rho-binding,MATH,Variant SH3,Wiscott-Aldrich syndrome, C-terminal,TRAF-like	-	-	small GTPase regulator activity,protein binding,protein complex assembly,actin polymerization and/or depolymerization,actin cytoskeleton,1-phosphatidylinositol-3-phosphate 5-kinase activity	-	KOG4225	Sorbin and SH3 domain-containing protein	Signal transduction mechanisms	-	-	-
709392	1.33418	1.10883	1.40688	0	1.57413	IPR003409	MORN motif	-	-	-	-	KOG0231	Junctional membrane complex protein Junctophilin and related MORN repeat proteins	General function prediction only	-	-	-
709393	0	-1.78279	0	-1.46611	0	IPR006095	Glutamate/phenylalanine/leucine/valine dehydrogenase,Glutamate/phenylalanine/leucine/valine dehydrogenase, C-terminal,Glutamate/phenylalanine/leucine/valine dehydrogenase, dimerisation region,Glutamate dehydrogenase,NAD(P)-binding	1.4.1.4	-	amino acid metabolic process,oxidoreductase activity,catalytic activity,binding,metabolic process,glutamate dehydrogenase (NADP+) activity	-	KOG2250	Glutamate/leucine/phenylalanine/valine dehydrogenases	Amino acid transport and metabolism	-	-	-
709436	0	-0.866386	0	-1.2748	0	IPR016024	Armadillo-type fold	-	-	binding	-	-	-	-	-	-	-
709438	-2.1856	-1.77871	0	-1.88402	-1.85107	IPR002860	BNR repeat,VPS10	-	-	integral to membrane	-	KOG3511	Sortilin and related receptors	General function prediction only	-	-	-
709521	1.05611	1.11723	1.1316	1.11558	1.24127	-	-	4.6.1.2	-	guanylate cyclase activity,receptor guanylate cyclase activity	-	KOG2992	Nucleolar GTPase/ATPase p130	Nuclear structure	-	-	-
709739	1.75722	1.82858	2.32822	2.29075	1.9993	IPR006101	Glycoside hydrolase, family 2,Ricin B lectin,Dockerin, cellulose-binding family V,Glycoside hydrolase family 2, TIM barrel,Glycoside hydrolase family 2, carbohydrate-binding,Glycoside hydrolase family 2, immunoglobulin-like beta-sandwich,Galactose-binding like,Ricin B-related lectin,Glycoside hydrolase, catalytic core,Dockering, cellulose docking	-	-	hydrolase activity, hydrolyzing O-glycosyl compounds,carbohydrate metabolic process	GH2-CBM13-DOC2-DOC2		Beta-Glucuronidase GUSB (glycosylhydrolase superfamily 2)	Carbohydrate transport and metabolism	-	-	-
